# Supplementary material for: Synthesis and crystal structure of a solvated CoIII complex with 2-hy­droxy-3-meth­oxy­benzaldehyde thio­semicarbazone ligands
Source: Acta Crystallogr E Crystallogr Commun. 2021 Oct 21;77(Pt 11):1130–4. doi: 10.1107/S2056989021010616 (PMC8587980; doi:10.1107/S2056989021010616)
Supplement: Supplementary file 1 [file e-77-01130-sup1.cif]

##############################################################################
#                                                                            #
# This CIF contains the data in a paper accepted for publication in          #
# Acta Crystallographica Section E. It conforms to the requirements of       #
# Notes for Authors for Acta Crystallographica Section E, and has been       #
# peer reviewed under the auspices of the IUCr Commission on Journals.       #
#                                                                            #
# Full details of the Crystallographic Information File format               #
# are given in the paper "The Crystallographic Information File (CIF):       #
# a New Standard Archive File for Crystallography" by S. R. Hall, F. H.      #
# Allen and I. D. Brown [Acta Cryst. (1991), A47, 655-685].                  #
#                                                                            #
# The current version of the core CIF dictionary is obtainable from          #
# ftp://ftp.iucr.org/pub/cif_core.dic.                                       #
#                                                                            #
# Software is freely available for graphical display of the structure(s)     #
# in this CIF. For information consult the CIF software page                 #
# http://www.iucr.org/resources/cif/software.                                #
#                                                                            #
# This file may be used for bona fide research purposes within the           #
# scientific community so long as proper attribution is given to the journal # 
# article from which it was obtained.                                        #
#                                                                            #
##############################################################################
data_I
_audit_creation_method     'SHELXL-2016/4'
_journal_date_recd_electronic     2021-09-30
_journal_date_accepted     2021-10-13
_journal_name_full     'Acta Crystallographica, Section E'
_journal_year     2021
_journal_volume     77
_journal_issue     11
_journal_page_first     1
_journal_page_last     0
_journal_paper_category     GM
_journal_paper_doi     10.1107/S2056989021010616
_journal_coeditor_code     TX2043
_publ_contact_author_name     'Nataliya Plyuta'
_publ_contact_author_address
;
Department of Chemistry, Taras Shevchenko National University of Kyiv, 64/13,
Volodymyrska str., Kyiv 01601,
Ukraine
;
_publ_contact_author_email     'plyutanataliya@gmail.com'
_publ_contact_author_fax     ?
_publ_contact_author_phone     ?
_publ_section_title
;
Synthesis and crystal structure of a novel solvated Co^III^ complex with
2-hydroxy-3-methoxybenzaldehyde thiosemicarbazone ligands.
;
_publ_section_title_footnote     .
loop_
    _publ_author_name
    _publ_author_footnote
    _publ_author_address
    'Rusanova, Julia A.' .
;
Department of Chemistry, Taras Shevchenko National University of Kyiv, 64/13,
Volodymyrska str., Kyiv 01601,
Ukraine
;
    'Kokozay, Volodymyr N.' .
;
Department of Chemistry, Taras Shevchenko National University of Kyiv, 64/13
Volodymyrska str., Kyiv 01601,
Ukraine
;
    'Petrusenko, Svitlana' .
;
Department of Chemistry, Taras Shevchenko National University of Kyiv, 64/13,
Volodymyrska str., Kyiv 01601,
Ukraine
;
    'Plyuta, Nataliya' .
;
Department of Chemistry, Taras Shevchenko National University of Kyiv, 64/13,
Volodymyrska str., Kyiv 01601,
Ukraine
;
_publ_section_synopsis
;
The synthesis, crystal structure and spectroscopic characterization of the
novel and, according to our knowledge the first to be obtained in crystalline
form, Co^III^ complex with a multidentate NSO-containing mixed-ligand -
2-hydroxy-3-methoxybenzaldehyde thiosemicarbazone -- is reported.
;
_chemical_name_systematic
;
Bis[bis(2-hydroxy-3-methoxybenzaldehyde thiosemicarbazonato)cobalt(III)]
dithionate--dimethyformamide--methanol (1/4/3)
;
_chemical_name_common     ?
_chemical_formula_moiety
                   '2(C18 H20 Co N6 O4 S2 +), O6 S2 2-, 4(C3 H7 N O), 3(C H4 O)'
_chemical_formula_sum     'C51 H80 Co2 N16 O21 S6'
_chemical_formula_iupac
                          '[Co (C9 H10 N3 O2 S)2]2 (S2 O6), 4C3 H7 N O, 3C H4 O'
_chemical_formula_weight     1563.53
_chemical_melting_point     ?
_space_group_crystal_system     triclinic
_space_group_name_H-M_alt     'P -1'
_space_group_name_Hall     '-P 1'
loop_
    _space_group_symop_operation_xyz
    'x, y, z'
    '-x, -y, -z'
_cell_length_a     13.0652(8)
_cell_length_b     14.1171(9)
_cell_length_c     19.9233(12)
_cell_angle_alpha     93.179(2)
_cell_angle_beta     106.381(2)
_cell_angle_gamma     99.884(2)
_cell_volume     3452.2(4)
_cell_formula_units_Z     2
_cell_measurement_reflns_used     6474
_cell_measurement_theta_min     2.29
_cell_measurement_theta_max     23.71
_cell_measurement_temperature     133(2)
_exptl_crystal_description     plate
_exptl_crystal_colour     brown
_exptl_crystal_size_max     0.460
_exptl_crystal_size_mid     0.140
_exptl_crystal_size_min     0.050
_exptl_crystal_density_diffrn     1.504
_exptl_crystal_F_000     1632
_exptl_absorpt_coefficient_mu     0.744
_exptl_absorpt_correction_type     multi-scan
_exptl_absorpt_process_details
;
(SADABS; Krause <i>et al.</i>,  2015)
;
_exptl_absorpt_correction_T_min     0.6320
_exptl_absorpt_correction_T_max     0.7454
_diffrn_ambient_temperature     133(2)
_diffrn_source     'sealed tube'
_diffrn_radiation_type     MoK\a
_diffrn_radiation_wavelength     0.71073
_diffrn_measurement_device_type     'Bruker APEXII CCD'
_diffrn_measurement_method     '\f and \w scans'
_diffrn_detector_area_resol_mean     ?
_diffrn_reflns_number     51207
_diffrn_reflns_av_R_equivalents     0.0770
_diffrn_reflns_av_unetI/netI     0.0819
_diffrn_reflns_theta_min     1.072
_diffrn_reflns_theta_max     25.050
_diffrn_reflns_theta_full     25.050
_diffrn_measured_fraction_theta_max     1.000
_diffrn_measured_fraction_theta_full     1.000
_diffrn_reflns_limit_h_min     -15
_diffrn_reflns_limit_h_max     15
_diffrn_reflns_limit_k_min     -16
_diffrn_reflns_limit_k_max     16
_diffrn_reflns_limit_l_min     -23
_diffrn_reflns_limit_l_max     23
_refine_special_details     ?
_reflns_number_total     12244
_reflns_number_gt     8043
_reflns_threshold_expression     'I > 2\s(I)'
_refine_ls_structure_factor_coef     Fsqd
_refine_ls_matrix_type     full
_refine_ls_R_factor_all     0.1136
_refine_ls_R_factor_gt     0.0712
_refine_ls_wR_factor_gt     0.1771
_refine_ls_wR_factor_ref     0.2034
_refine_ls_goodness_of_fit_ref     1.017
_refine_ls_restrained_S_all     1.019
_refine_ls_number_reflns     12244
_refine_ls_number_parameters     896
_refine_ls_number_restraints     7
_refine_ls_hydrogen_treatment     constr
_refine_ls_weighting_scheme     calc
_refine_ls_weighting_details
              'w=1/[\s^2^(Fo^2^)+(0.0952P)^2^+6.9557P] where P=(Fo^2^+2Fc^2^)/3'
_atom_sites_solution_hydrogens     geom
_atom_sites_solution_primary     ?
_atom_sites_solution_secondary     ?
_refine_ls_shift/su_max     0.011
_refine_ls_shift/su_mean     0.001
_refine_diff_density_max     1.078
_refine_diff_density_min     -0.658
_refine_ls_extinction_method     none
_refine_ls_extinction_coef     .
loop_
    _atom_type_symbol
    _atom_type_description
    _atom_type_scat_dispersion_real
    _atom_type_scat_dispersion_imag
    _atom_type_scat_source
    'C' 'C' 0.0033 0.0016
                         'International Tables Vol C Tables 4.2.6.8 and 6.1.1.4'
    'H' 'H' 0.0000 0.0000
                         'International Tables Vol C Tables 4.2.6.8 and 6.1.1.4'
    'N' 'N' 0.0061 0.0033
                         'International Tables Vol C Tables 4.2.6.8 and 6.1.1.4'
    'O' 'O' 0.0106 0.0060
                         'International Tables Vol C Tables 4.2.6.8 and 6.1.1.4'
    'S' 'S' 0.1246 0.1234
                         'International Tables Vol C Tables 4.2.6.8 and 6.1.1.4'
    'Co' 'Co' 0.3494 0.9721
                         'International Tables Vol C Tables 4.2.6.8 and 6.1.1.4'
_computing_data_collection
;
APEX2 (Bruker, 2008)
;
_computing_cell_refinement
;
SAINT (Bruker, 2008)
;
_computing_data_reduction
;
SAINT (Bruker, 2008)
;
_computing_structure_solution
;
SHELXT (Sheldrick, 2015a)
;
_computing_structure_refinement
;
<i>SHELXL2016/4</i> (Sheldrick, 2015b)
;
_computing_molecular_graphics
;
SHELXTL (Sheldrick, 2008)
;
_computing_publication_material
;
publCIF (Westrip, 2010)
;
loop_
    _atom_site_type_symbol
    _atom_site_label
    _atom_site_fract_x
    _atom_site_fract_y
    _atom_site_fract_z
    _atom_site_U_iso_or_equiv
    _atom_site_adp_type
    _atom_site_calc_flag
    _atom_site_occupancy
    _atom_site_disorder_assembly
    _atom_site_disorder_group
    Co CO1 0.36292(5) 0.79760(5) 0.45380(4) 0.02529(19) Uani d 1 . .
    Co CO2 0.66130(7) 0.20873(6) 0.02449(4) 0.0409(2) Uani d 1 . .
    S S1 0.24082(11) 0.88224(10) 0.40004(7) 0.0314(3) Uani d 1 . .
    S S2 0.25632(11) 0.73953(10) 0.51759(7) 0.0341(3) Uani d 1 . .
    S S3 0.80002(14) 0.13375(13) 0.06047(9) 0.0506(4) Uani d 1 . .
    S S4 0.72076(14) 0.26612(14) -0.06245(8) 0.0528(5) Uani d 1 . .
    S S5 0.07958(12) 0.47129(12) 0.21986(8) 0.0398(4) Uani d 1 . .
    S S6 -0.02347(13) 0.57359(12) 0.21385(10) 0.0494(4) Uani d 1 . .
    N N1 0.4248(3) 0.9061(3) 0.5223(2) 0.0240(9) Uani d 1 . .
    N N2 0.3674(3) 0.9807(3) 0.5189(2) 0.0297(10) Uani d 1 . .
    H H2 0.390135 1.030246 0.551679 0.036 Uiso calc 1 . .
    N N3 0.2201(4) 1.0455(4) 0.4645(2) 0.0407(12) Uani d 1 . .
    H H3A 0.241240 1.093223 0.498756 0.049 Uiso calc 1 . .
    H H3B 0.160632 1.043479 0.429546 0.049 Uiso calc 1 . .
    N N4 0.2907(3) 0.6901(3) 0.3861(2) 0.0258(10) Uani d 1 . .
    N N5 0.1999(3) 0.6318(3) 0.3964(2) 0.0290(10) Uani d 1 . .
    H H5A 0.159020 0.585297 0.363801 0.035 Uiso calc 1 . .
    N N6 0.0909(4) 0.5908(3) 0.4661(2) 0.0394(12) Uani d 1 . .
    H H6A 0.051200 0.543641 0.433710 0.047 Uiso calc 1 . .
    H H6B 0.074240 0.600513 0.505412 0.047 Uiso calc 1 . .
    N N7 0.5832(4) 0.0923(4) -0.0333(2) 0.0439(13) Uani d 1 . .
    N N8 0.6391(5) 0.0187(4) -0.0361(3) 0.0542(15) Uani d 1 . .
    H H8A 0.607307 -0.035171 -0.064020 0.065 Uiso calc 1 . .
    N N9 0.7951(5) -0.0403(4) -0.0014(3) 0.0645(17) Uani d 1 . .
    H H9A 0.762313 -0.092407 -0.030988 0.077 Uiso calc 1 . .
    H H9B 0.863082 -0.035064 0.024444 0.077 Uiso calc 1 . .
    N N10 0.7434(4) 0.3243(4) 0.0811(2) 0.0358(11) Uani d 1 . .
    N N11 0.8075(4) 0.3890(4) 0.0522(3) 0.0461(13) Uani d 1 . .
    H H11 0.853189 0.439635 0.078298 0.055 Uiso calc 1 . .
    N N12 0.8491(4) 0.4405(5) -0.0457(3) 0.0621(17) Uani d 1 . .
    H H12A 0.887922 0.494462 -0.020201 0.075 Uiso calc 1 . .
    H H12B 0.844118 0.431375 -0.090633 0.075 Uiso calc 1 . .
    N N13 0.6870(5) 0.6158(5) 0.4054(3) 0.0684(18) Uani d 1 . .
    N N14 0.9538(4) 0.2600(4) 0.3482(3) 0.0477(13) Uani d 1 . .
    N N15 0.9533(6) 0.8744(6) 0.3513(4) 0.093(2) Uani d 1 . .
    N N16 0.3835(5) 0.3449(5) 0.1472(3) 0.0570(15) Uani d 1 . .
    O O1 0.4674(3) 0.7212(2) 0.49697(18) 0.0310(8) Uani d 1 . .
    O O2 0.5854(3) 0.5945(3) 0.5397(2) 0.0443(11) Uani d 1 . .
    O O3 0.4626(3) 0.8491(2) 0.40128(17) 0.0265(8) Uani d 1 . .
    O O4 0.6132(3) 0.9329(3) 0.3504(2) 0.0391(10) Uani d 1 . .
    O O5 0.5439(3) 0.2761(3) -0.0030(2) 0.0408(10) Uani d 1 . .
    O O6 0.4170(3) 0.3980(3) -0.0349(2) 0.0541(12) Uani d 1 . .
    O O7 0.6011(3) 0.1588(3) 0.09775(19) 0.0404(10) Uani d 1 . .
    O O8 0.4994(3) 0.0714(3) 0.1780(2) 0.0427(10) Uani d 1 . .
    O O9 0.1597(3) 0.5116(4) 0.1872(2) 0.0555(12) Uani d 1 . .
    O O10 0.0089(3) 0.3821(3) 0.1837(2) 0.0507(11) Uani d 1 . .
    O O11 0.1252(3) 0.4690(3) 0.2951(2) 0.0398(10) Uani d 1 . .
    O O12 0.0495(4) 0.6657(3) 0.2445(3) 0.0614(13) Uani d 1 . .
    O O13 -0.0965(4) 0.5396(3) 0.2531(3) 0.0623(13) Uani d 1 . .
    O O14 -0.0773(4) 0.5671(3) 0.1380(3) 0.0672(15) Uani d 1 . .
    O O15 0.7544(4) 0.7731(4) 0.4530(3) 0.0691(15) Uani d 1 . .
    O O16 0.9759(4) 0.4050(3) 0.4111(2) 0.0515(12) Uani d 1 . .
    O O17 1.0408(5) 1.0151(5) 0.3403(4) 0.112(3) Uani d 1 . .
    O O18 0.3242(4) 0.1861(4) 0.1059(3) 0.0703(15) Uani d 1 . .
    C C1 0.5495(4) 0.7517(4) 0.5534(3) 0.0287(12) Uani d 1 . .
    C C2 0.6197(5) 0.6846(4) 0.5779(3) 0.0348(13) Uani d 1 . .
    C C3 0.7122(5) 0.7107(4) 0.6340(3) 0.0371(14) Uani d 1 . .
    H H3 0.758027 0.665433 0.648316 0.045 Uiso calc 1 . .
    C C4 0.7392(5) 0.8034(4) 0.6703(3) 0.0385(14) Uani d 1 . .
    H H4 0.803681 0.821182 0.708785 0.046 Uiso calc 1 . .
    C C5 0.6729(4) 0.8686(4) 0.6503(3) 0.0316(12) Uani d 1 . .
    H H5 0.690778 0.930985 0.675973 0.038 Uiso calc 1 . .
    C C6 0.5771(4) 0.8439(4) 0.5914(3) 0.0285(12) Uani d 1 . .
    C C7 0.6537(5) 0.5261(4) 0.5604(4) 0.0503(17) Uani d 1 . .
    H H7A 0.724650 0.549612 0.553484 0.075 Uiso calc 1 . .
    H H7B 0.619995 0.463904 0.531800 0.075 Uiso calc 1 . .
    H H7C 0.663363 0.517879 0.610183 0.075 Uiso calc 1 . .
    C C8 0.5115(4) 0.9156(4) 0.5748(3) 0.0267(12) Uani d 1 . .
    H H8 0.533624 0.974795 0.604773 0.032 Uiso calc 1 . .
    C C9 0.2776(4) 0.9767(4) 0.4656(3) 0.0314(12) Uani d 1 . .
    C C10 0.4698(4) 0.8044(4) 0.3434(3) 0.0273(12) Uani d 1 . .
    C C11 0.5519(4) 0.8451(4) 0.3137(3) 0.0322(13) Uani d 1 . .
    C C12 0.5678(5) 0.8018(4) 0.2549(3) 0.0395(14) Uani d 1 . .
    H H12 0.624872 0.831031 0.237440 0.047 Uiso calc 1 . .
    C C13 0.4999(5) 0.7150(4) 0.2209(3) 0.0447(15) Uani d 1 . .
    H H13 0.510878 0.684579 0.180425 0.054 Uiso calc 1 . .
    C C14 0.4173(5) 0.6737(4) 0.2460(3) 0.0390(14) Uani d 1 . .
    H H14 0.369851 0.615472 0.222075 0.047 Uiso calc 1 . .
    C C15 0.4022(4) 0.7172(4) 0.3073(3) 0.0299(12) Uani d 1 . .
    C C16 0.7002(5) 0.9797(5) 0.3260(3) 0.0508(17) Uani d 1 . .
    H H16A 0.752327 0.936971 0.327502 0.076 Uiso calc 1 . .
    H H16B 0.736876 1.040078 0.356249 0.076 Uiso calc 1 . .
    H H16C 0.670712 0.993965 0.277501 0.076 Uiso calc 1 . .
    C C17 0.3140(4) 0.6663(4) 0.3287(3) 0.0286(12) Uani d 1 . .
    H H17 0.269026 0.610955 0.298801 0.034 Uiso calc 1 . .
    C C18 0.1763(4) 0.6476(4) 0.4556(3) 0.0291(12) Uani d 1 . .
    C C19 0.4478(5) 0.2412(5) -0.0481(3) 0.0450(16) Uani d 1 . .
    C C20 0.3731(5) 0.3045(5) -0.0657(3) 0.0471(16) Uani d 1 . .
    C C21 0.2696(5) 0.2727(6) -0.1089(4) 0.0584(19) Uani d 1 . .
    H H21 0.221108 0.316580 -0.119374 0.070 Uiso calc 1 . .
    C C22 0.2344(5) 0.1760(6) -0.1380(4) 0.058(2) Uani d 1 . .
    H H22 0.162061 0.154136 -0.167622 0.070 Uiso calc 1 . .
    C C23 0.3036(6) 0.1136(6) -0.1239(3) 0.059(2) Uani d 1 . .
    H H23 0.279187 0.048305 -0.144347 0.070 Uiso calc 1 . .
    C C24 0.4119(5) 0.1435(5) -0.0791(3) 0.0476(17) Uani d 1 . .
    C C25 0.3450(5) 0.4635(5) -0.0450(4) 0.063(2) Uani d 1 . .
    H H25A 0.316514 0.469071 -0.095398 0.094 Uiso calc 1 . .
    H H25B 0.383931 0.527113 -0.020252 0.094 Uiso calc 1 . .
    H H25C 0.284607 0.439863 -0.026392 0.094 Uiso calc 1 . .
    C C26 0.4791(6) 0.0752(5) -0.0702(3) 0.0481(17) Uani d 1 . .
    H H26 0.447568 0.011354 -0.092357 0.058 Uiso calc 1 . .
    C C27 0.7424(6) 0.0299(5) 0.0043(4) 0.0540(18) Uani d 1 . .
    C C28 0.6151(5) 0.2070(4) 0.1586(3) 0.0356(13) Uani d 1 . .
    C C29 0.5593(5) 0.1622(4) 0.2048(3) 0.0386(14) Uani d 1 . .
    C C30 0.5682(5) 0.2089(4) 0.2694(3) 0.0419(15) Uani d 1 . .
    H H30 0.530361 0.177577 0.298931 0.050 Uiso calc 1 . .
    C C31 0.6312(5) 0.3003(5) 0.2920(3) 0.0471(16) Uani d 1 . .
    H H31 0.635118 0.332121 0.336232 0.057 Uiso calc 1 . .
    C C32 0.6883(5) 0.3454(5) 0.2502(3) 0.0425(15) Uani d 1 . .
    H H32 0.732835 0.407641 0.266326 0.051 Uiso calc 1 . .
    C C33 0.6813(5) 0.3000(4) 0.1836(3) 0.0367(14) Uani d 1 . .
    C C34 0.4267(6) 0.0293(5) 0.2142(3) 0.0508(17) Uani d 1 . .
    H H34A 0.467611 0.024454 0.262965 0.076 Uiso calc 1 . .
    H H34B 0.389621 -0.035395 0.190836 0.076 Uiso calc 1 . .
    H H34C 0.372830 0.069896 0.213862 0.076 Uiso calc 1 . .
    C C35 0.7429(5) 0.3530(4) 0.1439(3) 0.0371(14) Uani d 1 . .
    H H35 0.786706 0.413915 0.165208 0.044 Uiso calc 1 . .
    C C36 0.7979(5) 0.3725(5) -0.0161(3) 0.0453(16) Uani d 1 . .
    C C37 0.6794(6) 0.7046(6) 0.4303(3) 0.0557(18) Uani d 1 . .
    H H37 0.609080 0.714292 0.430065 0.067 Uiso calc 1 . .
    C C38 0.5916(6) 0.5410(5) 0.3769(4) 0.081(3) Uani d 1 . .
    H H38A 0.600958 0.483486 0.401555 0.122 Uiso calc 1 . .
    H H38B 0.580980 0.524624 0.326648 0.122 Uiso calc 1 . .
    H H38C 0.527904 0.564064 0.383144 0.122 Uiso calc 1 . .
    C C39 0.7921(7) 0.5879(8) 0.4104(6) 0.105(3) Uani d 1 . .
    H H39A 0.784959 0.518092 0.413294 0.158 Uiso calc 1 . .
    H H39B 0.847203 0.622840 0.452618 0.158 Uiso calc 1 . .
    H H39C 0.814001 0.604052 0.368618 0.158 Uiso calc 1 . .
    C C40 0.9538(5) 0.3536(5) 0.3548(4) 0.0463(16) Uani d 1 . .
    H H40 0.935392 0.383776 0.312759 0.056 Uiso calc 1 . .
    C C41 0.9841(6) 0.2112(5) 0.4108(4) 0.065(2) Uani d 1 . .
    H H41A 0.954110 0.141787 0.399135 0.097 Uiso calc 1 . .
    H H41B 0.955240 0.237329 0.446703 0.097 Uiso calc 1 . .
    H H41C 1.063606 0.221560 0.428953 0.097 Uiso calc 1 . .
    C C42 0.9213(6) 0.2051(5) 0.2787(4) 0.0608(19) Uani d 1 . .
    H H42A 0.979681 0.172414 0.274103 0.091 Uiso calc 1 . .
    H H42B 0.907292 0.249239 0.242390 0.091 Uiso calc 1 . .
    H H42C 0.855007 0.156877 0.273144 0.091 Uiso calc 1 . .
    C C43 0.9957(7) 0.9360(6) 0.3131(5) 0.082(3) Uani d 1 . .
    H H43 0.990049 0.917126 0.265468 0.098 Uiso calc 1 . .
    C C44 0.9070(10) 0.7712(6) 0.3267(6) 0.128(5) Uani d 1 . .
    H H44A 0.843498 0.750883 0.343153 0.192 Uiso calc 1 . .
    H H44B 0.961881 0.732411 0.345527 0.192 Uiso calc 1 . .
    H H44C 0.884971 0.761842 0.275161 0.192 Uiso calc 1 . .
    C C45 0.9639(10) 0.8940(11) 0.4248(5) 0.154(6) Uani d 1 . .
    H H45A 0.900280 0.857548 0.435107 0.231 Uiso calc 1 . .
    H H45B 0.968865 0.963388 0.436248 0.231 Uiso calc 1 . .
    H H45C 1.029850 0.874493 0.453027 0.231 Uiso calc 1 . .
    C C46 0.3776(6) 0.2670(6) 0.1059(4) 0.0589(19) Uani d 1 . .
    H H46 0.418046 0.273716 0.073016 0.071 Uiso calc 1 . .
    C C47 0.3316(8) 0.3430(7) 0.2019(5) 0.106(4) Uani d 1 . .
    H H47A 0.345926 0.408169 0.226449 0.159 Uiso calc 1 . .
    H H47B 0.252954 0.320568 0.181171 0.159 Uiso calc 1 . .
    H H47C 0.360378 0.298846 0.235424 0.159 Uiso calc 1 . .
    C C48 0.4471(7) 0.4373(6) 0.1424(4) 0.070(2) Uani d 1 . .
    H H48A 0.441179 0.485984 0.177400 0.105 Uiso calc 1 . .
    H H48B 0.523450 0.431930 0.151295 0.105 Uiso calc 1 . .
    H H48C 0.419718 0.456682 0.095147 0.105 Uiso calc 1 . .
    C C49 0.0678(8) 1.0578(7) 0.1412(6) 0.103(3) Uani d 1 . .
    H H49A 0.142261 1.058831 0.139513 0.154 Uiso calc 1 . .
    H H49B 0.066749 1.060161 0.190227 0.154 Uiso calc 1 . .
    H H49C 0.042146 1.113894 0.120430 0.154 Uiso calc 1 . .
    O O19 -0.0023(5) 0.9702(5) 0.1020(4) 0.108(2) Uani d 1 . .
    H H19 0.021307 0.922150 0.118753 0.080 Uiso calc 1 . .
    C C50 0.1834(6) 0.8513(7) 0.1979(5) 0.083(3) Uani d 1 . .
    H H50A 0.207086 0.900443 0.238767 0.125 Uiso calc 1 . .
    H H50B 0.208845 0.877298 0.159598 0.125 Uiso calc 1 . .
    H H50C 0.214014 0.793871 0.210966 0.125 Uiso calc 1 . .
    O O20 0.0699(5) 0.8261(6) 0.1758(5) 0.132(3) Uani d 1 . .
    H H20 0.050600 0.766460 0.177074 0.198 Uiso calc 1 . .
    C C51A 0.069(3) 0.2782(11) 0.0211(10) 0.071(6) Uani d 0.597(17) A 1
    H H51A 0.129732 0.244935 0.024298 0.106 Uiso calc 0.597(17) A 1
    H H51B 0.000421 0.234140 -0.004259 0.106 Uiso calc 0.597(17) A 1
    H H51C 0.067257 0.298514 0.068585 0.106 Uiso calc 0.597(17) A 1
    O O21A 0.0821(9) 0.3611(7) -0.0157(6) 0.077(4) Uani d 0.597(17) A 1
    H H21A 0.078070 0.343358 -0.057490 0.116 Uiso calc 0.597(17) A 1
    C C51B 0.043(4) 0.2762(16) 0.0017(16) 0.071(6) Uani d 0.403(17) A 2
    H H51D 0.076391 0.278281 -0.036762 0.106 Uiso calc 0.403(17) A 2
    H H51E -0.036175 0.260764 -0.017945 0.106 Uiso calc 0.403(17) A 2
    H H51F 0.067502 0.226539 0.031400 0.106 Uiso calc 0.403(17) A 2
    O O21B 0.0752(17) 0.3683(12) 0.0429(10) 0.098(7) Uani d 0.403(17) A 2
    H H21B 0.100273 0.410081 0.020317 0.146 Uiso calc 0.403(17) A 2
loop_
    _atom_site_aniso_label
    _atom_site_aniso_U_11
    _atom_site_aniso_U_22
    _atom_site_aniso_U_33
    _atom_site_aniso_U_12
    _atom_site_aniso_U_13
    _atom_site_aniso_U_23
    CO1 0.0263(4) 0.0218(4) 0.0233(4) 0.0016(3) 0.0025(3) 0.0000(3)
    CO2 0.0425(5) 0.0503(6) 0.0267(4) 0.0048(4) 0.0078(4) 0.0030(4)
    S1 0.0314(7) 0.0277(8) 0.0296(7) 0.0071(6) 0.0003(6) -0.0016(6)
    S2 0.0382(8) 0.0312(8) 0.0276(7) -0.0058(6) 0.0093(6) -0.0005(6)
    S3 0.0560(10) 0.0562(11) 0.0396(9) 0.0177(9) 0.0108(8) 0.0019(8)
    S4 0.0524(10) 0.0721(13) 0.0316(8) 0.0032(9) 0.0135(8) 0.0073(8)
    S5 0.0348(8) 0.0428(9) 0.0329(8) 0.0039(7) -0.0001(6) -0.0040(7)
    S6 0.0367(8) 0.0374(10) 0.0634(11) 0.0060(7) -0.0021(8) 0.0088(8)
    N1 0.026(2) 0.017(2) 0.029(2) 0.0034(18) 0.0072(19) 0.0040(18)
    N2 0.034(2) 0.024(2) 0.027(2) 0.006(2) 0.003(2) -0.0037(19)
    N3 0.041(3) 0.045(3) 0.034(3) 0.018(2) 0.004(2) -0.005(2)
    N4 0.026(2) 0.017(2) 0.031(2) 0.0037(18) 0.0035(19) 0.0031(19)
    N5 0.030(2) 0.019(2) 0.031(2) -0.0073(19) 0.005(2) -0.0014(19)
    N6 0.044(3) 0.033(3) 0.036(3) -0.008(2) 0.014(2) -0.005(2)
    N7 0.052(3) 0.048(3) 0.032(3) 0.009(3) 0.013(3) 0.006(2)
    N8 0.068(4) 0.050(4) 0.041(3) 0.009(3) 0.013(3) -0.005(3)
    N9 0.083(4) 0.059(4) 0.058(4) 0.024(4) 0.025(3) -0.003(3)
    N10 0.029(2) 0.045(3) 0.029(3) 0.002(2) 0.003(2) 0.009(2)
    N11 0.035(3) 0.063(4) 0.035(3) -0.003(3) 0.007(2) 0.010(3)
    N12 0.047(3) 0.091(5) 0.043(3) -0.004(3) 0.014(3) 0.016(3)
    N13 0.054(4) 0.070(5) 0.073(4) 0.021(3) 0.004(3) -0.013(4)
    N14 0.044(3) 0.040(3) 0.054(3) 0.007(3) 0.007(3) 0.005(3)
    N15 0.084(5) 0.110(7) 0.084(6) 0.019(5) 0.024(5) 0.012(5)
    N16 0.055(4) 0.070(4) 0.057(4) 0.027(3) 0.024(3) 0.021(3)
    O1 0.035(2) 0.020(2) 0.028(2) 0.0018(16) -0.0023(17) -0.0023(16)
    O2 0.048(2) 0.023(2) 0.048(2) 0.0123(19) -0.011(2) -0.0023(19)
    O3 0.0283(18) 0.0203(19) 0.0271(19) -0.0009(15) 0.0064(16) -0.0025(15)
    O4 0.037(2) 0.039(2) 0.036(2) -0.0066(19) 0.0124(18) -0.0034(18)
    O5 0.034(2) 0.045(3) 0.036(2) -0.0006(19) 0.0032(18) 0.0029(19)
    O6 0.032(2) 0.057(3) 0.064(3) 0.005(2) 0.001(2) 0.015(3)
    O7 0.051(2) 0.041(2) 0.028(2) 0.007(2) 0.0118(19) -0.0003(18)
    O8 0.055(3) 0.039(3) 0.033(2) 0.000(2) 0.018(2) 0.0006(19)
    O9 0.042(2) 0.084(4) 0.035(2) 0.003(2) 0.009(2) -0.004(2)
    O10 0.048(3) 0.039(3) 0.045(3) -0.003(2) -0.007(2) -0.015(2)
    O11 0.039(2) 0.034(2) 0.036(2) 0.0010(18) -0.0015(18) 0.0002(18)
    O12 0.059(3) 0.036(3) 0.076(3) 0.006(2) 0.001(3) 0.005(2)
    O13 0.056(3) 0.052(3) 0.085(4) 0.018(2) 0.027(3) 0.003(3)
    O14 0.049(3) 0.057(3) 0.070(3) -0.004(2) -0.016(2) 0.020(3)
    O15 0.051(3) 0.068(4) 0.079(4) 0.008(3) 0.012(3) -0.022(3)
    O16 0.059(3) 0.038(3) 0.053(3) -0.014(2) 0.025(2) -0.006(2)
    O17 0.080(4) 0.089(5) 0.128(6) 0.033(4) -0.036(4) -0.007(4)
    O18 0.058(3) 0.075(4) 0.060(3) -0.001(3) -0.004(3) 0.017(3)
    C1 0.029(3) 0.024(3) 0.028(3) 0.001(2) 0.004(2) 0.000(2)
    C2 0.039(3) 0.024(3) 0.033(3) 0.007(3) -0.002(3) -0.001(2)
    C3 0.039(3) 0.029(3) 0.037(3) 0.009(3) -0.002(3) 0.006(3)
    C4 0.040(3) 0.034(3) 0.032(3) 0.003(3) -0.002(3) 0.002(3)
    C5 0.033(3) 0.026(3) 0.030(3) 0.001(2) 0.003(2) -0.001(2)
    C6 0.025(3) 0.027(3) 0.027(3) -0.002(2) 0.003(2) 0.003(2)
    C7 0.055(4) 0.026(3) 0.057(4) 0.014(3) -0.007(3) 0.000(3)
    C8 0.033(3) 0.019(3) 0.024(3) 0.002(2) 0.004(2) 0.001(2)
    C9 0.037(3) 0.025(3) 0.031(3) 0.006(3) 0.008(3) 0.001(2)
    C10 0.029(3) 0.028(3) 0.023(3) 0.010(2) 0.002(2) 0.002(2)
    C11 0.029(3) 0.032(3) 0.031(3) -0.001(3) 0.005(2) 0.000(3)
    C12 0.039(3) 0.046(4) 0.033(3) 0.001(3) 0.014(3) 0.001(3)
    C13 0.054(4) 0.043(4) 0.036(3) 0.002(3) 0.018(3) -0.006(3)
    C14 0.044(3) 0.033(3) 0.034(3) 0.002(3) 0.008(3) -0.006(3)
    C15 0.034(3) 0.026(3) 0.027(3) 0.004(2) 0.005(2) 0.004(2)
    C16 0.043(4) 0.052(4) 0.051(4) -0.011(3) 0.019(3) -0.007(3)
    C17 0.027(3) 0.024(3) 0.026(3) 0.002(2) -0.003(2) -0.005(2)
    C18 0.030(3) 0.026(3) 0.029(3) 0.001(2) 0.007(2) 0.005(2)
    C19 0.038(3) 0.057(4) 0.033(3) -0.007(3) 0.011(3) 0.003(3)
    C20 0.038(3) 0.054(4) 0.042(4) -0.004(3) 0.006(3) 0.008(3)
    C21 0.037(4) 0.075(6) 0.056(4) 0.000(4) 0.009(3) 0.012(4)
    C22 0.030(3) 0.084(6) 0.049(4) -0.006(4) 0.004(3) -0.004(4)
    C23 0.053(4) 0.069(5) 0.041(4) -0.020(4) 0.016(3) -0.014(4)
    C24 0.049(4) 0.062(5) 0.029(3) 0.000(4) 0.014(3) 0.008(3)
    C25 0.039(4) 0.064(5) 0.074(5) 0.006(4) 0.001(4) 0.012(4)
    C26 0.058(4) 0.050(4) 0.031(3) -0.006(3) 0.016(3) -0.008(3)
    C27 0.074(5) 0.052(4) 0.045(4) 0.019(4) 0.027(4) 0.009(3)
    C28 0.038(3) 0.043(4) 0.027(3) 0.012(3) 0.010(3) 0.003(3)
    C29 0.043(3) 0.036(4) 0.034(3) 0.011(3) 0.007(3) 0.004(3)
    C30 0.057(4) 0.042(4) 0.034(3) 0.016(3) 0.020(3) 0.012(3)
    C31 0.060(4) 0.046(4) 0.034(3) 0.009(3) 0.014(3) 0.001(3)
    C32 0.046(4) 0.037(4) 0.041(4) 0.009(3) 0.006(3) 0.000(3)
    C33 0.042(3) 0.036(4) 0.032(3) 0.015(3) 0.006(3) 0.008(3)
    C34 0.064(4) 0.046(4) 0.042(4) 0.002(3) 0.021(3) -0.001(3)
    C35 0.035(3) 0.037(4) 0.033(3) 0.004(3) 0.002(3) 0.003(3)
    C36 0.029(3) 0.059(4) 0.042(4) 0.003(3) 0.003(3) 0.013(3)
    C37 0.054(4) 0.067(5) 0.038(4) 0.020(4) 0.000(3) -0.009(4)
    C38 0.089(6) 0.070(6) 0.065(5) 0.020(5) -0.008(5) -0.010(4)
    C39 0.079(6) 0.113(8) 0.127(9) 0.035(6) 0.033(6) -0.019(7)
    C40 0.039(3) 0.046(4) 0.052(4) 0.003(3) 0.013(3) 0.005(3)
    C41 0.083(5) 0.048(5) 0.069(5) 0.017(4) 0.026(4) 0.012(4)
    C42 0.063(5) 0.048(4) 0.062(5) 0.011(4) 0.006(4) -0.011(4)
    C43 0.074(6) 0.085(7) 0.084(7) 0.023(5) 0.015(5) 0.007(6)
    C44 0.155(11) 0.081(8) 0.146(10) -0.028(8) 0.078(9) -0.018(7)
    C45 0.131(10) 0.274(18) 0.099(9) 0.093(11) 0.064(8) 0.046(10)
    C46 0.050(4) 0.082(6) 0.042(4) 0.018(4) 0.005(3) 0.014(4)
    C47 0.133(9) 0.106(8) 0.131(9) 0.060(7) 0.098(8) 0.035(7)
    C48 0.085(6) 0.066(5) 0.055(5) 0.015(5) 0.014(4) -0.002(4)
    C49 0.087(7) 0.076(7) 0.136(9) -0.008(6) 0.034(7) 0.008(6)
    O19 0.085(4) 0.071(4) 0.146(6) 0.010(4) 0.000(4) 0.027(4)
    C50 0.063(5) 0.095(7) 0.092(7) 0.011(5) 0.027(5) 0.010(5)
    O20 0.062(4) 0.134(7) 0.200(8) 0.019(4) 0.026(5) 0.105(7)
    C51A 0.053(16) 0.071(7) 0.078(12) 0.009(6) 0.005(13) 0.014(8)
    O21A 0.099(8) 0.059(7) 0.069(8) -0.010(6) 0.034(7) 0.010(5)
    C51B 0.053(16) 0.071(7) 0.078(12) 0.009(6) 0.005(13) 0.014(8)
    O21B 0.140(16) 0.069(12) 0.073(14) 0.009(11) 0.024(11) 0.002(9)
_geom_special_details
;
 All esds (except the esd in the dihedral angle between two l.s. planes)
 are estimated using the full covariance matrix.  The cell esds are taken
 into account individually in the estimation of esds in distances, angles
 and torsion angles; correlations between esds in cell parameters are only
 used when they are defined by crystal symmetry.  An approximate (isotropic)
 treatment of cell esds is used for estimating esds involving l.s. planes.
;
loop_
    _geom_bond_atom_site_label_1
    _geom_bond_atom_site_label_2
    _geom_bond_site_symmetry_2
    _geom_bond_distance
    _geom_bond_publ_flag
    CO1 N4 . 1.892(4) ?
    CO1 N1 . 1.893(4) ?
    CO1 O1 . 1.927(4) ?
    CO1 O3 . 1.962(3) ?
    CO1 S2 . 2.2247(15) ?
    CO1 S1 . 2.2254(15) ?
    CO2 N10 . 1.897(5) ?
    CO2 N7 . 1.902(5) ?
    CO2 O5 . 1.909(4) ?
    CO2 O7 . 1.954(4) ?
    CO2 S3 . 2.2202(19) ?
    CO2 S4 . 2.2269(17) ?
    S1 C9 . 1.718(5) ?
    S2 C18 . 1.711(5) ?
    S3 C27 . 1.711(7) ?
    S4 C36 . 1.710(7) ?
    S5 O9 . 1.437(4) ?
    S5 O10 . 1.442(4) ?
    S5 O11 . 1.453(4) ?
    S5 S6 . 2.123(2) ?
    S6 O13 . 1.434(5) ?
    S6 O12 . 1.460(5) ?
    S6 O14 . 1.467(5) ?
    N1 C8 . 1.289(6) ?
    N1 N2 . 1.387(6) ?
    N2 C9 . 1.331(7) ?
    N2 H2 . 0.8800 ?
    N3 C9 . 1.323(7) ?
    N3 H3A . 0.8800 ?
    N3 H3B . 0.8800 ?
    N4 C17 . 1.305(7) ?
    N4 N5 . 1.395(6) ?
    N5 C18 . 1.318(7) ?
    N5 H5A . 0.8800 ?
    N6 C18 . 1.332(6) ?
    N6 H6A . 0.8800 ?
    N6 H6B . 0.8800 ?
    N7 C26 . 1.323(8) ?
    N7 N8 . 1.376(7) ?
    N8 C27 . 1.340(9) ?
    N8 H8A . 0.8800 ?
    N9 C27 . 1.317(8) ?
    N9 H9A . 0.8800 ?
    N9 H9B . 0.8800 ?
    N10 C35 . 1.295(7) ?
    N10 N11 . 1.391(6) ?
    N11 C36 . 1.335(8) ?
    N11 H11 . 0.8800 ?
    N12 C36 . 1.334(8) ?
    N12 H12A . 0.8800 ?
    N12 H12B . 0.8800 ?
    N13 C37 . 1.353(9) ?
    N13 C38 . 1.440(6) ?
    N13 C39 . 1.470(10) ?
    N14 C40 . 1.319(8) ?
    N14 C41 . 1.448(8) ?
    N14 C42 . 1.461(8) ?
    N15 C43 . 1.337(6) ?
    N15 C45 . 1.438(6) ?
    N15 C44 . 1.477(6) ?
    N16 C46 . 1.315(9) ?
    N16 C47 . 1.436(9) ?
    N16 C48 . 1.445(9) ?
    O1 C1 . 1.307(6) ?
    O2 C2 . 1.380(6) ?
    O2 C7 . 1.424(7) ?
    O3 C10 . 1.317(6) ?
    O4 C11 . 1.393(6) ?
    O4 C16 . 1.433(7) ?
    O5 C19 . 1.314(7) ?
    O6 C20 . 1.378(8) ?
    O6 C25 . 1.412(8) ?
    O7 C28 . 1.306(6) ?
    O8 C29 . 1.373(7) ?
    O8 C34 . 1.419(7) ?
    O15 C37 . 1.215(8) ?
    O16 C40 . 1.234(7) ?
    O17 C43 . 1.189(6) ?
    O18 C46 . 1.232(9) ?
    C1 C6 . 1.404(7) ?
    C1 C2 . 1.441(8) ?
    C2 C3 . 1.373(7) ?
    C3 C4 . 1.397(8) ?
    C3 H3 . 0.9500 ?
    C4 C5 . 1.371(8) ?
    C4 H4 . 0.9500 ?
    C5 C6 . 1.430(7) ?
    C5 H5 . 0.9500 ?
    C6 C8 . 1.429(7) ?
    C7 H7A . 0.9800 ?
    C7 H7B . 0.9800 ?
    C7 H7C . 0.9800 ?
    C8 H8 . 0.9500 ?
    C10 C15 . 1.408(7) ?
    C10 C11 . 1.421(7) ?
    C11 C12 . 1.376(8) ?
    C12 C13 . 1.394(8) ?
    C12 H12 . 0.9500 ?
    C13 C14 . 1.369(8) ?
    C13 H13 . 0.9500 ?
    C14 C15 . 1.414(8) ?
    C14 H14 . 0.9500 ?
    C15 C17 . 1.434(7) ?
    C16 H16A . 0.9800 ?
    C16 H16B . 0.9800 ?
    C16 H16C . 0.9800 ?
    C17 H17 . 0.9500 ?
    C19 C20 . 1.420(9) ?
    C19 C24 . 1.423(9) ?
    C20 C21 . 1.365(9) ?
    C21 C22 . 1.400(10) ?
    C21 H21 . 0.9500 ?
    C22 C23 . 1.352(10) ?
    C22 H22 . 0.9500 ?
    C23 C24 . 1.420(9) ?
    C23 H23 . 0.9500 ?
    C24 C26 . 1.398(9) ?
    C25 H25A . 0.9800 ?
    C25 H25B . 0.9800 ?
    C25 H25C . 0.9800 ?
    C26 H26 . 0.9500 ?
    C28 C33 . 1.419(8) ?
    C28 C29 . 1.437(8) ?
    C29 C30 . 1.378(8) ?
    C30 C31 . 1.382(9) ?
    C30 H30 . 0.9500 ?
    C31 C32 . 1.379(8) ?
    C31 H31 . 0.9500 ?
    C32 C33 . 1.413(8) ?
    C32 H32 . 0.9500 ?
    C33 C35 . 1.432(8) ?
    C34 H34A . 0.9800 ?
    C34 H34B . 0.9800 ?
    C34 H34C . 0.9800 ?
    C35 H35 . 0.9500 ?
    C37 H37 . 0.9500 ?
    C38 H38A . 0.9800 ?
    C38 H38B . 0.9800 ?
    C38 H38C . 0.9800 ?
    C39 H39A . 0.9800 ?
    C39 H39B . 0.9800 ?
    C39 H39C . 0.9800 ?
    C40 H40 . 0.9500 ?
    C41 H41A . 0.9800 ?
    C41 H41B . 0.9800 ?
    C41 H41C . 0.9800 ?
    C42 H42A . 0.9800 ?
    C42 H42B . 0.9800 ?
    C42 H42C . 0.9800 ?
    C43 H43 . 0.9500 ?
    C44 H44A . 0.9800 ?
    C44 H44B . 0.9800 ?
    C44 H44C . 0.9800 ?
    C45 H45A . 0.9800 ?
    C45 H45B . 0.9800 ?
    C45 H45C . 0.9800 ?
    C46 H46 . 0.9500 ?
    C47 H47A . 0.9800 ?
    C47 H47B . 0.9800 ?
    C47 H47C . 0.9800 ?
    C48 H48A . 0.9800 ?
    C48 H48B . 0.9800 ?
    C48 H48C . 0.9800 ?
    C49 O19 . 1.441(10) ?
    C49 H49A . 0.9800 ?
    C49 H49B . 0.9800 ?
    C49 H49C . 0.9800 ?
    O19 H19 . 0.8400 ?
    C50 O20 . 1.398(9) ?
    C50 H50A . 0.9800 ?
    C50 H50B . 0.9800 ?
    C50 H50C . 0.9800 ?
    O20 H20 . 0.8400 ?
    C51A O21A . 1.427(7) ?
    C51A H51A . 0.9800 ?
    C51A H51B . 0.9800 ?
    C51A H51C . 0.9800 ?
    O21A H21A . 0.8400 ?
    C51B O21B . 1.428(7) ?
    C51B H51D . 0.9800 ?
    C51B H51E . 0.9800 ?
    C51B H51F . 0.9800 ?
    O21B H21B . 0.8400 ?
loop_
    _geom_angle_atom_site_label_1
    _geom_angle_atom_site_label_2
    _geom_angle_atom_site_label_3
    _geom_angle_site_symmetry_1
    _geom_angle_site_symmetry_3
    _geom_angle
    _geom_angle_publ_flag
    N4 CO1 N1 . . 175.64(18) ?
    N4 CO1 O1 . . 88.27(16) ?
    N1 CO1 O1 . . 94.70(16) ?
    N4 CO1 O3 . . 94.34(16) ?
    N1 CO1 O3 . . 88.98(15) ?
    O1 CO1 O3 . . 87.66(15) ?
    N4 CO1 S2 . . 87.23(13) ?
    N1 CO1 S2 . . 89.55(13) ?
    O1 CO1 S2 . . 90.33(12) ?
    O3 CO1 S2 . . 177.41(11) ?
    N4 CO1 S1 . . 89.69(13) ?
    N1 CO1 S1 . . 87.39(13) ?
    O1 CO1 S1 . . 177.78(11) ?
    O3 CO1 S1 . . 91.61(11) ?
    S2 CO1 S1 . . 90.46(6) ?
    N10 CO2 N7 . . 178.0(2) ?
    N10 CO2 O5 . . 87.05(18) ?
    N7 CO2 O5 . . 94.4(2) ?
    N10 CO2 O7 . . 94.30(18) ?
    N7 CO2 O7 . . 87.10(18) ?
    O5 CO2 O7 . . 88.64(17) ?
    N10 CO2 S3 . . 91.06(15) ?
    N7 CO2 S3 . . 87.51(17) ?
    O5 CO2 S3 . . 177.80(13) ?
    O7 CO2 S3 . . 90.38(13) ?
    N10 CO2 S4 . . 87.04(14) ?
    N7 CO2 S4 . . 91.63(15) ?
    O5 CO2 S4 . . 88.63(13) ?
    O7 CO2 S4 . . 176.89(13) ?
    S3 CO2 S4 . . 92.41(7) ?
    C9 S1 CO1 . . 96.31(19) ?
    C18 S2 CO1 . . 96.30(18) ?
    C27 S3 CO2 . . 96.4(3) ?
    C36 S4 CO2 . . 96.9(2) ?
    O9 S5 O10 . . 115.0(3) ?
    O9 S5 O11 . . 112.7(2) ?
    O10 S5 O11 . . 113.9(2) ?
    O9 S5 S6 . . 105.1(2) ?
    O10 S5 S6 . . 105.2(2) ?
    O11 S5 S6 . . 103.40(19) ?
    O13 S6 O12 . . 114.0(3) ?
    O13 S6 O14 . . 113.2(3) ?
    O12 S6 O14 . . 114.8(3) ?
    O13 S6 S5 . . 105.7(2) ?
    O12 S6 S5 . . 105.1(2) ?
    O14 S6 S5 . . 102.4(2) ?
    C8 N1 N2 . . 116.1(4) ?
    C8 N1 CO1 . . 126.7(4) ?
    N2 N1 CO1 . . 117.0(3) ?
    C9 N2 N1 . . 119.6(4) ?
    C9 N2 H2 . . 120.2 ?
    N1 N2 H2 . . 120.2 ?
    C9 N3 H3A . . 120.0 ?
    C9 N3 H3B . . 120.0 ?
    H3A N3 H3B . . 120.0 ?
    C17 N4 N5 . . 115.8(4) ?
    C17 N4 CO1 . . 126.9(4) ?
    N5 N4 CO1 . . 117.3(3) ?
    C18 N5 N4 . . 118.9(4) ?
    C18 N5 H5A . . 120.5 ?
    N4 N5 H5A . . 120.5 ?
    C18 N6 H6A . . 120.0 ?
    C18 N6 H6B . . 120.0 ?
    H6A N6 H6B . . 120.0 ?
    C26 N7 N8 . . 117.0(5) ?
    C26 N7 CO2 . . 125.7(5) ?
    N8 N7 CO2 . . 117.3(4) ?
    C27 N8 N7 . . 119.2(6) ?
    C27 N8 H8A . . 120.4 ?
    N7 N8 H8A . . 120.4 ?
    C27 N9 H9A . . 120.0 ?
    C27 N9 H9B . . 120.0 ?
    H9A N9 H9B . . 120.0 ?
    C35 N10 N11 . . 115.0(5) ?
    C35 N10 CO2 . . 126.9(4) ?
    N11 N10 CO2 . . 118.0(4) ?
    C36 N11 N10 . . 118.4(5) ?
    C36 N11 H11 . . 120.8 ?
    N10 N11 H11 . . 120.8 ?
    C36 N12 H12A . . 120.0 ?
    C36 N12 H12B . . 120.0 ?
    H12A N12 H12B . . 120.0 ?
    C37 N13 C38 . . 121.0(6) ?
    C37 N13 C39 . . 122.6(7) ?
    C38 N13 C39 . . 116.3(7) ?
    C40 N14 C41 . . 119.4(6) ?
    C40 N14 C42 . . 120.8(6) ?
    C41 N14 C42 . . 119.9(6) ?
    C43 N15 C45 . . 125.0(9) ?
    C43 N15 C44 . . 123.6(8) ?
    C45 N15 C44 . . 110.6(9) ?
    C46 N16 C47 . . 122.4(7) ?
    C46 N16 C48 . . 121.8(6) ?
    C47 N16 C48 . . 115.7(7) ?
    C1 O1 CO1 . . 124.2(3) ?
    C2 O2 C7 . . 116.1(4) ?
    C10 O3 CO1 . . 124.4(3) ?
    C11 O4 C16 . . 117.5(4) ?
    C19 O5 CO2 . . 126.0(4) ?
    C20 O6 C25 . . 116.2(5) ?
    C28 O7 CO2 . . 124.5(4) ?
    C29 O8 C34 . . 116.8(4) ?
    O1 C1 C6 . . 126.5(5) ?
    O1 C1 C2 . . 116.5(5) ?
    C6 C1 C2 . . 117.1(5) ?
    C3 C2 O2 . . 124.6(5) ?
    C3 C2 C1 . . 121.6(5) ?
    O2 C2 C1 . . 113.8(4) ?
    C2 C3 C4 . . 120.4(5) ?
    C2 C3 H3 . . 119.8 ?
    C4 C3 H3 . . 119.8 ?
    C5 C4 C3 . . 120.1(5) ?
    C5 C4 H4 . . 120.0 ?
    C3 C4 H4 . . 120.0 ?
    C4 C5 C6 . . 120.7(5) ?
    C4 C5 H5 . . 119.6 ?
    C6 C5 H5 . . 119.6 ?
    C1 C6 C8 . . 122.7(5) ?
    C1 C6 C5 . . 120.1(5) ?
    C8 C6 C5 . . 117.1(5) ?
    O2 C7 H7A . . 109.5 ?
    O2 C7 H7B . . 109.5 ?
    H7A C7 H7B . . 109.5 ?
    O2 C7 H7C . . 109.5 ?
    H7A C7 H7C . . 109.5 ?
    H7B C7 H7C . . 109.5 ?
    N1 C8 C6 . . 125.0(5) ?
    N1 C8 H8 . . 117.5 ?
    C6 C8 H8 . . 117.5 ?
    N3 C9 N2 . . 119.4(5) ?
    N3 C9 S1 . . 122.1(4) ?
    N2 C9 S1 . . 118.5(4) ?
    O3 C10 C15 . . 125.5(5) ?
    O3 C10 C11 . . 119.0(5) ?
    C15 C10 C11 . . 115.5(5) ?
    C12 C11 O4 . . 124.3(5) ?
    C12 C11 C10 . . 123.0(5) ?
    O4 C11 C10 . . 112.7(5) ?
    C11 C12 C13 . . 119.8(5) ?
    C11 C12 H12 . . 120.1 ?
    C13 C12 H12 . . 120.1 ?
    C14 C13 C12 . . 119.8(5) ?
    C14 C13 H13 . . 120.1 ?
    C12 C13 H13 . . 120.1 ?
    C13 C14 C15 . . 120.4(5) ?
    C13 C14 H14 . . 119.8 ?
    C15 C14 H14 . . 119.8 ?
    C10 C15 C14 . . 121.4(5) ?
    C10 C15 C17 . . 123.5(5) ?
    C14 C15 C17 . . 115.1(5) ?
    O4 C16 H16A . . 109.5 ?
    O4 C16 H16B . . 109.5 ?
    H16A C16 H16B . . 109.5 ?
    O4 C16 H16C . . 109.5 ?
    H16A C16 H16C . . 109.5 ?
    H16B C16 H16C . . 109.5 ?
    N4 C17 C15 . . 125.0(5) ?
    N4 C17 H17 . . 117.5 ?
    C15 C17 H17 . . 117.5 ?
    N5 C18 N6 . . 119.0(5) ?
    N5 C18 S2 . . 119.5(4) ?
    N6 C18 S2 . . 121.4(4) ?
    O5 C19 C20 . . 117.9(6) ?
    O5 C19 C24 . . 124.7(6) ?
    C20 C19 C24 . . 117.4(6) ?
    C21 C20 O6 . . 125.6(7) ?
    C21 C20 C19 . . 121.6(7) ?
    O6 C20 C19 . . 112.8(5) ?
    C20 C21 C22 . . 120.5(7) ?
    C20 C21 H21 . . 119.8 ?
    C22 C21 H21 . . 119.8 ?
    C23 C22 C21 . . 119.9(6) ?
    C23 C22 H22 . . 120.0 ?
    C21 C22 H22 . . 120.0 ?
    C22 C23 C24 . . 121.6(7) ?
    C22 C23 H23 . . 119.2 ?
    C24 C23 H23 . . 119.2 ?
    C26 C24 C23 . . 117.5(7) ?
    C26 C24 C19 . . 123.4(6) ?
    C23 C24 C19 . . 119.0(7) ?
    O6 C25 H25A . . 109.5 ?
    O6 C25 H25B . . 109.5 ?
    H25A C25 H25B . . 109.5 ?
    O6 C25 H25C . . 109.5 ?
    H25A C25 H25C . . 109.5 ?
    H25B C25 H25C . . 109.5 ?
    N7 C26 C24 . . 125.2(6) ?
    N7 C26 H26 . . 117.4 ?
    C24 C26 H26 . . 117.4 ?
    N9 C27 N8 . . 117.8(7) ?
    N9 C27 S3 . . 123.1(6) ?
    N8 C27 S3 . . 119.1(5) ?
    O7 C28 C33 . . 125.8(5) ?
    O7 C28 C29 . . 117.5(5) ?
    C33 C28 C29 . . 116.7(5) ?
    O8 C29 C30 . . 125.4(5) ?
    O8 C29 C28 . . 113.4(5) ?
    C30 C29 C28 . . 121.2(6) ?
    C29 C30 C31 . . 121.1(6) ?
    C29 C30 H30 . . 119.4 ?
    C31 C30 H30 . . 119.4 ?
    C32 C31 C30 . . 119.8(6) ?
    C32 C31 H31 . . 120.1 ?
    C30 C31 H31 . . 120.1 ?
    C31 C32 C33 . . 120.8(6) ?
    C31 C32 H32 . . 119.6 ?
    C33 C32 H32 . . 119.6 ?
    C32 C33 C28 . . 120.4(5) ?
    C32 C33 C35 . . 116.6(5) ?
    C28 C33 C35 . . 123.0(5) ?
    O8 C34 H34A . . 109.5 ?
    O8 C34 H34B . . 109.5 ?
    H34A C34 H34B . . 109.5 ?
    O8 C34 H34C . . 109.5 ?
    H34A C34 H34C . . 109.5 ?
    H34B C34 H34C . . 109.5 ?
    N10 C35 C33 . . 125.1(6) ?
    N10 C35 H35 . . 117.4 ?
    C33 C35 H35 . . 117.4 ?
    N12 C36 N11 . . 118.2(6) ?
    N12 C36 S4 . . 122.6(5) ?
    N11 C36 S4 . . 119.2(5) ?
    O15 C37 N13 . . 125.8(7) ?
    O15 C37 H37 . . 117.1 ?
    N13 C37 H37 . . 117.1 ?
    N13 C38 H38A . . 109.5 ?
    N13 C38 H38B . . 109.5 ?
    H38A C38 H38B . . 109.5 ?
    N13 C38 H38C . . 109.5 ?
    H38A C38 H38C . . 109.5 ?
    H38B C38 H38C . . 109.5 ?
    N13 C39 H39A . . 109.5 ?
    N13 C39 H39B . . 109.5 ?
    H39A C39 H39B . . 109.5 ?
    N13 C39 H39C . . 109.5 ?
    H39A C39 H39C . . 109.5 ?
    H39B C39 H39C . . 109.5 ?
    O16 C40 N14 . . 125.4(6) ?
    O16 C40 H40 . . 117.3 ?
    N14 C40 H40 . . 117.3 ?
    N14 C41 H41A . . 109.5 ?
    N14 C41 H41B . . 109.5 ?
    H41A C41 H41B . . 109.5 ?
    N14 C41 H41C . . 109.5 ?
    H41A C41 H41C . . 109.5 ?
    H41B C41 H41C . . 109.5 ?
    N14 C42 H42A . . 109.5 ?
    N14 C42 H42B . . 109.5 ?
    H42A C42 H42B . . 109.5 ?
    N14 C42 H42C . . 109.5 ?
    H42A C42 H42C . . 109.5 ?
    H42B C42 H42C . . 109.5 ?
    O17 C43 N15 . . 118.2(9) ?
    O17 C43 H43 . . 120.9 ?
    N15 C43 H43 . . 120.9 ?
    N15 C44 H44A . . 109.5 ?
    N15 C44 H44B . . 109.5 ?
    H44A C44 H44B . . 109.5 ?
    N15 C44 H44C . . 109.5 ?
    H44A C44 H44C . . 109.5 ?
    H44B C44 H44C . . 109.5 ?
    N15 C45 H45A . . 109.5 ?
    N15 C45 H45B . . 109.5 ?
    H45A C45 H45B . . 109.5 ?
    N15 C45 H45C . . 109.5 ?
    H45A C45 H45C . . 109.5 ?
    H45B C45 H45C . . 109.5 ?
    O18 C46 N16 . . 125.9(7) ?
    O18 C46 H46 . . 117.0 ?
    N16 C46 H46 . . 117.0 ?
    N16 C47 H47A . . 109.5 ?
    N16 C47 H47B . . 109.5 ?
    H47A C47 H47B . . 109.5 ?
    N16 C47 H47C . . 109.5 ?
    H47A C47 H47C . . 109.5 ?
    H47B C47 H47C . . 109.5 ?
    N16 C48 H48A . . 109.5 ?
    N16 C48 H48B . . 109.5 ?
    H48A C48 H48B . . 109.5 ?
    N16 C48 H48C . . 109.5 ?
    H48A C48 H48C . . 109.5 ?
    H48B C48 H48C . . 109.5 ?
    O19 C49 H49A . . 109.5 ?
    O19 C49 H49B . . 109.5 ?
    H49A C49 H49B . . 109.5 ?
    O19 C49 H49C . . 109.5 ?
    H49A C49 H49C . . 109.5 ?
    H49B C49 H49C . . 109.5 ?
    C49 O19 H19 . . 109.5 ?
    O20 C50 H50A . . 109.5 ?
    O20 C50 H50B . . 109.5 ?
    H50A C50 H50B . . 109.5 ?
    O20 C50 H50C . . 109.5 ?
    H50A C50 H50C . . 109.5 ?
    H50B C50 H50C . . 109.5 ?
    C50 O20 H20 . . 109.5 ?
    O21A C51A H51A . . 109.5 ?
    O21A C51A H51B . . 109.5 ?
    H51A C51A H51B . . 109.5 ?
    O21A C51A H51C . . 109.5 ?
    H51A C51A H51C . . 109.5 ?
    H51B C51A H51C . . 109.5 ?
    C51A O21A H21A . . 109.5 ?
    O21B C51B H51D . . 109.5 ?
    O21B C51B H51E . . 109.5 ?
    H51D C51B H51E . . 109.5 ?
    O21B C51B H51F . . 109.5 ?
    H51D C51B H51F . . 109.5 ?
    H51E C51B H51F . . 109.5 ?
    C51B O21B H21B . . 109.5 ?
loop_
    _geom_hbond_atom_site_label_D
    _geom_hbond_atom_site_label_H
    _geom_hbond_atom_site_label_A
    _geom_hbond_site_symmetry_A
    _geom_hbond_distance_DH
    _geom_hbond_distance_HA
    _geom_hbond_distance_DA
    _geom_hbond_angle_DHA
    N8 H8A O8 2_655 0.88 2.28 2.969(7) 134.9
    N2 H2 O3 2_676 0.88 2.27 2.999(5) 139.9
    N2 H2 O4 2_676 0.88 2.01 2.740(6) 140.2
    N11 H11 O14 1_655 0.88 2.02 2.877(7) 165.4
    N5 H5A O11 . 0.88 1.98 2.813(6) 157.1
    N12 H12B O9 2_665 0.88 2.12 2.911(7) 149.7
    N3 H3B O17 1_455 0.88 1.98 2.839(8) 166.2
    N3 H3A O15 2_676 0.88 2.05 2.881(7) 156.2
    N9 H9A O18 2_655 0.88 1.89 2.756(8) 167.9
    N6 H6B O16 2_666 0.88 1.95 2.822(6) 168.7
    N9 H9B O19 1_645 0.88 1.97 2.834(9) 165.0
    N12 H12A O21A 2_665 0.88 2.06 2.878(12) 155.1
    O19 H19 O20 . 0.84 1.90 2.720(9) 166.7
    O20 H20 O12 . 0.84 2.01 2.722(8) 142.0
_shelx_space_group_comment
;
The symmetry employed for this shelxl refinement is uniquely defined
by the following loop, which should always be used as a source of
symmetry information in preference to the above space-group names.
They are only intended as comments.
;
_shelx_estimated_absorpt_T_min     0.726
_shelx_estimated_absorpt_T_max     0.964
_shelx_hkl_file
;
  -1   0   0   -0.01    0.03
  -1   0   0   -0.08    0.06
  -1   0   0   -0.09    0.06
  -1   0   0    0.41    0.09
   1   0   0    0.10    0.07
   1   0   0   -0.04    0.07
   1   0   0    0.04    0.06
  -2   0   0    9.02    0.64
  -2   0   0    8.55    0.63
  -2   0   0    6.79    0.61
  -2   0   0    6.80    0.63
  -2   0   0    7.49    0.61
   2   0   0    8.63    0.64
   2   0   0    7.95    0.63
   2   0   0    7.59    0.65
   2   0   0    7.74    0.60
   2   0   0    7.83    0.63
  -3   0   0  328.66   22.84
  -3   0   0  380.95   22.88
  -3   0   0  376.65   22.93
  -3   0   0  381.43   22.89
  -3   0   0  387.74   22.88
  -3   0   0  391.04   22.90
   3   0   0  390.07   22.91
   3   0   0  398.86   22.87
   3   0   0  376.12   22.94
   3   0   0  398.01   22.89
   3   0   0  389.48   22.89
  -4   0   0    7.45    0.76
  -4   0   0   11.18    1.05
  -4   0   0   10.07    1.08
  -4   0   0   11.46    1.09
  -4   0   0   11.18    1.05
  -4   0   0    8.98    0.95
   4   0   0    9.16    1.00
   4   0   0    9.49    0.98
   4   0   0    9.16    1.06
   4   0   0    7.36    0.92
   4   0   0    8.68    0.89
  -5   0   0   31.13    2.08
  -5   0   0   31.08    2.15
  -5   0   0   29.53    2.10
  -5   0   0   28.38    2.16
  -5   0   0   27.48    2.05
   5   0   0   31.38    2.22
   5   0   0   28.75    2.14
   5   0   0   30.33    2.07
   5   0   0   32.21    2.17
   5   0   0   29.75    2.12
  -6   0   0   17.57    1.43
  -6   0   0   15.73    1.46
  -6   0   0   17.02    1.35
  -6   0   0   15.65    1.33
   6   0   0   16.12    1.44
   6   0   0   19.54    1.51
   6   0   0   18.52    1.85
  -7   0   0   17.21    1.49
  -7   0   0   15.82    1.42
  -7   0   0   17.20    1.38
  -7   0   0   14.36    1.47
   7   0   0   15.38    1.80
   7   0   0   14.38    1.47
   7   0   0   17.34    1.52
   7   0   0   16.82    1.28
  -8   0   0    0.83    0.71
  -8   0   0   -0.21    0.44
  -8   0   0    0.93    0.55
   8   0   0    0.19    0.47
   8   0   0    0.19    0.66
   8   0   0    0.60    0.73
   8   0   0   -0.78    0.60
  -9   0   0    0.40    0.74
  -9   0   0    0.32    0.63
  -9   0   0   -0.13    0.49
   9   0   0   -0.54    0.48
   9   0   0   -0.50    0.65
   9   0   0    0.15    0.76
   9   0   0   -0.03    0.73
 -10   0   0    7.53    1.36
 -10   0   0    5.84    1.21
 -10   0   0    5.56    1.03
  10   0   0    3.45    1.14
  10   0   0    6.87    1.25
  10   0   0    5.33    1.45
  10   0   0    4.25    0.90
 -11   0   0    9.17    1.29
 -11   0   0    9.58    1.42
 -11   0   0    6.27    1.33
  11   0   0    4.88    1.32
  11   0   0    7.81    1.14
  11   0   0    9.23    1.69
  11   0   0    6.53    1.32
 -12   0   0    0.95    0.74
 -12   0   0    1.08    1.04
 -12   0   0    1.95    1.02
  12   0   0    2.29    1.06
  12   0   0    0.13    0.72
  12   0   0    2.24    1.25
  12   0   0    1.61    1.14
 -13   0   0    1.39    1.11
 -13   0   0    0.89    1.02
  13   0   0   -1.14    1.15
  13   0   0    1.08    1.20
  13   0   0    0.47    1.00
 -14   0   0    0.88    1.11
  14   0   0   -0.83    1.12
  14   0   0   -0.46    1.11
  14   0   0   -1.53    1.30
 -15   0   0   -0.32    1.32
  15   0   0   -0.37    1.26
  15   0   0   -0.22    1.39
  15  -1   0    1.87    1.54
  15  -1   0   -1.52    1.15
 -15   1   0    0.18    1.16
  14  -1   0    1.52    1.45
  14  -1   0    2.33    1.33
 -14   1   0    3.96    1.38
 -14   1   0    2.08    1.22
  13  -1   0   -0.08    0.98
  13  -1   0    0.50    1.32
  13  -1   0   -0.10    0.85
 -13   1   0    0.04    1.05
 -13   1   0    0.04    0.89
 -13   1   0    0.75    0.82
  12  -1   0    6.74    1.28
  12  -1   0    5.47    1.53
  12  -1   0    9.60    1.94
  12  -1   0    8.21    1.10
 -12   1   0    6.43    1.40
 -12   1   0    7.68    1.36
 -12   1   0    5.15    1.36
  11  -1   0    0.30    0.78
  11  -1   0    0.23    1.02
  11  -1   0   -0.49    0.53
  11  -1   0    0.41    0.92
 -11   1   0   -0.37    0.84
 -11   1   0   -0.46    0.71
 -11   1   0    1.46    0.81
  10  -1   0    3.36    0.71
  10  -1   0    1.22    0.98
  10  -1   0    1.01    0.80
  10  -1   0    0.38    0.94
 -10   1   0    1.60    0.76
 -10   1   0    2.66    0.89
 -10   1   0    0.18    0.81
   9  -1   0    5.87    1.22
   9  -1   0    4.02    0.73
   9  -1   0    7.07    1.14
   9  -1   0    5.96    1.29
  -9   1   0    5.50    1.14
  -9   1   0    6.59    1.17
  -9   1   0    4.68    0.99
   8  -1   0   32.57    2.41
   8  -1   0   32.16    2.31
   8  -1   0   28.83    2.07
   8  -1   0   30.88    2.57
  -8   1   0   28.72    2.37
  -8   1   0   31.12    2.38
  -8   1   0   29.12    2.31
   7  -1   0   21.37    1.72
   7  -1   0   20.56    1.74
   7  -1   0   19.62    1.66
   7  -1   0   22.49    1.49
   7  -1   0   22.04    1.89
  -7   1   0   17.26    1.66
  -7   1   0   21.41    1.77
  -7   1   0   22.42    1.73
   6  -1   0    6.89    0.92
   6  -1   0    6.60    0.95
   6  -1   0    5.61    0.88
   6  -1   0    6.30    0.69
   6  -1   0    6.62    1.09
  -6   1   0    5.96    0.90
  -6   1   0    5.98    0.99
  -6   1   0    8.70    1.08
   5  -1   0   32.41    2.19
   5  -1   0   31.95    2.14
   5  -1   0   31.93    2.29
   5  -1   0   26.91    2.15
   5  -1   0   31.76    2.13
   5  -1   0   31.04    1.99
  -5   1   0   32.38    2.20
  -5   1   0   28.85    2.14
  -5   1   0   30.89    2.17
  -5   1   0   27.91    2.22
  -5   1   0   32.78    2.20
   4  -1   0   63.33    3.96
   4  -1   0   59.61    3.81
   4  -1   0   60.54    3.87
   4  -1   0   60.98    3.81
   4  -1   0   59.89    3.88
   4  -1   0   59.74    3.70
  -4   1   0   61.28    3.85
  -4   1   0   59.92    3.85
  -4   1   0   65.92    3.91
  -4   1   0   57.47    3.92
  -4   1   0   58.75    3.84
   3  -1   0   13.52    1.04
   3  -1   0   13.22    1.14
   3  -1   0   12.86    0.91
   3  -1   0   14.49    1.04
   3  -1   0   14.80    1.08
   3  -1   0   14.34    1.08
  -3   1   0   13.71    1.12
  -3   1   0   13.98    1.07
  -3   1   0   14.86    1.10
  -3   1   0   14.50    1.07
  -3   1   0   14.21    1.05
   2  -1   0    5.24    0.37
   2  -1   0    5.53    0.42
   2  -1   0    6.18    0.63
   2  -1   0    5.78    0.59
   2  -1   0    6.32    0.49
  -2   1   0    5.34    0.47
  -2   1   0    7.16    0.64
  -2   1   0    5.29    0.45
  -2   1   0    5.33    0.51
  -2   1   0    5.77    0.46
  -1   1   0  687.29   40.99
   0  -1   0   -0.29    0.04
   0   1   0    0.01    0.08
   0   1   0    0.06    0.08
   0   1   0   -0.07    0.07
  -1  -1   0    2.42    0.29
  -1  -1   0    1.53    0.19
   1   1   0    2.16    0.20
   1   1   0    2.21    0.28
  -2  -1   0   25.99    1.60
  -2  -1   0   26.47    1.66
  -2  -1   0   26.39    1.65
  -2  -1   0   25.94    1.71
  -2  -1   0   25.19    1.59
   2   1   0   28.23    1.73
   2   1   0   25.27    1.64
   2   1   0   23.25    1.66
  -3  -1   0    9.69    0.70
  -3  -1   0    9.41    0.94
  -3  -1   0    8.33    0.80
  -3  -1   0    8.93    0.75
  -3  -1   0    9.91    0.70
   3   1   0    9.31    0.85
   3   1   0    9.57    0.84
   3   1   0   11.50    0.89
   3   1   0    8.25    0.83
   3   1   0    8.82    0.76
  -4  -1   0   49.42    3.33
  -4  -1   0   51.45    3.25
  -4  -1   0   51.90    3.31
  -4  -1   0   54.83    3.40
  -4  -1   0   53.67    3.26
   4   1   0   53.35    3.37
   4   1   0   51.45    3.37
   4   1   0   47.51    3.37
   4   1   0   51.67    3.41
  -5  -1   0    7.98    0.76
  -5  -1   0   10.31    1.12
  -5  -1   0    8.52    0.87
  -5  -1   0    9.41    0.98
   5   1   0    8.46    1.08
   5   1   0    8.53    1.03
   5   1   0    7.20    1.05
  -6  -1   0   11.54    1.15
  -6  -1   0   11.22    1.06
  -6  -1   0   10.82    0.98
  -6  -1   0   11.23    0.97
   6   1   0   11.80    1.41
   6   1   0   12.99    1.35
   6   1   0   12.45    1.40
  -7  -1   0   -0.07    0.37
  -7  -1   0   -0.14    0.43
  -7  -1   0   -0.26    0.56
  -7  -1   0    0.60    0.39
   7   1   0   -0.30    0.55
   7   1   0   -0.24    0.55
   7   1   0    0.71    0.62
  -8  -1   0    0.02    0.62
  -8  -1   0    0.27    0.54
  -8  -1   0    0.19    0.53
  -8  -1   0   -0.07    0.41
   8   1   0    0.68    0.82
   8   1   0   -0.22    0.64
   8   1   0   -0.50    0.64
   8   1   0    0.40    0.50
  -9  -1   0   20.34    1.62
  -9  -1   0   18.26    1.73
  -9  -1   0   16.97    1.93
   9   1   0   18.58    1.62
   9   1   0   20.80    1.91
   9   1   0   19.69    2.24
   9   1   0   20.12    2.17
 -10  -1   0   17.77    1.73
 -10  -1   0   18.48    1.95
 -10  -1   0   18.55    2.02
  10   1   0   15.27    1.96
  10   1   0   12.05    1.92
  10   1   0   18.60    2.39
  10   1   0   17.07    1.70
 -11  -1   0    2.20    1.03
 -11  -1   0    3.85    0.87
 -11  -1   0    1.81    0.93
  11   1   0    4.45    0.91
  11   1   0    3.72    1.20
  11   1   0    1.28    1.06
  11   1   0    2.88    1.23
 -12  -1   0    0.09    0.96
 -12  -1   0    0.01    0.73
 -12  -1   0   -0.33    0.78
  12   1   0    0.76    1.35
  12   1   0    1.25    1.11
  12   1   0    0.74    0.77
  12   1   0    0.77    1.13
 -13  -1   0   -0.84    0.90
 -13  -1   0   -0.02    1.42
  13   1   0    0.40    1.20
  13   1   0    1.20    1.33
  13   1   0    0.41    1.13
  13   1   0   -0.42    0.85
 -14  -1   0    0.87    1.69
  14   1   0    2.67    1.63
  14   1   0    1.95    1.27
  14   1   0    0.26    1.17
  15   1   0    0.03    1.37
  15   1   0    0.60    1.53
  15  -2   0    1.48    1.45
  15  -2   0    3.56    1.67
 -15   2   0    0.81    1.28
  14  -2   0   -0.89    1.18
  14  -2   0    0.59    1.10
 -14   2   0    0.39    0.98
 -14   2   0   -1.26    0.77
 -14   2   0    0.77    1.09
  13  -2   0    1.07    1.29
  13  -2   0    1.89    1.14
 -13   2   0    1.48    1.01
 -13   2   0    1.24    0.97
 -13   2   0    0.81    1.09
  12  -2   0   -0.49    0.65
  12  -2   0    1.50    1.19
  12  -2   0   -0.24    0.84
 -12   2   0    0.56    0.82
 -12   2   0   -0.28    0.83
 -12   2   0   -0.18    0.91
  11  -2   0    0.06    0.94
  11  -2   0    1.28    1.11
  11  -2   0    1.58    0.78
  11  -2   0    2.24    0.64
 -11   2   0    2.78    1.06
 -11   2   0    1.30    0.77
 -11   2   0    0.48    0.88
  10  -2   0   18.52    2.14
  10  -2   0   24.37    2.66
  10  -2   0   18.73    1.72
  10  -2   0   19.18    1.52
 -10   2   0   21.04    2.27
 -10   2   0   22.91    2.26
 -10   2   0   21.22    2.27
   9  -2   0   -0.08    0.71
   9  -2   0    1.18    0.48
   9  -2   0    0.61    0.61
   9  -2   0    1.17    0.75
  -9   2   0    0.53    0.70
  -9   2   0    2.08    0.83
  -9   2   0    0.79    0.65
   8  -2   0    9.13    1.25
   8  -2   0    9.62    0.89
   8  -2   0    9.44    1.52
   8  -2   0    8.19    1.21
   8  -2   0   10.64    1.13
  -8   2   0    9.55    1.33
  -8   2   0   10.32    1.34
  -8   2   0    5.71    1.13
   7  -2   0   20.46    1.43
   7  -2   0   18.56    1.69
   7  -2   0   24.05    1.63
   7  -2   0   21.05    1.78
   7  -2   0   20.69    1.89
  -7   2   0   20.93    1.76
   6  -2   0   10.88    0.99
   6  -2   0   11.90    0.98
   6  -2   0   11.19    1.29
   6  -2   0   10.82    1.21
   6  -2   0   10.62    0.82
   6  -2   0   10.49    1.40
  -6   2   0   12.59    1.31
   5  -2   0   36.01    2.46
   5  -2   0   35.80    2.14
   5  -2   0   36.23    2.52
   5  -2   0   33.38    2.36
   5  -2   0   34.38    2.23
   5  -2   0   34.81    2.23
  -5   2   0   34.09    2.34
  -5   2   0   32.23    2.46
  -5   2   0   34.60    2.36
  -5   2   0   30.86    2.41
  -5   2   0   33.91    2.34
   4  -2   0    1.19    0.27
   4  -2   0   -0.23    0.33
   4  -2   0    0.58    0.44
   4  -2   0    0.63    0.47
   4  -2   0    0.55    0.22
  -4   2   0    0.03    0.39
  -4   2   0    0.67    0.37
  -4   2   0    0.78    0.38
  -4   2   0    0.53    0.42
  -4   2   0    0.43    0.37
   3  -2   0  337.47   19.88
   3  -2   0  317.03   19.98
   3  -2   0  332.98   19.99
  -3   2   0  331.91   19.87
  -3   2   0  317.02   19.97
  -3   2   0  330.55   19.99
  -3   2   0  338.64   19.81
  -3   2   0  342.61   19.81
   2  -2   0  246.03   15.55
   2  -2   0  249.49   15.58
   2  -2   0  268.93   15.48
  -2   2   0  261.70   15.59
  -2   2   0  262.68   15.56
  -2   2   0  260.71   15.47
   1  -2   0  239.12   14.08
   1  -2   0  243.75   14.13
   1  -2   0  224.31   14.16
  -1   2   0  242.65   14.08
  -1   2   0  219.41   14.15
  -1   2   0  241.98   14.13
   0  -2   0  208.92   12.04
   0  -2   0  198.72   12.04
   0  -2   0  173.18   12.03
   0   2   0  204.17   12.04
   0   2   0  210.04   12.03
   0   2   0  201.89   12.04
   0   2   0  208.60   12.05
  -1  -2   0  482.12   28.48
  -1  -2   0  469.95   28.44
  -1  -2   0  482.42   28.54
   1   2   0  475.34   28.54
   1   2   0  461.34   28.44
   1   2   0  493.38   28.48
  -2  -2   0    0.28    0.36
  -2  -2   0    0.73    0.23
  -2  -2   0    0.50    0.12
   2   2   0    0.80    0.13
   2   2   0    0.30    0.21
   2   2   0    0.64    0.26
   2   2   0    0.43    0.31
  -3  -2   0    0.65    0.39
  -3  -2   0    0.61    0.26
  -3  -2   0    0.51    0.16
  -3  -2   0    0.66    0.17
  -3  -2   0    0.55    0.26
   3   2   0    0.46    0.26
   3   2   0    1.17    0.44
   3   2   0    0.77    0.38
  -4  -2   0    7.64    0.62
  -4  -2   0    7.69    0.62
  -4  -2   0    6.39    0.71
  -4  -2   0    7.65    0.73
   4   2   0    7.83    0.74
   4   2   0   11.92    1.09
   4   2   0   10.72    1.03
   4   2   0    8.68    0.99
  -5  -2   0    0.56    0.28
  -5  -2   0   -0.41    0.38
  -5  -2   0    0.07    0.33
  -5  -2   0    0.21    0.27
   5   2   0    0.77    0.55
   5   2   0    0.25    0.50
   5   2   0   -0.06    0.44
  -6  -2   0   21.72    1.73
  -6  -2   0   23.46    1.60
  -6  -2   0   24.21    1.73
  -6  -2   0   22.46    1.60
   6   2   0   24.87    1.92
   6   2   0   22.07    1.84
   6   2   0   23.16    1.90
  -7  -2   0    3.75    0.76
  -7  -2   0    4.73    0.65
  -7  -2   0    4.59    0.84
  -7  -2   0    3.56    0.60
   7   2   0    3.86    0.91
   7   2   0    4.84    1.02
   7   2   0    2.22    0.79
  -8  -2   0   12.21    1.10
  -8  -2   0   13.05    1.45
  -8  -2   0   12.97    1.42
  -8  -2   0   11.56    1.08
   8   2   0   12.19    1.62
   8   2   0   13.93    1.77
   8   2   0   10.28    1.47
  -9  -2   0    3.57    0.69
  -9  -2   0    2.89    0.64
  -9  -2   0    2.38    0.82
  -9  -2   0    3.09    0.88
   9   2   0    1.95    0.93
   9   2   0    2.80    0.83
   9   2   0    2.09    0.94
   9   2   0    2.68    1.04
 -10  -2   0   19.70    1.63
 -10  -2   0   19.90    1.86
 -10  -2   0   21.12    1.89
  10   2   0   19.33    1.94
  10   2   0   19.82    2.37
  10   2   0   20.55    2.08
  10   2   0   17.13    2.30
 -11  -2   0   10.39    1.46
 -11  -2   0    5.49    1.21
 -11  -2   0    9.06    1.17
  11   2   0    7.87    1.74
  11   2   0    7.92    1.31
  11   2   0    9.64    1.68
  11   2   0    5.08    1.41
 -12  -2   0    4.70    1.15
 -12  -2   0    4.28    1.11
  12   2   0    3.90    1.27
  12   2   0    4.48    1.08
  12   2   0    4.69    1.44
  12   2   0    5.24    1.53
  13   2   0    1.89    1.30
  13   2   0    1.44    1.31
  13   2   0    2.54    1.02
  13   2   0    0.60    1.15
  14   2   0    2.97    1.40
  14   2   0    4.24    1.81
  14   2   0    3.48    1.54
  15   2   0    2.24    1.53
  15   2   0    0.81    1.30
 -16   3   0   -0.88    1.27
  15  -3   0    4.25    1.47
  15  -3   0    6.93    2.04
 -15   3   0    4.75    1.64
 -15   3   0    3.50    1.47
  14  -3   0    1.09    1.14
  14  -3   0    2.28    1.76
 -14   3   0    2.29    1.22
 -14   3   0    2.02    1.16
 -14   3   0    1.49    1.26
  13  -3   0    0.66    1.23
  13  -3   0   -0.26    0.94
 -13   3   0    0.95    1.15
 -13   3   0   -0.09    0.89
 -13   3   0    1.07    0.96
  12  -3   0    1.65    1.06
  12  -3   0    0.08    1.14
 -12   3   0    1.41    1.08
 -12   3   0    2.57    1.01
 -12   3   0    1.19    0.95
  11  -3   0   -0.54    0.76
  11  -3   0   -0.45    0.80
 -11   3   0   -0.55    0.67
 -11   3   0   -0.32    0.84
 -11   3   0    0.12    0.69
  10  -3   0    9.66    1.01
  10  -3   0   10.69    1.57
  10  -3   0   12.20    1.87
 -10   3   0    9.37    1.58
 -10   3   0    7.88    1.39
 -10   3   0    8.03    1.41
   9  -3   0    4.42    1.03
   9  -3   0    3.87    1.15
   9  -3   0    4.90    1.06
   9  -3   0    4.94    0.69
   9  -3   0    3.52    0.68
  -9   3   0    4.21    1.01
  -9   3   0    4.13    1.12
  -9   3   0    4.55    1.09
   8  -3   0   -0.47    0.33
   8  -3   0    0.46    0.61
   8  -3   0    0.13    0.36
   8  -3   0    1.19    0.69
   8  -3   0   -0.03    0.71
  -8   3   0   -0.24    0.58
   7  -3   0   43.89    2.70
   7  -3   0   48.24    3.26
   7  -3   0   39.27    3.21
   7  -3   0   47.57    3.11
   7  -3   0   43.19    2.70
  -7   3   0   45.30    3.09
   6  -3   0    1.72    0.68
   6  -3   0    1.97    0.72
   6  -3   0    0.93    0.57
  -6   3   0    2.32    0.62
  -6   3   0    2.97    0.66
   5  -3   0    1.14    0.59
   5  -3   0    2.54    0.56
   5  -3   0    2.81    0.69
  -5   3   0    2.45    0.51
  -5   3   0    2.09    0.52
  -5   3   0    2.05    0.51
   4  -3   0  386.52   22.42
   4  -3   0  361.86   22.22
   4  -3   0  362.96   22.38
  -4   3   0  373.34   22.37
  -4   3   0  367.88   22.12
  -4   3   0  369.76   22.12
  -4   3   0  366.78   22.21
  -4   3   0  373.24   22.40
   3  -3   0  309.73   19.25
   3  -3   0  340.53   19.46
   3  -3   0  315.00   19.39
  -3   3   0  337.29   19.44
  -3   3   0  322.80   19.38
  -3   3   0  304.74   19.25
   2  -3   0  232.08   14.16
   2  -3   0  210.53   14.19
   2  -3   0  234.06   14.07
  -2   3   0  236.62   14.06
  -2   3   0  249.50   14.22
  -2   3   0  240.09   14.17
   1  -3   0  128.72    7.44
   1  -3   0  121.52    7.47
   1  -3   0  112.44    7.51
  -1   3   0  125.51    7.52
  -1   3   0  124.48    7.47
  -1   3   0  123.22    7.43
   0  -3   0    5.31    0.56
   0   3   0    4.28    0.52
   0   3   0    4.11    0.52
   0   3   0    3.87    0.49
   0   3   0    4.66    0.51
  -1  -3   0   47.15    2.85
  -1  -3   0   42.49    2.73
  -1  -3   0   43.36    2.77
   1   3   0   42.58    2.83
   1   3   0   45.32    2.77
   1   3   0   43.07    2.73
  -2  -3   0   46.92    3.00
  -2  -3   0   45.98    2.89
  -2  -3   0   44.92    2.80
   2   3   0   47.19    2.88
   2   3   0   47.72    3.02
   2   3   0   44.37    2.80
  -3  -3   0   23.96    1.61
  -3  -3   0   23.68    1.48
   3   3   0   25.35    1.62
   3   3   0   22.82    1.48
   3   3   0   25.19    1.63
   3   3   0   25.72    1.81
  -4  -3   0   -0.07    0.26
  -4  -3   0    0.00    0.13
  -4  -3   0   -0.03    0.13
   4   3   0    0.25    0.45
   4   3   0    0.23    0.40
   4   3   0    0.13    0.30
  -5  -3   0    0.33    0.20
  -5  -3   0    0.14    0.27
  -5  -3   0    0.38    0.33
  -5  -3   0    0.39    0.19
   5   3   0   -0.05    0.50
   5   3   0    0.27    0.34
   5   3   0   -0.14    0.45
  -6  -3   0   -0.12    0.21
  -6  -3   0   -0.09    0.35
  -6  -3   0   -0.13    0.23
  -6  -3   0    0.21    0.35
   6   3   0    0.37    0.58
   6   3   0    0.01    0.52
   6   3   0   -0.55    0.47
  -7  -3   0    4.12    0.74
  -7  -3   0    4.04    0.56
  -7  -3   0    4.08    0.74
  -7  -3   0    6.13    0.64
   7   3   0    3.58    0.90
   7   3   0    5.78    1.07
   7   3   0    4.42    0.94
  -8  -3   0    1.65    0.63
  -8  -3   0    1.28    0.58
  -8  -3   0    1.86    0.45
  -8  -3   0    1.74    0.45
   8   3   0    0.45    0.63
   8   3   0    0.57    0.79
   8   3   0    1.33    0.80
  -9  -3   0   37.73    2.92
  -9  -3   0   39.23    2.84
  -9  -3   0   45.87    3.05
  -9  -3   0   41.59    2.71
   9   3   0   40.15    3.25
   9   3   0   39.85    3.14
   9   3   0   39.48    3.25
   9   3   0   39.72    2.94
 -10  -3   0   15.27    1.48
 -10  -3   0   13.84    1.28
 -10  -3   0   16.57    1.79
  10   3   0   14.40    2.05
  10   3   0   20.67    2.41
  10   3   0   15.04    1.97
  10   3   0   16.69    1.80
 -11  -3   0    1.68    0.90
 -11  -3   0    0.65    0.85
  11   3   0   -0.60    0.78
  11   3   0    1.21    1.16
  11   3   0   -0.08    0.97
  11   3   0    1.99    1.27
  12   3   0    5.70    1.26
  12   3   0    5.83    1.50
  12   3   0    7.50    1.72
  12   3   0    5.09    1.56
  13   3   0    1.03    0.94
  13   3   0    0.37    1.17
  13   3   0    0.30    1.14
  13   3   0    1.93    1.42
  14   3   0   -1.48    1.21
  14   3   0   -0.11    1.15
  14   3   0    1.05    1.43
 -16   4   0    0.39    1.33
  15  -4   0    0.91    1.53
  15  -4   0    0.60    1.23
 -15   4   0    1.73    1.23
 -15   4   0   -1.08    1.06
 -15   4   0    0.56    1.18
  14  -4   0    0.58    1.43
  14  -4   0    0.63    1.14
 -14   4   0    1.28    1.24
 -14   4   0    1.91    1.28
 -14   4   0    2.87    1.30
  13  -4   0    2.90    1.17
  13  -4   0    2.46    1.50
 -13   4   0    3.25    1.18
 -13   4   0    4.63    1.45
 -13   4   0    2.03    1.21
  12  -4   0    1.05    1.03
  12  -4   0   -0.15    1.04
 -12   4   0    0.92    1.05
 -12   4   0    0.96    1.09
 -12   4   0   -0.50    0.77
  11  -4   0   27.05    2.62
  11  -4   0   20.85    2.80
 -11   4   0   24.31    2.70
 -11   4   0   27.96    2.78
 -11   4   0   23.45    2.32
  10  -4   0   51.05    3.67
  10  -4   0   48.08    3.79
  10  -4   0   48.20    3.53
 -10   4   0   46.72    3.65
 -10   4   0   44.48    3.59
 -10   4   0   45.52    3.53
   9  -4   0    1.14    0.81
   9  -4   0    2.95    1.10
   9  -4   0    1.60    0.71
  -9   4   0    3.80    0.98
   8  -4   0   -0.62    0.48
   8  -4   0    0.54    0.71
   8  -4   0    0.31    0.61
  -8   4   0   -0.11    0.55
   7  -4   0    1.68    0.77
   7  -4   0    0.88    0.76
   7  -4   0    2.89    0.74
  -7   4   0    3.13    0.76
   6  -4   0   45.02    3.25
   6  -4   0   44.77    3.46
   6  -4   0   52.35    3.53
  -6   4   0   50.99    3.21
  -6   4   0   50.79    3.23
   5  -4   0  393.21   23.92
   5  -4   0  398.66   24.13
   5  -4   0  411.69   24.17
  -5   4   0  393.53   23.78
  -5   4   0  394.47   23.90
  -5   4   0  396.04   23.79
   4  -4   0   14.98    1.34
   4  -4   0   15.54    1.17
   4  -4   0   15.84    1.40
  -4   4   0   15.07    1.17
  -4   4   0   15.55    1.33
   3  -4   0  102.25    6.16
   3  -4   0  100.16    6.38
   3  -4   0   98.61    6.30
  -3   4   0   94.48    6.29
  -3   4   0  107.03    6.17
  -3   4   0   99.02    6.36
   2  -4   0   13.21    1.10
   2  -4   0   11.81    1.03
   2  -4   0   11.83    0.94
  -2   4   0   12.92    1.07
  -2   4   0   12.40    0.93
  -2   4   0   13.49    1.12
   1  -4   0   19.95    1.56
   1  -4   0   25.34    1.65
   1  -4   0   25.05    1.72
  -1   4   0   23.70    1.58
  -1   4   0   22.81    1.61
  -1   4   0   24.20    1.68
   0  -4   0    7.63    0.72
   0   4   0    7.75    0.72
   0   4   0    7.59    0.69
   0   4   0    7.75    0.71
   0   4   0    8.37    0.81
  -1  -4   0    8.39    0.76
  -1  -4   0   12.16    1.11
   1   4   0   10.32    0.99
   1   4   0    9.45    0.82
   1   4   0    9.86    0.77
   1   4   0    9.93    0.87
  -2  -4   0    4.87    0.56
  -2  -4   0    4.87    0.48
  -2  -4   0    5.61    0.85
   2   4   0    3.16    0.61
   2   4   0    4.23    0.54
   2   4   0    3.85    0.44
  -3  -4   0    8.59    0.77
  -3  -4   0    8.91    0.62
   3   4   0    9.02    1.08
   3   4   0    9.00    0.77
   3   4   0    9.43    0.62
   3   4   0    8.95    0.70
  -4  -4   0    8.64    0.77
   4   4   0    8.57    0.78
   4   4   0    8.29    0.84
   4   4   0    9.93    1.20
  -5  -4   0    5.43    0.68
   5   4   0    4.85    0.96
   5   4   0    5.46    0.69
  -6  -4   0   29.34    2.11
   6   4   0   31.49    2.13
   6   4   0   29.23    2.40
   6   4   0   31.18    2.32
  -7  -4   0    2.11    0.59
  -7  -4   0    2.39    0.28
  -7  -4   0    2.69    0.30
   7   4   0    2.73    0.92
   7   4   0    3.10    0.98
   7   4   0    3.12    0.89
  -8  -4   0   50.30    3.15
  -8  -4   0   52.10    3.47
  -8  -4   0   50.84    3.15
   8   4   0   48.70    3.70
   8   4   0   54.26    3.81
   8   4   0   53.13    3.86
  -9  -4   0   19.19    1.37
  -9  -4   0   22.80    1.79
   9   4   0   20.90    2.06
   9   4   0   20.88    2.40
   9   4   0   19.02    2.31
 -10  -4   0    0.56    0.64
  10   4   0   -0.11    0.96
  10   4   0    1.06    0.77
  10   4   0    1.09    0.99
  10   4   0    1.66    1.13
  11   4   0    3.65    1.24
  11   4   0    5.53    1.54
  11   4   0    5.27    1.49
  11   4   0    4.62    1.18
  12   4   0    0.81    1.14
  12   4   0    0.11    0.83
  12   4   0    0.87    1.17
  12   4   0   -0.27    1.09
  13   4   0    2.78    1.36
  13   4   0    2.60    1.50
  13   4   0    3.54    1.19
  13   4   0    2.54    1.48
  14   4   0    1.17    1.48
  14   4   0    0.45    1.29
  14   4   0    1.55    1.15
  14   4   0   -0.33    1.30
 -16   5   0    2.44    1.58
  15  -5   0    1.34    1.56
  15  -5   0    0.10    1.10
 -15   5   0   -0.66    1.04
 -15   5   0   -0.39    1.01
 -15   5   0    2.09    1.40
  14  -5   0    0.39    1.59
  14  -5   0    5.03    1.32
 -14   5   0    3.13    1.32
 -14   5   0    5.26    1.67
 -14   5   0    2.64    1.29
  13  -5   0    2.69    1.24
  13  -5   0    0.43    1.34
 -13   5   0   -0.43    1.15
 -13   5   0    2.19    1.15
 -13   5   0    1.14    1.03
  12  -5   0    0.25    1.16
  12  -5   0    0.53    0.86
 -12   5   0    0.67    0.94
 -12   5   0    1.21    1.15
 -12   5   0    0.34    0.98
  11  -5   0   20.35    2.16
  11  -5   0   15.10    2.34
  11  -5   0   19.44    2.31
 -11   5   0   12.94    1.90
 -11   5   0   21.73    2.50
 -11   5   0   20.16    2.43
  10  -5   0    3.12    1.25
  10  -5   0    2.20    0.85
  10  -5   0    1.44    0.97
 -10   5   0    2.09    0.98
 -10   5   0    1.18    0.88
   9  -5   0    0.06    0.77
   9  -5   0    1.96    0.97
   9  -5   0    1.12    0.66
  -9   5   0    0.75    0.72
   8  -5   0    4.55    1.10
   8  -5   0    6.02    1.03
   8  -5   0    4.42    1.22
  -8   5   0    6.62    1.03
   7  -5   0   -0.46    0.63
   7  -5   0    0.04    0.43
   7  -5   0    0.64    0.71
  -7   5   0   -0.14    0.48
  -7   5   0    0.02    0.52
   6  -5   0   54.30    3.51
   6  -5   0   52.07    3.76
   6  -5   0   50.91    3.78
  -6   5   0   53.31    3.36
  -6   5   0   53.37    3.36
   5  -5   0  125.74    8.02
   5  -5   0  125.10    7.78
   5  -5   0  120.41    8.04
  -5   5   0  131.84    7.79
   4  -5   0   58.39    3.87
   4  -5   0   54.61    3.66
   4  -5   0   66.03    4.02
  -4   5   0   54.92    3.66
   3  -5   0  137.17    8.25
   3  -5   0  126.69    8.47
   3  -5   0  138.22    8.41
  -3   5   0  135.12    8.24
  -3   5   0  137.35    8.40
   2  -5   0  105.37    6.81
   2  -5   0  114.58    6.74
   2  -5   0  119.51    6.96
  -2   5   0   98.45    6.86
  -2   5   0  113.97    6.73
  -2   5   0  105.16    6.79
   1  -5   0  110.36    6.86
   1  -5   0  121.86    7.01
   1  -5   0  110.84    6.89
  -1   5   0  107.80    6.94
  -1   5   0  107.74    6.88
  -1   5   0  111.66    6.86
   0  -5   0   38.21    2.45
   0   5   0   40.45    2.42
   0   5   0   35.21    2.36
   0   5   0   31.25    2.36
   0   5   0   33.62    2.39
   0   5   0   36.25    2.40
  -1  -5   0   11.95    0.98
  -1  -5   0   13.53    1.31
   1   5   0   11.93    1.04
   1   5   0   12.12    1.00
   1   5   0   10.68    0.93
   1   5   0   11.33    0.97
   1   5   0   17.34    1.53
  -2  -5   0   13.60    1.00
   2   5   0   13.77    1.06
   2   5   0   12.93    0.98
   2   5   0   13.19    1.19
  -3  -5   0   14.57    1.18
  -3  -5   0   16.35    1.07
   3   5   0   16.57    1.20
   3   5   0   14.56    1.38
   3   5   0   15.70    1.06
  -4  -5   0    4.53    0.62
   4   5   0    4.21    0.64
   4   5   0    4.56    0.91
   4   5   0    4.71    0.64
  -5  -5   0    1.23    0.42
   5   5   0    1.47    0.61
   5   5   0    1.60    0.46
   5   5   0    1.41    0.70
  -6  -5   0    1.12    0.44
   6   5   0    0.09    0.57
   6   5   0    0.89    0.74
   6   5   0    0.78    0.45
  -7  -5   0   15.01    1.31
   7   5   0   18.52    2.06
   7   5   0   15.90    1.77
   7   5   0   14.28    1.81
   7   5   0   16.09    1.33
  -8  -5   0    5.53    0.84
   8   5   0    2.21    1.04
   8   5   0    3.96    1.09
   8   5   0    4.82    1.26
  -9  -5   0   28.81    2.13
   9   5   0   23.72    2.42
   9   5   0   31.89    2.62
   9   5   0   27.80    2.90
 -10  -5   0    4.60    1.35
  10   5   0    1.76    0.96
  10   5   0    3.27    1.17
  10   5   0    2.14    1.14
  10   5   0    3.60    1.25
  11   5   0    0.06    0.99
  11   5   0    0.87    1.00
  11   5   0    1.12    0.97
  11   5   0    1.79    1.00
  12   5   0    0.04    1.11
  12   5   0   -0.26    1.11
  12   5   0    0.85    1.02
  12   5   0   -0.36    1.12
  13   5   0    0.48    1.43
  13   5   0    0.94    1.30
  13   5   0    2.47    1.54
  13   5   0    3.32    1.21
  14   5   0    2.04    1.47
  14   5   0   -0.70    1.21
  15  -6   0    0.92    1.15
  15  -6   0    1.49    1.63
 -15   6   0    2.53    1.46
 -15   6   0    1.93    1.31
 -15   6   0   -0.74    1.15
  14  -6   0   -1.05    0.90
  14  -6   0    1.02    1.59
 -14   6   0   -0.28    1.10
 -14   6   0   -0.26    1.18
 -14   6   0    1.78    1.35
  13  -6   0    3.80    1.27
  13  -6   0    2.42    1.41
 -13   6   0    4.47    1.45
 -13   6   0    3.10    1.31
 -13   6   0    2.54    1.20
  12  -6   0   13.77    1.81
  12  -6   0   15.15    2.33
 -12   6   0   12.50    2.00
 -12   6   0   13.60    2.06
 -12   6   0    7.12    1.52
  11  -6   0    2.17    1.08
  11  -6   0    1.97    1.18
  11  -6   0    2.29    0.88
 -11   6   0    1.50    0.99
 -11   6   0    2.13    1.14
  10  -6   0    2.42    1.11
  10  -6   0    3.04    0.93
  10  -6   0    2.16    1.14
 -10   6   0    1.94    0.91
   9  -6   0    2.30    1.03
   9  -6   0    3.38    1.08
   9  -6   0    3.32    0.90
  -9   6   0    1.68    0.79
   8  -6   0    0.73    0.84
   8  -6   0    1.48    0.70
   8  -6   0    1.37    0.90
  -8   6   0    1.44    0.71
   7  -6   0   19.89    2.13
   7  -6   0   14.58    1.38
   7  -6   0   21.42    2.17
  -7   6   0   15.42    1.29
  -7   6   0   16.09    1.28
   6  -6   0    3.76    1.00
   6  -6   0    5.02    0.77
   6  -6   0    5.71    1.16
   5  -6   0   71.23    4.63
   5  -6   0   73.00    4.99
   5  -6   0   69.99    4.86
  -5   6   0   76.85    4.65
   4  -6   0  357.27   22.23
   4  -6   0  350.71   22.02
   4  -6   0  400.22   22.41
  -4   6   0  361.15   22.02
   3  -6   0   22.78    1.82
   3  -6   0   21.09    1.72
   3  -6   0   20.31    1.54
  -3   6   0   20.55    1.68
  -3   6   0   21.76    1.54
   2  -6   0    1.80    0.64
   2  -6   0    1.43    0.46
   2  -6   0    2.50    0.62
  -2   6   0    2.20    0.48
  -2   6   0    1.77    0.56
   1  -6   0   21.96    1.70
   1  -6   0   22.95    1.63
   1  -6   0   21.11    1.58
  -1   6   0   18.89    1.53
  -1   6   0   23.85    1.62
  -1   6   0   18.75    1.72
   0  -6   0    1.41    0.47
   0   6   0    2.10    0.54
   0   6   0    2.78    0.57
   0   6   0    2.34    0.55
   0   6   0    2.48    0.53
  -1  -6   0    2.42    0.53
   1   6   0    2.06    0.49
   1   6   0    1.85    0.51
   1   6   0    2.64    0.54
   1   6   0    0.83    0.47
  -2  -6   0   65.44    4.01
   2   6   0   60.39    4.03
   2   6   0   59.61    3.96
   2   6   0   69.38    4.22
  -3  -6   0   97.92    5.99
   3   6   0   98.97    6.32
   3   6   0   99.67    5.97
   3   6   0   94.89    6.08
  -4  -6   0    4.06    0.62
   4   6   0    3.75    0.35
   4   6   0    4.27    0.94
   4   6   0    3.72    0.63
   4   6   0    4.44    0.58
  -5  -6   0   56.23    3.59
   5   6   0   53.98    3.91
   5   6   0   55.10    3.57
   5   6   0   54.68    3.63
  -6  -6   0   29.56    2.17
   6   6   0   34.39    2.63
   6   6   0   31.46    2.18
  -7  -6   0    0.10    0.42
   7   6   0    0.36    0.80
   7   6   0    1.06    0.77
   7   6   0    0.80    0.49
  -8  -6   0   27.51    2.01
   8   6   0   28.71    2.90
   8   6   0   24.69    2.37
   8   6   0   26.46    2.37
  -9  -6   0    2.71    0.69
   9   6   0    1.95    1.09
   9   6   0    0.75    0.99
   9   6   0    1.95    1.04
  10   6   0    1.19    1.18
  10   6   0    1.78    1.10
  10   6   0    1.97    1.12
  10   6   0    5.78    1.23
  11   6   0   -0.88    0.79
  11   6   0   -0.68    1.06
  11   6   0    0.47    1.10
  11   6   0   -0.64    1.06
  12   6   0    2.88    1.31
  12   6   0    3.77    1.55
  12   6   0    2.80    1.23
  12   6   0    2.51    1.46
  13   6   0    1.40    1.16
  13   6   0   -1.15    1.27
  13   6   0   -0.01    1.34
  13   6   0    0.67    1.36
  15  -7   0   -0.92    1.44
  15  -7   0   -0.01    1.22
 -15   7   0    0.23    1.19
 -15   7   0    1.40    1.56
 -15   7   0    0.59    1.34
  14  -7   0    2.85    1.21
  14  -7   0    1.42    1.52
 -14   7   0    0.34    1.13
 -14   7   0    0.85    1.10
 -14   7   0    2.17    1.45
  13  -7   0    3.34    1.11
  13  -7   0    0.21    1.25
 -13   7   0    0.55    1.09
 -13   7   0    2.93    1.35
 -13   7   0    0.94    1.22
  12  -7   0    2.17    1.04
  12  -7   0    2.88    1.30
  12  -7   0    0.66    1.25
 -12   7   0    1.20    1.10
 -12   7   0    2.60    1.24
  11  -7   0    0.89    0.86
  11  -7   0    0.92    1.06
  11  -7   0    0.82    1.06
 -11   7   0    1.27    1.06
 -11   7   0    0.12    0.84
  10  -7   0    2.08    1.14
  10  -7   0    4.24    1.01
  10  -7   0    4.77    1.35
 -10   7   0    2.70    0.96
   9  -7   0    7.95    1.52
   9  -7   0    6.27    1.05
   9  -7   0    4.96    1.32
  -9   7   0    5.59    1.07
   8  -7   0   12.10    1.82
   8  -7   0   14.58    1.50
   8  -7   0   11.52    1.84
  -8   7   0   11.89    1.19
  -8   7   0   12.84    1.22
   7  -7   0    6.32    0.89
   7  -7   0    6.10    1.23
   7  -7   0    3.20    1.10
  -7   7   0    4.91    0.56
  -7   7   0    4.34    0.57
   6  -7   0    8.46    1.02
   6  -7   0    8.72    1.35
   6  -7   0    8.11    1.39
   5  -7   0   16.92    1.39
   5  -7   0   19.60    2.08
   5  -7   0   17.89    1.66
   4  -7   0   15.91    1.49
   4  -7   0   14.41    1.28
   4  -7   0   18.20    1.94
  -4   7   0   18.96    1.45
   3  -7   0   26.07    2.10
   3  -7   0   29.17    2.01
   3  -7   0   26.65    2.24
  -3   7   0   29.22    2.00
   2  -7   0   62.84    4.57
   2  -7   0   71.49    4.50
   2  -7   0   71.64    4.42
  -2   7   0   67.39    4.46
   1  -7   0   18.04    1.47
   1  -7   0   17.91    1.58
   1  -7   0   19.67    1.53
  -1   7   0   18.67    1.49
  -1   7   0   19.24    1.50
   0  -7   0    0.88    0.52
   0   7   0    0.02    0.43
   0   7   0    0.87    0.52
   0   7   0    1.00    0.50
  -1  -7   0    4.92    0.78
   1   7   0    6.40    0.86
   1   7   0    5.55    0.78
   1   7   0    4.86    0.85
   1   7   0    5.27    0.82
  -2  -7   0   21.30    1.56
   2   7   0   21.80    1.76
   2   7   0   18.92    1.51
   2   7   0   21.94    1.61
  -3  -7   0   -0.21    0.27
   3   7   0   -0.11    0.26
   3   7   0    0.65    0.61
   3   7   0   -0.01    0.39
   4   7   0   37.50    2.45
   4   7   0   42.66    2.68
   4   7   0   38.41    2.49
   4   7   0   40.79    2.97
  -5  -7   0   12.90    1.11
   5   7   0   11.64    1.60
   5   7   0   11.51    1.18
   5   7   0   11.32    1.24
  -6  -7   0   17.17    1.34
   6   7   0   13.47    1.88
   6   7   0   15.06    1.33
  -7  -7   0   57.21    3.78
   7   7   0   58.80    4.30
   7   7   0   59.49    4.07
   7   7   0   56.19    3.78
  -8  -7   0    0.07    0.43
   8   7   0    0.13    0.78
   8   7   0   -0.68    0.82
   8   7   0   -0.08    0.84
   9   7   0    0.45    1.02
   9   7   0   -1.40    0.86
   9   7   0   -0.87    0.87
  10   7   0   -0.69    1.03
  10   7   0    0.75    0.95
  10   7   0    0.79    1.05
  10   7   0    0.68    0.94
  11   7   0    1.45    1.17
  11   7   0   -0.28    1.17
  11   7   0    1.52    1.07
  11   7   0   -0.51    1.02
  12   7   0   -0.10    1.20
  12   7   0    1.29    1.18
  12   7   0    0.55    1.36
  12   7   0    3.50    1.32
  13   7   0    1.23    1.36
  13   7   0   -1.69    1.24
  15  -8   0    3.18    1.71
 -15   8   0    3.21    1.58
 -15   8   0    2.31    1.54
 -15   8   0   -0.51    1.17
  14  -8   0    1.42    1.69
  14  -8   0    1.35    1.08
 -14   8   0    1.82    1.33
 -14   8   0   -1.20    1.15
 -14   8   0    2.21    1.46
  13  -8   0    1.01    0.86
  13  -8   0    0.28    1.17
 -13   8   0    0.80    1.25
 -13   8   0   -0.49    0.99
 -13   8   0    0.09    1.04
  12  -8   0   -0.07    1.00
  12  -8   0    0.70    0.84
  12  -8   0   -0.17    1.14
 -12   8   0    0.72    0.98
 -12   8   0    0.23    1.06
  11  -8   0    1.60    1.47
  11  -8   0    2.52    0.88
  11  -8   0    4.34    1.40
 -11   8   0    1.03    0.97
 -11   8   0    1.52    1.22
  10  -8   0   11.21    1.48
  10  -8   0   10.44    1.89
  10  -8   0    9.21    1.74
 -10   8   0   12.34    1.56
   9  -8   0    0.00    0.61
   9  -8   0   -0.07    0.93
   9  -8   0   -1.28    0.77
  -9   8   0    0.39    0.68
   8  -8   0   -0.24    0.82
   8  -8   0   -1.04    0.68
   8  -8   0   -0.07    0.52
  -8   8   0    0.47    0.48
  -8   8   0   -0.14    0.45
   7  -8   0   12.56    1.96
   7  -8   0   16.07    2.08
   7  -8   0   17.04    1.47
  -7   8   0   17.56    1.11
   6  -8   0    1.07    0.53
   6  -8   0    1.25    0.77
   6  -8   0    1.09    0.87
   5  -8   0    0.85    0.49
   5  -8   0    0.70    0.67
   5  -8   0    0.80    0.81
   4  -8   0   22.81    2.04
   4  -8   0   21.82    1.67
   4  -8   0   21.04    1.84
   3  -8   0   17.40    1.91
   3  -8   0   18.99    1.85
   3  -8   0   14.97    1.36
   2  -8   0   93.70    5.91
   2  -8   0   93.93    5.83
   2  -8   0   86.08    6.00
   1  -8   0   40.41    2.84
   1  -8   0   40.29    2.74
  -1   8   0   36.83    2.83
  -1   8   0   36.06    2.66
   0  -8   0    5.64    0.92
   0   8   0    7.41    1.02
   0   8   0    5.94    0.92
   0   8   0    6.24    0.92
  -1  -8   0    5.56    0.90
   1   8   0    6.57    0.98
   1   8   0    5.86    0.98
   1   8   0    9.49    1.07
  -2  -8   0    0.43    0.43
   2   8   0    1.07    0.59
   2   8   0   -0.09    0.47
   2   8   0    1.00    0.61
   2   8   0    0.83    0.44
  -3  -8   0   16.70    1.34
   3   8   0   17.27    1.31
   3   8   0   21.28    2.03
   3   8   0   17.17    1.46
   4   8   0   23.37    1.75
   4   8   0   23.47    2.06
   4   8   0   21.97    1.53
   5   8   0   12.78    1.24
   5   8   0   10.89    1.10
   5   8   0    8.87    1.48
   6   8   0   32.85    2.39
   6   8   0   35.01    2.87
   7   8   0   -0.18    0.84
   8   8   0    7.36    1.43
   8   8   0    4.04    1.34
   8   8   0    6.43    1.27
   9   8   0    0.10    0.95
   9   8   0   -0.48    1.01
   9   8   0    0.30    0.99
  10   8   0    5.79    1.47
  10   8   0   11.66    1.88
  10   8   0    8.04    1.51
  10   8   0    9.51    1.96
  11   8   0    0.91    1.30
  11   8   0    3.18    1.36
  11   8   0    2.25    1.10
  11   8   0    1.40    1.33
  12   8   0    2.24    1.30
  12   8   0   -0.74    1.26
  12   8   0    1.87    1.34
  12   8   0   -1.71    1.26
 -15   9   0   -0.21    1.33
  14  -9   0    0.54    1.47
 -14   9   0    0.12    1.18
 -14   9   0    1.57    1.46
 -14   9   0    1.31    1.35
  13  -9   0    1.48    1.41
  13  -9   0    2.27    0.99
 -13   9   0   -0.50    0.99
 -13   9   0    1.49    1.34
  12  -9   0    0.76    0.80
  12  -9   0    0.03    1.14
  12  -9   0    0.22    1.15
 -12   9   0   -1.27    0.85
 -12   9   0    1.90    1.32
  11  -9   0    5.22    1.14
  11  -9   0    3.78    1.37
  11  -9   0    5.52    1.56
 -11   9   0    4.22    1.21
 -11   9   0    6.29    1.75
  10  -9   0    3.89    1.41
  10  -9   0    4.38    0.99
  10  -9   0    3.49    1.36
 -10   9   0    3.02    0.98
   9  -9   0    0.91    0.68
   9  -9   0    1.20    1.02
   9  -9   0    2.03    1.19
  -9   9   0    0.60    0.59
   8  -9   0    7.02    1.55
   8  -9   0    6.88    1.05
   8  -9   0    4.74    1.34
   7  -9   0    6.74    1.39
   7  -9   0    5.52    1.30
   7  -9   0    7.80    1.04
   6  -9   0    0.53    0.76
   6  -9   0   -0.77    0.63
   6  -9   0   -0.31    0.45
   5  -9   0   20.29    2.32
   5  -9   0   23.09    2.28
   5  -9   0   18.29    1.58
   4  -9   0    0.77    0.67
   4  -9   0    0.76    0.71
   4  -9   0    0.56    0.47
   3  -9   0  171.09   10.52
   3  -9   0  159.02   10.16
   2  -9   0   29.42    2.21
   2  -9   0   30.19    2.32
   2  -9   0   23.97    2.33
  -2   9   0   34.66    2.25
   1  -9   0    6.92    1.13
  -1   9   0    5.68    0.98
  -1   9   0    9.51    1.26
   0  -9   0   -0.18    0.52
   0   9   0    0.39    0.58
   0   9   0   -0.23    0.47
  -1  -9   0    0.68    0.55
   1   9   0    0.57    0.54
   1   9   0    0.75    0.72
  -2  -9   0    0.15    0.49
   2   9   0    0.87    0.76
   2   9   0    0.98    0.60
   2   9   0    1.15    0.71
  -3  -9   0    5.54    0.77
   3   9   0    5.40    0.92
   3   9   0    6.58    0.82
   3   9   0    5.81    1.16
   4   9   0   31.10    2.24
   4   9   0   28.33    2.50
   4   9   0   29.30    1.99
   5   9   0    9.93    1.63
   5   9   0   10.80    1.24
   6   9   0    4.30    1.25
   7   9   0    1.81    1.10
   8   9   0    8.22    1.71
   8   9   0    9.41    1.46
   9   9   0    4.36    1.29
   9   9   0    3.79    1.44
   9   9   0    2.03    1.25
  10   9   0    0.83    1.28
  10   9   0    2.94    1.25
  10   9   0    1.93    1.31
  10   9   0    5.82    1.44
  11   9   0    3.75    1.38
  11   9   0   -0.70    1.19
  11   9   0    2.64    1.31
  12   9   0    2.00    1.36
  14 -10   0    2.52    1.76
 -14  10   0    1.85    1.52
 -14  10   0    1.43    1.33
 -14  10   0   -1.23    1.16
  13 -10   0    1.16    1.34
 -13  10   0   -0.56    1.05
 -13  10   0    0.73    1.33
  12 -10   0    0.76    1.00
  12 -10   0    0.22    1.21
  12 -10   0   -0.40    1.16
 -12  10   0   -0.38    0.97
 -12  10   0   -0.77    1.18
  11 -10   0    2.23    0.88
  11 -10   0    1.84    1.32
  11 -10   0    1.92    1.33
 -11  10   0    3.35    1.37
 -11  10   0    1.51    1.01
  10 -10   0   -1.36    0.91
  10 -10   0   -0.17    0.62
  10 -10   0   -0.82    0.92
 -10  10   0   -0.59    0.72
   9 -10   0    0.78    1.02
   9 -10   0    2.88    1.27
   9 -10   0    1.60    0.75
  -9  10   0   -0.09    0.52
   8 -10   0   18.69    1.61
   8 -10   0   14.51    2.16
   8 -10   0   21.10    2.56
   7 -10   0   -0.08    0.49
   7 -10   0   -0.49    0.71
   7 -10   0   -0.72    0.83
   6 -10   0    4.20    1.25
   6 -10   0    2.96    1.05
   6 -10   0    4.85    0.87
   5 -10   0   11.08    1.67
   5 -10   0   10.39    1.71
   5 -10   0   12.43    1.39
   4 -10   0   53.30    3.52
   4 -10   0   51.34    3.89
   4 -10   0   47.93    3.65
   3 -10   0   36.18    2.86
   3 -10   0   33.37    2.51
   3 -10   0   33.09    2.65
   2 -10   0    0.27    0.63
   2 -10   0    1.08    0.80
  -2  10   0    0.34    0.60
   1 -10   0   54.27    3.92
  -1  10   0   53.93    3.77
   0 -10   0    3.95    0.91
   0  10   0    4.88    0.96
  -1 -10   0    1.19    0.67
   1  10   0   -0.21    0.58
   1  10   0    2.02    0.72
  -2 -10   0    0.27    0.57
   2  10   0    0.49    0.78
   2  10   0   -0.51    0.56
  -3 -10   0   22.58    1.81
   3  10   0   23.77    1.97
   3  10   0   26.79    2.24
   4  10   0    0.80    0.87
   4  10   0    0.43    0.39
   4  10   0    1.11    0.64
   5  10   0    3.45    1.12
   6  10   0    9.24    1.67
   7  10   0    7.22    1.65
   8  10   0    0.24    1.08
   9  10   0   -0.25    0.98
   9  10   0    1.17    1.12
   9  10   0    0.71    1.27
  10  10   0   -0.78    1.17
  10  10   0    0.90    1.16
  10  10   0    1.28    1.19
  11  10   0    2.81    1.26
  11  10   0    1.97    1.27
  14 -11   0    0.69    1.56
 -14  11   0   -0.10    1.15
  13 -11   0    1.04    1.49
 -13  11   0   -0.48    1.19
 -13  11   0    0.33    1.12
  12 -11   0    2.80    1.53
  12 -11   0    2.33    1.68
 -12  11   0    0.65    1.12
 -12  11   0    2.88    1.56
  11 -11   0   -0.66    1.10
  11 -11   0   -1.75    0.86
 -11  11   0    0.03    0.93
 -11  11   0   -0.83    1.02
  10 -11   0    1.39    0.75
  10 -11   0   -1.00    1.00
  10 -11   0    1.44    1.28
 -10  11   0   -0.65    0.63
   9 -11   0   21.67    2.84
   9 -11   0   25.57    3.08
   9 -11   0   27.12    2.15
   8 -11   0   10.54    1.99
   8 -11   0   14.24    1.52
   8 -11   0   10.11    1.90
   7 -11   0   -1.13    0.94
   7 -11   0   -0.18    0.56
   7 -11   0    0.46    0.95
   6 -11   0   18.22    2.38
   6 -11   0   20.31    1.74
   6 -11   0   21.74    2.44
   5 -11   0    0.29    0.55
   5 -11   0    0.12    0.89
   5 -11   0    0.38    0.68
   4 -11   0    1.41    0.83
   4 -11   0    1.46    0.96
   4 -11   0    1.85    0.69
   3 -11   0    3.36    0.85
   3 -11   0    3.07    1.01
   3 -11   0    3.89    1.13
  -3  11   0    2.86    0.86
   2 -11   0   32.61    2.80
  -2  11   0   35.01    2.63
   1 -11   0   12.49    1.63
  -1  11   0   10.56    1.45
   0 -11   0    0.34    0.68
   0  11   0    0.66    0.71
  -1 -11   0    1.95    0.78
   1  11   0    0.85    0.73
  -2 -11   0    9.46    1.28
   2  11   0   10.56    1.55
  -3 -11   0    0.87    0.55
   3  11   0    0.78    0.83
   3  11   0   -0.60    0.63
   4  11   0    0.13    0.84
   5  11   0   16.74    2.21
   6  11   0    5.97    1.53
   7  11   0    0.53    1.05
   8  11   0    3.21    1.41
   8  11   0    2.86    1.09
   9  11   0    0.64    1.30
   9  11   0    2.41    1.17
   9  11   0    1.57    1.16
  10  11   0    0.97    1.19
  10  11   0    2.17    1.56
  10  11   0    2.11    1.14
  13 -12   0   -1.17    1.25
 -13  12   0    1.27    1.39
 -13  12   0   -0.67    1.13
  12 -12   0   -0.43    1.20
  12 -12   0    1.33    1.50
 -12  12   0   -1.51    0.99
 -12  12   0   -1.22    1.09
  11 -12   0   -0.66    1.19
  11 -12   0   -1.17    1.16
 -11  12   0   -0.38    1.09
 -11  12   0   -1.85    0.79
  10 -12   0    3.35    1.50
  10 -12   0    2.43    1.46
   9 -12   0    6.23    1.76
   9 -12   0   10.67    2.01
   9 -12   0    7.09    1.12
   8 -12   0   -0.17    0.98
   8 -12   0    0.53    1.19
   8 -12   0    1.08    0.64
   7 -12   0   44.14    3.21
   7 -12   0   42.89    3.64
   7 -12   0   45.71    3.88
   6 -12   0    3.01    0.86
   6 -12   0    2.14    1.18
   6 -12   0    3.87    1.25
   5 -12   0   -0.45    0.85
   5 -12   0   -0.92    0.69
   5 -12   0    0.11    0.64
   4 -12   0    9.82    1.31
   4 -12   0    6.62    1.51
   4 -12   0    8.04    1.51
  -4  12   0    7.31    1.22
   3 -12   0   10.11    1.55
   3 -12   0    9.79    1.67
  -3  12   0   11.59    1.55
   2 -12   0   35.68    3.01
  -2  12   0   35.78    2.80
   1 -12   0    7.45    1.47
  -1  12   0    6.82    1.27
   0 -12   0   11.23    1.61
   0  12   0   17.55    1.97
  -1 -12   0   14.56    1.76
   1  12   0   15.48    1.93
  -2 -12   0    0.51    0.61
   2  12   0    1.39    0.94
   3  12   0    0.46    0.89
   3  12   0    0.54    0.63
   4  12   0    3.60    1.22
   5  12   0   -0.25    0.94
   6  12   0    3.34    1.32
   7  12   0    0.22    1.04
   8  12   0    1.11    1.00
   8  12   0    0.60    1.25
   9  12   0    1.03    1.17
   9  12   0   -0.31    1.32
   9  12   0    1.49    1.16
 -13  13   0   -1.52    1.14
  12 -13   0    1.35    1.44
  12 -13   0   -0.39    1.23
 -12  13   0   -0.41    1.24
 -12  13   0   -0.90    1.26
  11 -13   0   -0.43    1.14
  11 -13   0    0.40    1.46
 -11  13   0    0.33    0.95
  10 -13   0    2.82    1.50
  10 -13   0    3.08    1.56
   9 -13   0    0.78    1.30
   9 -13   0    0.51    1.20
   8 -13   0   15.91    2.54
   8 -13   0   16.60    2.44
   8 -13   0   20.56    2.00
   7 -13   0    2.62    1.23
   7 -13   0    3.62    0.97
   7 -13   0    3.17    1.45
   6 -13   0    3.35    0.93
   6 -13   0    2.61    1.26
   6 -13   0    2.67    1.24
   5 -13   0   10.88    1.96
   5 -13   0   17.48    1.85
   5 -13   0   13.95    2.24
  -5  13   0   14.33    1.68
   4 -13   0   11.85    1.96
   4 -13   0    9.83    1.75
  -4  13   0   14.94    1.71
   3 -13   0    0.74    0.99
  -3  13   0    0.75    0.80
   2 -13   0   -0.45    0.91
  -2  13   0   -0.41    0.76
   1 -13   0    0.36    0.74
  -1  13   0    1.83    0.87
   0 -13   0    7.36    1.40
   0  13   0    7.04    1.30
  -1 -13   0    4.97    1.08
   1  13   0    8.11    1.49
  -2 -13   0   12.07    1.53
   2  13   0   11.63    1.79
   3  13   0    7.08    1.48
   4  13   0    0.14    0.96
   5  13   0    3.03    1.36
   6  13   0    1.03    1.21
   7  13   0    2.04    1.35
   8  13   0    2.08    1.29
   8  13   0    2.14    1.44
  12 -14   0   -1.21    1.37
  11 -14   0    0.90    1.52
  11 -14   0   -1.02    1.27
 -11  14   0   -0.77    1.11
  10 -14   0   -0.38    1.15
  10 -14   0    2.94    1.56
 -10  14   0    0.34    1.30
   9 -14   0    3.35    1.62
   9 -14   0   -0.03    1.32
   8 -14   0    0.72    1.32
   8 -14   0    0.93    1.30
   7 -14   0    1.48    1.27
   7 -14   0    0.14    0.68
   7 -14   0    0.77    1.23
   6 -14   0   13.76    2.36
   6 -14   0   11.61    1.95
   6 -14   0   19.08    1.91
  -6  14   0   15.09    1.73
   5 -14   0    1.11    1.15
   5 -14   0    0.63    1.09
  -5  14   0    2.52    0.95
   4 -14   0   -0.33    0.96
   4 -14   0   -0.35    1.07
  -4  14   0    0.05    0.70
   3 -14   0   -2.54    0.88
  -3  14   0    0.09    0.83
   2 -14   0    1.39    1.04
  -2  14   0    2.04    0.94
   1 -14   0    0.66    0.96
  -1  14   0   -0.57    0.85
   0 -14   0    2.05    1.02
   0  14   0    3.37    1.09
  -1 -14   0    8.21    1.51
   1  14   0   11.94    1.85
   2  14   0    2.96    1.17
   3  14   0    2.02    1.15
   4  14   0    1.47    1.13
   5  14   0   -0.01    1.12
   6  14   0    5.49    1.73
  10 -15   0    0.67    1.47
  10 -15   0   -0.09    1.34
 -10  15   0   -0.27    1.14
   9 -15   0   -1.44    1.12
   9 -15   0    0.78    1.42
  -9  15   0   -0.46    1.18
   8 -15   0    2.71    1.36
   8 -15   0    3.67    1.64
   7 -15   0   14.72    2.49
   7 -15   0   11.58    2.04
   6 -15   0   -0.56    1.03
   6 -15   0   -1.00    0.99
  -6  15   0   -0.46    0.78
   5 -15   0    0.83    1.15
   5 -15   0    0.54    1.18
  -5  15   0    1.76    0.89
   4 -15   0    2.37    1.29
  -4  15   0    2.55    1.00
   3 -15   0   -0.21    0.88
  -3  15   0    0.16    0.80
   2 -15   0    1.13    1.15
  -2  15   0    1.59    0.86
   1 -15   0    4.14    1.23
  -1  15   0    5.87    1.36
   0  15   0   12.89    1.92
   0  15   0   17.77    2.22
   1  15   0    0.43    1.12
   2  15   0    5.33    1.40
   3  15   0    7.57    1.65
   4  15   0    1.09    1.20
   5  15   0    5.42    1.66
   9 -16   0    2.17    1.55
   9 -16   0    5.09    1.83
  -9  16   0    1.52    1.52
   8 -16   0    6.38    2.02
   8 -16   0    6.62    1.89
  -8  16   0    4.51    1.74
   7 -16   0   -0.31    1.44
   7 -16   0    0.14    1.25
   6 -16   0   -0.16    1.25
   6 -16   0    0.78    1.28
   5 -16   0    1.91    1.37
   4 -16   0    0.62    1.20
  -4  16   0    0.49    0.89
   3 -16   0    1.53    1.22
  -3  16   0   -0.35    0.83
   2 -16   0    0.09    1.13
  -2  16   0    0.37    0.96
   1 -16   0    2.00    1.17
  -1  16   0    2.06    1.26
  -1  16   0    3.17    1.14
   0  16   0    3.86    1.29
   1  16   0   11.40    1.89
   2  16   0    6.22    1.57
   3  16   0    1.51    1.26
   7 -17   0    2.12    1.34
  -7  17   0   -0.32    1.32
   6 -17   0    2.26    1.37
   6 -17   0    5.62    1.86
  -6  17   0    3.04    1.59
   5 -17   0   -0.30    1.25
  -5  17   0   -0.24    1.07
   4 -17   0    3.39    1.62
  -4  17   0    2.34    1.39
   3 -17   0   -0.33    1.29
  -3  17   0    0.36    0.96
  -3  17   0    0.01    1.12
   2 -17   0    2.83    1.42
  -2  17   0   -0.30    0.98
  -2  17   0   -0.50    1.12
  -1  17   0    1.66    1.30
   0  17   0    4.15    1.45
   1  17   0    6.97    1.62
   1  17  -1    3.54    1.48
   1  17  -1    3.04    1.37
   0  17  -1    1.22    1.04
   0  17  -1    1.36    1.21
  -1  17  -1    0.42    1.00
  -1  17  -1    1.09    1.05
  -2  17  -1    3.02    1.27
  -2  17  -1   -0.09    0.98
   2 -17   1    0.36    1.07
  -3  17  -1    0.45    0.98
   3 -17   1    1.03    1.35
  -4  17  -1    1.26    1.07
   4 -17   1    1.28    1.54
   5 -17   1    2.66    1.55
   6 -17   1    1.11    1.40
   6 -17   1   -0.61    1.19
   7 -17   1   -0.12    1.30
   4  16  -1    0.89    1.13
   3  16  -1    8.02    1.76
   2  16  -1    7.26    1.63
   1  16  -1    2.79    1.32
   0  16  -1   -0.68    0.97
  -1  16  -1    2.53    1.24
   1 -16   1    2.59    1.22
  -2  16  -1    1.15    1.01
   2 -16   1    1.13    1.21
  -3  16  -1    0.18    0.88
  -3  16  -1   -0.25    0.79
   3 -16   1   -0.38    1.01
  -4  16  -1    4.24    1.14
   4 -16   1    4.01    1.57
  -5  16  -1    1.16    1.05
   5 -16   1    0.37    1.16
   5 -16   1   -0.50    1.22
   6 -16   1    0.87    1.19
   6 -16   1    1.98    1.33
   7 -16   1   -0.28    1.28
   7 -16   1    0.93    1.43
   8 -16   1   -0.40    1.26
   8 -16   1   -0.58    1.07
   9 -16   1    2.94    1.50
   9 -16   1    0.27    1.40
   5  15  -1    2.44    1.20
   5  15  -1   -0.53    1.18
   4  15  -1    4.93    1.50
   3  15  -1    4.41    1.41
   2  15  -1    6.67    1.58
   1  15  -1    4.49    1.25
   0  15  -1    1.75    1.01
   0 -15   1    0.56    0.89
  -1  15  -1    4.24    1.11
   1 -15   1    1.76    1.21
  -2  15  -1    0.51    0.84
   2 -15   1    1.55    1.13
  -3  15  -1    1.76    0.92
   3 -15   1   -0.34    1.13
  -4  15  -1    2.72    0.95
   4 -15   1    2.15    1.27
   4 -15   1    1.50    1.08
  -5  15  -1    3.87    1.02
  -5  15  -1    3.44    1.01
   5 -15   1    1.22    1.13
   5 -15   1    0.27    1.09
   6 -15   1    0.25    1.14
   6 -15   1    1.61    1.29
   7 -15   1    2.72    1.51
   7 -15   1    0.66    1.34
   8 -15   1    1.98    1.49
   8 -15   1    2.83    1.56
   9 -15   1   -0.13    1.31
   9 -15   1    0.50    1.35
  10 -15   1    0.31    1.42
  10 -15   1    0.75    1.41
   7  14  -1    0.66    1.26
   7  14  -1   -1.37    1.16
   6  14  -1    1.61    1.16
   6  14  -1   -0.83    1.18
   5  14  -1    0.07    1.10
   4  14  -1   -0.39    1.03
   3  14  -1   -0.53    0.84
   2  14  -1    1.19    0.99
   1  14  -1   -0.29    0.83
  -1 -14   1    0.62    0.79
   0  14  -1    1.08    0.88
   0 -14   1    1.98    1.03
  -1  14  -1    1.14    0.91
   1 -14   1    0.95    1.08
  -2  14  -1   -0.04    0.70
   2 -14   1   -0.64    0.87
  -3  14  -1    0.44    0.75
   3 -14   1   -1.85    0.78
  -4  14  -1    1.97    0.85
   4 -14   1    1.04    1.00
   4 -14   1    1.62    1.18
  -5  14  -1    1.26    0.83
  -5  14  -1    3.60    0.96
   5 -14   1    2.71    1.19
   5 -14   1    2.83    1.32
  -6  14  -1    2.95    0.88
  -6  14  -1    1.76    0.85
   6 -14   1    4.23    1.39
   6 -14   1    1.73    1.33
   7 -14   1    3.76    1.53
   7 -14   1    2.06    1.19
   8 -14   1    0.01    1.15
   8 -14   1    0.63    1.17
   9 -14   1    0.78    1.16
   9 -14   1    2.11    1.43
  10 -14   1   -0.05    0.97
  10 -14   1   -0.49    1.32
 -11  14  -1    1.13    1.11
  11 -14   1   -0.16    1.43
  11 -14   1    0.20    1.02
   8  13  -1    7.17    1.84
   8  13  -1    6.25    1.54
   8  13  -1    4.72    1.32
   7  13  -1    4.31    1.40
   7  13  -1    3.61    1.70
   6  13  -1   -0.25    1.11
   5  13  -1    3.62    1.35
   4  13  -1    1.16    1.01
   3  13  -1    2.54    1.20
   2  13  -1    3.26    1.08
  -2 -13   1    2.23    0.87
   1  13  -1    3.48    1.08
  -1 -13   1    4.75    1.09
   0  13  -1    2.25    1.00
   0 -13   1    3.24    1.08
  -1  13  -1    2.58    0.93
   1 -13   1    2.79    1.04
  -2  13  -1    1.70    0.84
   2 -13   1    3.04    1.16
  -3  13  -1   12.68    1.55
   3 -13   1    8.19    1.53
   3 -13   1   10.11    1.82
  -4  13  -1    1.47    0.78
   4 -13   1   -0.09    0.99
   4 -13   1    1.41    1.02
  -5  13  -1    1.80    0.78
   5 -13   1    2.21    1.03
   5 -13   1    0.45    1.03
  -6  13  -1    4.09    0.79
   6 -13   1    3.98    1.25
   6 -13   1    0.56    1.08
   6 -13   1    3.56    0.86
   7 -13   1    6.47    1.10
   7 -13   1    7.22    1.69
   7 -13   1    6.82    1.76
   8 -13   1    2.77    1.47
   8 -13   1    3.22    1.35
   9 -13   1    0.35    1.30
   9 -13   1    1.66    1.34
  10 -13   1    0.95    1.32
  10 -13   1    1.52    1.47
  11 -13   1    1.34    1.38
  11 -13   1    1.00    1.34
 -12  13  -1   -1.05    1.11
 -12  13  -1   -0.60    1.21
  12 -13   1    0.33    1.50
  12 -13   1    0.37    1.32
 -13  13  -1    0.23    1.25
   9  12  -1    5.87    1.43
   9  12  -1    6.94    1.90
   9  12  -1    4.20    1.57
   8  12  -1    5.25    1.26
   8  12  -1    3.98    1.58
   8  12  -1    3.67    1.31
   7  12  -1   -0.32    1.11
   6  12  -1   10.39    1.89
   5  12  -1    0.20    0.97
   4  12  -1    0.15    0.92
   3  12  -1   -0.10    0.86
  -3 -12   1   -0.44    0.52
   2  12  -1    0.21    0.89
  -2 -12   1   -0.37    0.61
   1  12  -1   35.68    2.96
  -1 -12   1   39.22    2.97
   0  12  -1    5.50    1.22
   0 -12   1    5.50    1.26
  -1  12  -1    6.09    1.23
   1 -12   1    6.15    1.29
  -2  12  -1    3.14    1.00
   2 -12   1    2.61    1.04
  -3  12  -1    0.18    0.68
   3 -12   1   -0.22    0.95
   3 -12   1    0.93    0.72
  -4  12  -1    0.76    0.67
   4 -12   1    2.75    1.05
   4 -12   1    0.32    0.98
   5 -12   1    1.04    0.63
   5 -12   1    0.47    0.81
   5 -12   1    0.58    0.78
  -6  12  -1    4.06    0.78
   6 -12   1    3.73    1.19
   6 -12   1    3.71    1.35
   6 -12   1    3.98    0.86
   7 -12   1    1.43    1.20
   7 -12   1    1.82    0.67
   7 -12   1    2.79    1.27
   8 -12   1    0.98    0.66
   8 -12   1    0.73    1.20
   8 -12   1    1.27    1.29
   9 -12   1    1.86    1.38
   9 -12   1    2.80    1.32
  10 -12   1    1.96    1.40
  10 -12   1    0.63    1.16
 -11  12  -1   -1.47    0.85
  11 -12   1   -0.54    1.12
  11 -12   1   -1.00    1.12
 -12  12  -1   -0.97    1.11
 -12  12  -1    2.10    1.48
  12 -12   1   -0.59    1.20
  12 -12   1   -0.45    1.12
 -13  12  -1   -0.78    1.12
 -13  12  -1    2.33    1.62
  13 -12   1    1.40    1.40
  13 -12   1    1.24    1.47
  10  11  -1    1.75    1.25
  10  11  -1    1.67    1.20
  10  11  -1    3.23    1.54
   9  11  -1    1.38    1.13
   9  11  -1    0.41    1.23
   9  11  -1    0.56    1.05
   8  11  -1    2.20    1.03
   8  11  -1    0.64    1.04
   8  11  -1    0.75    1.25
   7  11  -1    7.71    1.66
   6  11  -1    2.31    1.14
   5  11  -1    1.57    0.94
   4  11  -1    2.14    1.00
  -4 -11   1    0.77    0.54
   3  11  -1    0.85    0.81
  -3 -11   1    0.69    0.62
   2  11  -1   15.19    1.92
  -2 -11   1   18.31    1.63
   1  11  -1   16.06    1.82
  -1 -11   1   14.91    1.77
   0  11  -1    1.34    0.72
   0 -11   1    1.50    0.83
  -1  11  -1   13.33    1.55
   1 -11   1   13.98    1.81
  -2  11  -1    1.26    0.72
   2 -11   1    1.96    0.82
   2 -11   1    1.86    0.90
  -3  11  -1   12.14    1.44
   3 -11   1   10.27    1.69
   3 -11   1   15.84    1.81
   4 -11   1    4.66    0.85
   4 -11   1    4.59    1.12
   4 -11   1    2.28    1.05
   5 -11   1    0.56    0.76
   5 -11   1    0.15    0.72
   5 -11   1    0.26    0.52
  -6  11  -1    1.22    0.51
   6 -11   1    0.71    0.61
   6 -11   1    1.17    0.92
   6 -11   1    0.96    1.01
  -7  11  -1    2.82    0.56
   7 -11   1    2.33    1.13
   7 -11   1    2.43    1.06
   7 -11   1    3.01    0.73
   8 -11   1    1.23    1.05
   8 -11   1    0.60    0.59
   8 -11   1    0.51    0.80
  -9  11  -1    1.45    0.85
   9 -11   1    5.30    1.56
   9 -11   1    2.75    1.36
   9 -11   1    3.41    0.80
 -10  11  -1    0.17    0.74
  10 -11   1    0.22    1.04
  10 -11   1   -0.42    1.03
 -11  11  -1   -1.13    0.91
  11 -11   1   -0.72    1.21
  11 -11   1    2.43    1.44
 -12  11  -1   -1.96    0.95
 -12  11  -1   -0.29    1.19
  12 -11   1   -0.25    1.09
  12 -11   1    0.47    1.30
 -13  11  -1    1.86    1.43
 -13  11  -1   -0.28    1.16
  13 -11   1    1.07    1.35
  13 -11   1    1.00    1.47
 -14  11  -1   -1.18    1.17
  11  10  -1    2.36    1.34
  11  10  -1    4.03    1.55
  11  10  -1    2.73    1.58
  10  10  -1    0.24    1.03
  10  10  -1    0.80    1.43
  10  10  -1    1.28    1.12
   9  10  -1    2.33    1.34
   9  10  -1    5.17    1.46
   9  10  -1    3.27    1.25
   8  10  -1    6.21    1.30
   8  10  -1    4.74    1.51
   8  10  -1    4.13    1.25
   7  10  -1    2.10    1.23
   7  10  -1    3.13    0.95
   6  10  -1    3.03    1.12
   5  10  -1    0.88    0.89
   4  10  -1    0.18    0.62
   4  10  -1   -0.66    0.84
  -4 -10   1   -0.45    0.40
   3  10  -1   12.96    1.69
   3  10  -1   11.48    1.47
  -3 -10   1   13.04    1.35
   2  10  -1    3.27    0.94
   2  10  -1    3.85    0.91
  -2 -10   1    3.54    0.80
   1  10  -1    2.95    0.85
  -1 -10   1    3.52    0.85
   0  10  -1   30.07    2.40
   0 -10   1   32.80    2.51
  -1  10  -1   18.68    1.81
   1 -10   1   15.19    1.87
  -2  10  -1   10.96    1.29
   2 -10   1   11.27    1.42
   2 -10   1    7.27    1.35
  -3  10  -1    2.19    0.67
   3 -10   1    3.55    0.77
   3 -10   1    3.03    1.01
   3 -10   1    1.82    0.83
   4 -10   1    0.74    0.55
   4 -10   1    1.19    0.83
   4 -10   1    0.22    0.76
   5 -10   1    0.86    0.90
   5 -10   1    0.28    0.72
   5 -10   1    0.68    0.51
  -6  10  -1   -0.07    0.40
   6 -10   1    0.46    0.51
   6 -10   1   -0.52    0.68
   6 -10   1   -0.46    0.79
  -7  10  -1    1.70    0.44
   7 -10   1   -0.12    0.83
   7 -10   1    1.34    0.61
   7 -10   1    1.92    1.10
   8 -10   1    2.77    1.25
   8 -10   1    3.93    1.26
   8 -10   1    3.48    0.77
  -9  10  -1   -0.55    0.56
   9 -10   1    0.18    1.05
   9 -10   1   -1.08    0.91
   9 -10   1    0.47    0.54
 -10  10  -1    0.39    0.80
  10 -10   1    0.99    1.17
  10 -10   1    0.35    0.63
  10 -10   1    0.05    1.08
 -11  10  -1   -0.21    0.97
  11 -10   1    0.74    1.28
  11 -10   1    1.33    1.30
  11 -10   1    0.24    0.69
 -12  10  -1    0.13    1.08
 -12  10  -1    0.16    1.20
  12 -10   1    1.64    1.38
  12 -10   1    0.88    1.25
 -13  10  -1    0.13    1.14
 -13  10  -1    1.51    1.48
  13 -10   1    4.22    1.66
  13 -10   1    1.84    1.41
 -14  10  -1    2.13    1.52
 -14  10  -1   -0.29    1.15
  14 -10   1   -0.67    1.32
  12   9  -1    1.04    1.24
  11   9  -1    1.01    1.21
  11   9  -1   -0.09    1.11
  11   9  -1   -1.32    1.21
  10   9  -1    0.13    1.20
  10   9  -1    2.37    1.16
  10   9  -1   -0.01    1.08
  10   9  -1    3.01    1.23
   9   9  -1    4.79    1.50
   9   9  -1    4.32    1.27
   9   9  -1    5.07    1.30
   9   9  -1    3.98    1.25
   8   9  -1    4.73    1.20
   8   9  -1    2.82    1.04
   8   9  -1    2.63    1.25
   7   9  -1    1.17    0.95
   7   9  -1    1.16    0.82
   6   9  -1    3.12    1.18
   5   9  -1    4.51    0.97
   5   9  -1    3.46    1.10
   5   9  -1    5.67    0.94
  -5  -9   1    4.77    0.56
   4   9  -1    5.77    1.23
   4   9  -1    7.61    0.85
   4   9  -1    7.49    1.06
  -4  -9   1    6.98    0.83
   3   9  -1    8.02    1.14
   3   9  -1    8.47    1.32
   3   9  -1    6.37    0.90
  -3  -9   1    9.01    1.01
   2   9  -1   -0.18    0.58
   2   9  -1    0.80    0.52
   2   9  -1    0.02    0.57
  -2  -9   1   -0.26    0.45
   1   9  -1    2.08    0.71
   1   9  -1    2.05    0.62
   1   9  -1    1.25    0.62
  -1  -9   1    1.11    0.61
   0   9  -1    0.87    0.61
   0   9  -1    2.28    0.66
   0   9  -1    2.32    0.66
   0  -9   1    1.12    0.62
  -1   9  -1    0.49    0.47
   1  -9   1    0.98    0.60
   1  -9   1    0.47    0.69
  -2   9  -1   20.64    1.70
   2  -9   1   21.66    1.81
   2  -9   1   22.88    2.01
   3  -9   1    1.19    0.52
   3  -9   1    0.21    0.62
   3  -9   1    0.56    0.74
   4  -9   1   -0.03    0.60
   4  -9   1    0.54    0.47
   4  -9   1    0.31    0.71
   5  -9   1    0.37    0.45
   5  -9   1    1.60    0.86
   5  -9   1    1.42    0.75
  -6   9  -1    0.62    0.38
   6  -9   1    0.74    0.78
   6  -9   1   -0.45    0.71
   6  -9   1    0.93    0.47
  -7   9  -1    0.83    0.30
   7  -9   1    0.21    0.76
   7  -9   1    0.64    0.47
   7  -9   1    0.36    0.92
  -8   9  -1   -0.13    0.44
   8  -9   1   -0.95    0.76
   8  -9   1    0.68    0.93
   8  -9   1    0.21    0.55
  -9   9  -1    0.20    0.63
   9  -9   1    0.41    1.01
   9  -9   1   -0.19    0.61
   9  -9   1   -0.46    0.94
 -10   9  -1   -0.26    0.83
  10  -9   1   -0.10    1.05
  10  -9   1   -0.17    0.63
  10  -9   1   -0.08    1.00
 -11   9  -1   -0.38    0.93
  11  -9   1    2.16    0.85
  11  -9   1    2.10    1.34
  11  -9   1    2.51    1.32
 -12   9  -1    0.77    1.07
 -12   9  -1    0.28    1.14
  12  -9   1   -0.05    1.20
  12  -9   1   -0.08    1.15
  12  -9   1    1.41    0.86
 -13   9  -1    3.60    1.71
 -13   9  -1    0.58    1.16
  13  -9   1    2.34    1.56
  13  -9   1    2.09    1.57
 -14   9  -1   -0.01    1.22
 -14   9  -1    1.45    1.46
 -14   9  -1    1.03    1.29
  14  -9   1    0.85    1.57
 -15   9  -1    0.68    1.42
  12   8  -1    2.78    1.33
  12   8  -1    0.73    1.48
  12   8  -1    0.78    1.17
  11   8  -1    0.84    1.38
  11   8  -1    2.62    1.32
  11   8  -1    1.07    1.13
  11   8  -1    3.49    1.26
  10   8  -1    2.32    1.27
  10   8  -1    3.00    1.24
  10   8  -1    1.71    1.16
  10   8  -1    3.78    1.29
   9   8  -1    1.22    1.11
   9   8  -1    1.54    1.02
   9   8  -1    1.02    1.02
   9   8  -1    0.14    0.91
   8   8  -1    0.77    0.92
   8   8  -1   -0.13    0.93
   8   8  -1    0.49    0.88
  -8  -8   1    0.76    0.57
   7   8  -1   -0.42    0.77
   7   8  -1    0.47    0.77
  -7  -8   1    0.49    0.52
   6   8  -1   10.11    1.63
   6   8  -1    9.46    1.22
  -6  -8   1   13.90    1.37
   5   8  -1   13.46    1.77
   5   8  -1   12.38    1.37
   5   8  -1   13.90    1.23
   5   8  -1   13.54    0.97
  -5  -8   1   13.54    0.96
   4   8  -1   36.95    2.58
   4   8  -1   32.47    2.75
   4   8  -1   35.98    2.37
  -4  -8   1   36.24    2.39
   3   8  -1    2.10    0.62
   3   8  -1    1.28    0.70
   3   8  -1    2.23    0.55
  -3  -8   1    1.90    0.53
   2   8  -1    0.62    0.44
   2   8  -1    0.48    0.51
   2   8  -1    0.21    0.52
   2   8  -1    0.45    0.48
  -2  -8   1   -0.30    0.42
   1   8  -1   -0.47    0.43
   1   8  -1    0.37    0.50
   1   8  -1    0.60    0.46
  -1  -8   1    0.19    0.46
   0   8  -1    6.83    0.94
   0   8  -1    8.41    1.13
   0   8  -1   10.35    1.12
   0  -8   1    6.19    1.03
  -1   8  -1   12.20    1.31
  -1   8  -1   12.33    1.44
  -1   8  -1   10.84    1.22
   1  -8   1   14.70    1.60
   1  -8   1   11.55    1.30
  -2   8  -1    0.03    0.38
   2  -8   1    0.38    0.54
   2  -8   1    0.35    0.39
   2  -8   1    0.60    0.61
   3  -8   1    1.43    0.51
   3  -8   1    0.11    0.65
   3  -8   1    0.65    0.61
   4  -8   1    1.76    0.86
   4  -8   1    1.47    0.67
   4  -8   1    1.84    0.50
   5  -8   1   26.94    2.25
   5  -8   1   26.62    2.41
   5  -8   1   28.28    1.98
  -6   8  -1    3.14    0.43
   6  -8   1    2.41    0.86
   6  -8   1    2.88    0.95
   6  -8   1    3.02    0.64
  -7   8  -1    0.06    0.16
   7  -8   1    0.45    0.78
   7  -8   1    0.03    0.82
   7  -8   1    0.30    0.45
  -8   8  -1    1.32    0.59
  -8   8  -1    1.15    0.58
   8  -8   1    0.75    0.76
   8  -8   1    1.00    0.62
   8  -8   1    1.13    0.88
  -9   8  -1    0.60    0.74
   9  -8   1    0.21    1.01
   9  -8   1   -0.20    0.59
   9  -8   1    1.11    1.04
 -10   8  -1    3.59    1.10
  10  -8   1    2.67    1.20
  10  -8   1    3.17    0.87
  10  -8   1    1.80    1.20
 -11   8  -1    1.22    0.99
  11  -8   1    1.50    0.85
  11  -8   1   -0.13    1.19
  11  -8   1    0.30    1.06
 -12   8  -1   12.17    2.22
  12  -8   1   18.28    1.97
  12  -8   1   11.44    2.17
  12  -8   1   12.73    2.28
 -13   8  -1   -0.29    1.02
 -13   8  -1   -1.09    1.00
  13  -8   1    1.11    0.94
  13  -8   1   -1.33    0.99
  13  -8   1   -0.72    1.14
 -14   8  -1    0.78    1.22
 -14   8  -1   -1.11    1.16
 -14   8  -1    0.75    1.25
  14  -8   1    1.24    1.49
 -15   8  -1   -0.29    1.24
  15  -8   1    3.21    1.79
  13   7  -1    5.16    1.50
  13   7  -1    2.41    1.49
  13   7  -1    1.39    1.54
  13   7  -1    5.70    1.87
  12   7  -1    5.06    1.72
  12   7  -1    5.60    1.38
  12   7  -1    7.10    1.82
  12   7  -1    3.18    1.41
  11   7  -1    1.42    1.09
  11   7  -1    1.15    1.33
  11   7  -1    1.85    1.22
  11   7  -1    0.55    1.12
  10   7  -1    2.92    1.20
  10   7  -1    3.65    1.08
  10   7  -1    0.62    1.18
  10   7  -1    3.43    1.27
   9   7  -1    2.42    1.09
   9   7  -1    1.42    1.12
   9   7  -1    1.26    0.98
   9   7  -1    2.64    0.98
   8   7  -1    4.79    1.18
   8   7  -1    4.49    1.26
   8   7  -1    5.48    1.25
  -8  -7   1    5.48    0.90
   7   7  -1   27.07    2.07
   7   7  -1   27.82    2.50
   7   7  -1   27.63    2.28
  -7  -7   1   25.68    2.04
   6   7  -1   19.46    1.62
   6   7  -1   16.89    2.11
  -6  -7   1   20.93    1.64
   5   7  -1   31.19    1.94
   5   7  -1   31.11    2.25
   5   7  -1   28.32    2.47
   5   7  -1   30.38    2.19
  -5  -7   1   29.94    1.94
  -5  -7   1   31.94    2.24
   4   7  -1   13.87    1.08
   4   7  -1   13.04    1.04
   4   7  -1   14.37    1.28
   4   7  -1   17.05    1.76
  -4  -7   1   15.37    1.28
  -4  -7   1   15.57    1.11
   3   7  -1    9.51    1.29
   3   7  -1    9.37    0.93
   3   7  -1    9.06    1.08
  -3  -7   1    9.56    0.97
   2   7  -1   13.41    1.14
   2   7  -1   14.48    1.17
   2   7  -1   12.90    1.48
   2   7  -1   13.22    1.23
  -2  -7   1   13.93    1.18
   1   7  -1    1.09    0.45
   1   7  -1    0.49    0.46
   1   7  -1    0.93    0.44
   1   7  -1    0.92    0.47
  -1  -7   1    0.55    0.47
   0   7  -1    2.44    0.58
   0   7  -1    3.54    0.70
   0   7  -1    3.09    0.63
   0  -7   1    3.09    0.68
  -1   7  -1    1.04    0.47
  -1   7  -1   -0.19    0.43
  -1   7  -1    0.65    0.49
  -1   7  -1    0.42    0.40
   1  -7   1    0.00    0.43
   1  -7   1    0.04    0.43
  -2   7  -1    8.31    0.94
  -2   7  -1    9.60    1.16
   2  -7   1   11.04    1.20
   2  -7   1   10.57    1.33
   2  -7   1    8.02    0.95
  -3   7  -1    0.42    0.37
   3  -7   1    0.66    0.63
   3  -7   1   -0.15    0.32
   3  -7   1    0.12    0.56
  -4   7  -1    0.95    0.40
   4  -7   1    1.07    0.65
   4  -7   1    0.47    0.36
   4  -7   1    0.81    0.63
  -5   7  -1    4.32    0.66
   5  -7   1    1.51    0.77
   5  -7   1    2.95    0.57
   5  -7   1    2.02    0.74
  -6   7  -1    0.30    0.20
   6  -7   1    0.91    0.78
   6  -7   1    0.28    0.41
   6  -7   1    0.67    0.76
  -7   7  -1    9.49    0.91
  -7   7  -1   10.63    0.94
   7  -7   1   11.02    1.67
   7  -7   1    9.32    1.54
   7  -7   1    8.37    1.08
  -8   7  -1    0.31    0.60
   8  -7   1   -1.26    0.72
   8  -7   1   -0.64    0.50
   8  -7   1    0.65    0.55
  -9   7  -1    5.10    1.07
   9  -7   1    4.41    1.32
   9  -7   1    3.74    0.90
   9  -7   1    5.79    1.34
 -10   7  -1    0.95    0.89
  10  -7   1    3.05    0.93
  10  -7   1    2.72    1.22
  10  -7   1    2.62    1.19
  11  -7   1   18.40    2.73
  11  -7   1   25.97    2.15
  11  -7   1   22.09    2.78
 -12   7  -1    1.61    1.10
 -12   7  -1   -0.41    1.00
  12  -7   1    1.61    1.27
  12  -7   1    1.08    1.23
  12  -7   1   -0.10    0.86
 -13   7  -1    5.41    1.63
 -13   7  -1    2.97    1.28
 -13   7  -1    1.62    1.21
  13  -7   1    3.39    1.62
  13  -7   1    3.46    1.15
  13  -7   1    5.48    1.52
 -14   7  -1    0.33    1.27
 -14   7  -1    0.21    1.20
 -14   7  -1    5.09    1.60
  14  -7   1    2.45    1.69
  14  -7   1    4.34    1.28
 -15   7  -1    0.10    1.20
 -15   7  -1   -0.53    1.40
 -15   7  -1    0.66    1.20
  15  -7   1   -1.32    1.21
  13   6  -1    5.53    1.59
  13   6  -1    2.91    1.68
  13   6  -1    2.70    1.48
  13   6  -1    4.47    1.35
  12   6  -1    0.51    1.15
  12   6  -1    2.64    1.20
  12   6  -1    1.79    1.14
  12   6  -1    0.47    1.36
  11   6  -1    9.71    1.65
  11   6  -1    7.18    1.75
  11   6  -1    5.52    1.49
  11   6  -1    7.82    1.59
  10   6  -1    1.62    0.93
  10   6  -1   -0.75    0.95
  10   6  -1    1.18    1.13
  10   6  -1    0.45    0.98
   9   6  -1   -0.15    0.90
   9   6  -1    1.26    0.93
   9   6  -1    0.55    0.78
   9   6  -1    1.38    1.06
  -9  -6   1    1.03    0.60
   8   6  -1    5.89    1.27
   8   6  -1    4.36    0.85
   8   6  -1    3.67    1.10
   8   6  -1    2.48    1.08
  -8  -6   1    2.87    0.74
   7   6  -1    2.07    0.85
   7   6  -1    1.57    0.84
   7   6  -1    0.58    0.84
   7   6  -1    2.06    0.66
  -7  -6   1    2.38    0.65
   6   6  -1    7.75    1.12
   6   6  -1    9.75    1.44
   6   6  -1    6.87    0.95
  -6  -6   1    7.82    0.97
   5   6  -1   29.29    2.11
   5   6  -1   27.65    2.11
   5   6  -1   29.15    1.84
   5   6  -1   30.91    2.40
  -5  -6   1   29.41    1.85
  -5  -6   1   31.41    2.14
   4   6  -1   86.35    5.32
   4   6  -1   83.57    5.69
   4   6  -1   87.43    5.49
   4   6  -1   84.75    5.35
  -4  -6   1   89.14    5.33
  -4  -6   1   89.61    5.52
   3   6  -1    0.69    0.33
   3   6  -1    0.91    0.55
   3   6  -1    0.98    0.44
  -3  -6   1    1.61    0.46
  -3  -6   1    0.23    0.31
   2   6  -1    3.73    0.60
   2   6  -1    4.22    0.70
   2   6  -1    4.30    0.80
  -2  -6   1    5.27    0.67
   1   6  -1   24.20    2.03
   1   6  -1   30.07    2.09
   1   6  -1   30.97    1.97
   1   6  -1   28.70    2.02
  -1  -6   1   29.64    2.05
   0   6  -1   22.55    1.62
   0   6  -1   21.71    1.66
   0   6  -1   24.06    1.70
   0   6  -1   24.88    1.74
   0   6  -1   21.84    1.73
   0  -6   1   23.27    1.74
  -1   6  -1   -0.15    0.31
  -1   6  -1    0.35    0.31
  -1   6  -1    0.06    0.35
   1  -6   1    0.03    0.34
   1  -6   1    0.00    0.39
  -2   6  -1    2.02    0.58
  -2   6  -1    3.05    0.51
   2  -6   1    2.54    0.73
   2  -6   1    2.19    0.46
   2  -6   1    2.75    0.63
  -3   6  -1   -0.09    0.32
  -3   6  -1    0.14    0.48
   3  -6   1   -0.51    0.28
   3  -6   1    0.25    0.54
   3  -6   1   -0.19    0.46
  -4   6  -1    1.04    0.42
   4  -6   1    1.21    0.41
   4  -6   1    1.22    0.59
   4  -6   1    0.65    0.55
  -5   6  -1    2.38    0.34
  -5   6  -1    3.53    0.62
   5  -6   1    1.13    0.80
   5  -6   1    3.19    0.56
   5  -6   1    3.61    0.92
  -6   6  -1   29.97    2.12
  -6   6  -1   27.94    1.81
  -6   6  -1   26.29    1.81
   6  -6   1   26.32    1.97
   6  -6   1   25.56    2.26
   6  -6   1   30.90    2.41
  -7   6  -1    1.96    0.58
  -7   6  -1    1.04    0.52
   7  -6   1    2.06    0.86
   7  -6   1    0.79    0.76
   7  -6   1    0.72    0.49
  -8   6  -1    8.68    1.16
   8  -6   1    6.05    1.33
   8  -6   1    5.48    0.98
   8  -6   1    5.73    1.33
  -9   6  -1    1.03    0.78
   9  -6   1   -0.84    0.46
   9  -6   1   -0.45    0.82
   9  -6   1    0.68    0.66
 -10   6  -1    4.54    1.18
  10  -6   1    7.31    1.68
  10  -6   1    6.43    1.20
  10  -6   1    6.63    1.47
 -11   6  -1   -0.16    0.80
  11  -6   1    0.32    1.08
  11  -6   1    3.67    1.28
  11  -6   1    0.34    0.86
 -12   6  -1   12.63    1.92
 -12   6  -1   18.28    2.51
  12  -6   1   19.82    2.18
  12  -6   1   15.68    2.49
  12  -6   1   15.13    2.23
 -13   6  -1   10.98    1.99
 -13   6  -1    6.05    1.52
 -13   6  -1   11.15    2.01
  13  -6   1    9.44    1.61
  13  -6   1    9.07    2.08
 -14   6  -1    4.10    1.51
 -14   6  -1    0.40    1.10
 -14   6  -1    1.47    1.23
  14  -6   1    4.30    1.71
  14  -6   1    2.85    1.27
 -15   6  -1   -1.54    1.09
 -15   6  -1    0.93    1.20
 -15   6  -1   -0.61    1.24
  15  -6   1    0.73    1.63
  15  -6   1    0.44    1.05
  14   5  -1    2.25    1.62
  14   5  -1    0.74    1.29
  14   5  -1   -0.43    1.29
  14   5  -1    2.04    1.23
  13   5  -1    0.03    1.29
  13   5  -1    0.86    1.32
  13   5  -1   -0.23    1.21
  13   5  -1   -0.05    0.96
  12   5  -1    3.44    1.50
  12   5  -1    1.53    1.00
  12   5  -1    1.19    1.27
  12   5  -1    2.12    1.32
  11   5  -1    4.88    1.21
  11   5  -1    2.22    1.19
  11   5  -1    2.73    1.37
  11   5  -1    5.21    1.47
  10   5  -1    3.54    1.28
  10   5  -1    3.65    1.39
  10   5  -1    2.68    1.14
  10   5  -1    2.80    1.11
 -10  -5   1    5.19    0.98
   9   5  -1   11.02    1.56
   9   5  -1    9.42    1.67
   9   5  -1    8.45    1.51
   9   5  -1   13.98    1.89
  -9  -5   1   10.41    1.31
   8   5  -1   15.81    1.94
   8   5  -1   18.58    1.62
   8   5  -1   19.21    1.90
   8   5  -1   18.65    2.24
  -8  -5   1   20.98    1.67
   7   5  -1    0.18    0.63
   7   5  -1   -0.24    0.68
   7   5  -1    0.77    0.55
   7   5  -1    1.00    0.81
  -7  -5   1    0.26    0.46
   6   5  -1    2.67    0.80
   6   5  -1    3.58    0.70
   6   5  -1    3.21    0.97
  -6  -5   1    3.15    0.29
  -6  -5   1    3.38    0.30
  -6  -5   1    3.92    0.69
   5   5  -1   52.12    3.23
   5   5  -1   53.28    3.46
   5   5  -1   51.29    3.48
   5   5  -1   53.74    3.72
  -5  -5   1   56.68    3.49
  -5  -5   1   51.28    3.23
   4   5  -1    0.60    0.42
   4   5  -1    1.04    0.60
   4   5  -1    0.73    0.25
   4   5  -1    1.01    0.44
  -4  -5   1    0.98    0.25
  -4  -5   1    0.81    0.39
   3   5  -1   37.51    2.40
   3   5  -1   38.19    2.54
   3   5  -1   34.55    2.64
  -3  -5   1   39.04    2.42
  -3  -5   1   37.78    2.54
   2   5  -1    9.64    0.89
   2   5  -1   11.45    1.15
   2   5  -1    8.73    0.79
  -2  -5   1    9.79    1.00
  -2  -5   1    9.73    0.81
   1   5  -1   14.59    1.04
   1   5  -1   14.74    1.15
   1   5  -1   13.17    1.12
   1   5  -1   13.15    1.07
  -1  -5   1   14.54    1.11
  -1  -5   1   11.98    1.10
   0   5  -1    2.10    0.46
   0   5  -1    1.80    0.40
   0   5  -1    1.08    0.45
   0   5  -1    1.63    0.47
   0   5  -1    1.44    0.42
   0  -5   1    1.48    0.49
   0  -5   1    1.18    0.37
  -1   5  -1    2.24    0.42
  -1   5  -1    2.28    0.50
  -1   5  -1    2.00    0.58
  -1   5  -1    1.52    0.39
   1  -5   1    1.77    0.49
   1  -5   1    2.63    0.45
   1  -5   1    2.73    0.59
  -2   5  -1   11.69    1.05
  -2   5  -1   11.34    0.91
   2  -5   1   13.05    1.36
   2  -5   1   12.03    0.94
   2  -5   1   12.60    1.07
  -3   5  -1    1.17    0.52
  -3   5  -1    1.75    0.38
   3  -5   1    2.06    0.39
   3  -5   1    2.05    0.59
   3  -5   1    0.69    0.56
  -4   5  -1    1.50    0.44
   4  -5   1    2.92    0.49
   4  -5   1    1.57    0.74
   4  -5   1    2.45    0.80
  -5   5  -1    0.12    0.20
  -5   5  -1    0.35    0.23
  -5   5  -1    0.56    0.40
   5  -5   1    0.18    0.61
   5  -5   1    0.35    0.36
   5  -5   1    0.01    0.59
  -6   5  -1    0.90    0.45
  -6   5  -1    1.43    0.46
  -6   5  -1    0.90    0.52
   6  -5   1    0.68    0.46
   6  -5   1    1.01    0.68
   6  -5   1    1.56    0.75
   7  -5   1    4.65    0.83
   7  -5   1    4.95    1.18
   7  -5   1    3.71    1.01
  -8   5  -1    6.46    1.09
   8  -5   1    6.82    1.35
   8  -5   1    6.18    1.02
   8  -5   1    7.12    1.31
  -9   5  -1    0.65    0.75
   9  -5   1   -0.17    0.75
   9  -5   1   -0.50    0.78
   9  -5   1    0.58    0.66
 -10   5  -1    1.62    0.85
  10  -5   1    2.65    0.89
  10  -5   1    2.73    1.09
  10  -5   1    2.57    1.20
 -11   5  -1   12.12    1.80
 -11   5  -1   13.57    2.05
  11  -5   1   17.15    1.92
  11  -5   1   10.49    2.08
  11  -5   1   15.23    2.04
 -12   5  -1    9.22    1.74
 -12   5  -1   11.08    1.86
 -12   5  -1    5.27    1.37
  12  -5   1    4.91    1.60
  12  -5   1    7.83    1.59
  12  -5   1    8.97    1.54
 -13   5  -1    0.91    1.29
 -13   5  -1    1.09    1.02
 -13   5  -1    0.36    0.99
  13  -5   1    0.26    1.43
  13  -5   1   -0.39    0.95
 -14   5  -1   -0.37    1.14
 -14   5  -1    0.80    1.21
 -14   5  -1   -0.20    1.18
  14  -5   1   -1.16    1.27
  14  -5   1    1.03    0.95
 -15   5  -1    3.41    1.49
 -15   5  -1    1.99    1.39
 -15   5  -1    1.99    1.35
  15  -5   1    2.42    1.71
  15  -5   1    2.38    1.24
  14   4  -1    2.54    1.58
  14   4  -1    1.37    1.08
  14   4  -1    1.36    1.37
  14   4  -1    1.24    1.35
  13   4  -1    0.48    1.17
  13   4  -1    1.37    1.11
  13   4  -1    2.24    1.47
  13   4  -1   -0.27    1.20
  12   4  -1    0.96    1.32
  12   4  -1   -0.34    1.12
  12   4  -1    1.99    1.09
  12   4  -1    0.28    1.14
  11   4  -1    2.04    1.11
  11   4  -1    2.02    1.27
  11   4  -1    0.79    1.05
  11   4  -1    2.76    1.07
 -11  -4   1    1.84    0.87
  10   4  -1   14.81    1.96
  10   4  -1   16.83    2.21
  10   4  -1   16.62    1.83
  10   4  -1   16.25    2.10
 -10  -4   1   13.51    1.65
   9   4  -1    8.45    1.57
   9   4  -1    9.20    1.52
   9   4  -1    9.66    1.42
   9   4  -1   10.77    1.61
  -9  -4   1    9.15    0.87
  -9  -4   1   10.26    0.87
  -9  -4   1    9.93    1.29
   8   4  -1    0.20    0.62
   8   4  -1    0.66    0.76
   8   4  -1    0.07    0.60
   8   4  -1    0.86    0.85
  -8  -4   1    0.18    0.30
  -8  -4   1    0.00    0.30
  -8  -4   1    0.54    0.58
  -8  -4   1    0.30    0.33
   7   4  -1    1.97    0.63
   7   4  -1    2.61    0.82
   7   4  -1    1.43    0.80
   7   4  -1    1.99    0.84
  -7  -4   1    2.38    0.40
  -7  -4   1    2.53    0.65
  -7  -4   1    2.13    0.39
   6   4  -1   13.00    1.32
   6   4  -1   15.60    1.59
   6   4  -1   13.99    1.61
   6   4  -1   14.87    1.19
  -6  -4   1   13.52    0.95
  -6  -4   1   12.18    0.94
  -6  -4   1   12.99    1.18
   5   4  -1    2.48    0.65
   5   4  -1    2.57    0.34
   5   4  -1    2.78    0.58
   5   4  -1    2.24    0.74
   5   4  -1    1.64    0.70
  -5  -4   1    2.59    0.54
  -5  -4   1    2.60    0.34
   4   4  -1    3.16    0.74
   4   4  -1    6.36    0.76
   4   4  -1    5.72    0.49
   4   4  -1    6.87    0.81
  -4  -4   1    5.18    0.48
  -4  -4   1    6.95    0.76
   3   4  -1   12.80    1.03
   3   4  -1   12.51    0.91
   3   4  -1   12.99    0.91
   3   4  -1   12.81    1.16
  -3  -4   1   12.43    0.91
  -3  -4   1   13.98    1.05
   2   4  -1    5.36    0.75
   2   4  -1    6.93    0.72
   2   4  -1    5.00    0.57
  -2  -4   1    5.40    0.58
  -2  -4   1    6.06    0.78
  -2  -4   1    4.90    0.65
   1   4  -1    1.19    0.41
   1   4  -1    1.81    0.41
   1   4  -1    1.84    0.37
   1   4  -1    2.35    0.37
  -1  -4   1    1.71    0.39
  -1  -4   1    1.56    0.42
  -1  -4   1    1.61    0.42
   0   4  -1    1.01    0.36
   0   4  -1    1.43    0.36
   0   4  -1    1.15    0.35
   0   4  -1    1.45    0.35
   0   4  -1    0.85    0.39
   0  -4   1    1.20    0.33
   0  -4   1    0.87    0.38
  -1   4  -1    4.25    0.67
  -1   4  -1    4.73    0.52
  -1   4  -1    6.58    0.69
   1  -4   1    4.06    0.57
   1  -4   1    3.77    0.49
   1  -4   1    6.11    0.75
  -2   4  -1    4.19    0.68
  -2   4  -1    7.20    0.61
  -2   4  -1    5.48    0.81
   2  -4   1    5.20    0.73
   2  -4   1    5.22    0.80
   2  -4   1    5.60    0.57
  -3   4  -1   10.34    0.87
  -3   4  -1   15.96    1.38
   3  -4   1   13.20    1.35
   3  -4   1   11.23    0.88
   3  -4   1   11.91    1.07
  -4   4  -1    4.07    0.81
  -4   4  -1    4.21    0.59
   4  -4   1    5.26    0.87
   4  -4   1    4.10    0.57
   4  -4   1    5.85    0.95
  -5   4  -1   32.57    2.12
  -5   4  -1   29.98    2.06
  -5   4  -1   31.57    2.07
   5  -4   1   30.96    2.13
   5  -4   1   32.23    2.39
   5  -4   1   26.67    2.33
  -6   4  -1    5.52    0.91
  -6   4  -1    7.50    0.92
   6  -4   1    5.27    1.06
   6  -4   1    6.71    1.16
   6  -4   1    5.70    0.85
  -7   4  -1    1.18    0.64
   7  -4   1   -0.13    0.60
   7  -4   1    0.48    0.71
   7  -4   1    0.57    0.56
  -8   4  -1    1.03    0.69
   8  -4   1    1.20    0.63
   8  -4   1    0.91    0.74
   8  -4   1    2.44    0.93
  -9   4  -1   -0.21    0.68
   9  -4   1   -0.30    0.60
   9  -4   1    0.06    0.67
   9  -4   1    0.42    0.85
 -10   4  -1   -0.01    0.75
  10  -4   1    0.82    0.72
  10  -4   1    0.41    0.80
  10  -4   1   -0.28    0.92
 -11   4  -1    3.53    1.14
 -11   4  -1    7.94    1.48
 -11   4  -1    5.85    1.30
  11  -4   1    5.55    1.52
  11  -4   1    5.26    1.22
  11  -4   1    4.57    1.22
 -12   4  -1    1.08    1.03
 -12   4  -1   -0.42    0.82
 -12   4  -1    1.20    1.03
  12  -4   1    1.47    1.01
  12  -4   1    0.52    1.23
 -13   4  -1    5.75    1.48
 -13   4  -1    5.14    1.53
 -13   4  -1    1.06    1.14
  13  -4   1    4.67    1.28
  13  -4   1    5.25    1.66
 -14   4  -1    5.01    1.54
 -14   4  -1    7.27    1.54
 -14   4  -1    2.36    1.32
  14  -4   1    3.75    1.75
  14  -4   1    4.86    1.41
 -15   4  -1    0.76    1.31
 -15   4  -1    3.34    1.35
 -15   4  -1    7.53    1.62
  15  -4   1    3.53    1.50
  15  -4   1    4.25    1.97
  15   3  -1   -0.52    1.26
  14   3  -1    1.35    1.33
  14   3  -1    1.64    1.30
  14   3  -1    0.61    1.18
  14   3  -1   -0.65    1.25
  13   3  -1    1.24    1.26
  13   3  -1    4.15    1.14
  13   3  -1    3.99    1.55
  13   3  -1    5.22    1.46
  12   3  -1   -0.83    0.98
  12   3  -1    1.39    1.23
  12   3  -1    0.90    0.85
  12   3  -1   -1.21    0.94
 -12  -3   1   -0.35    0.79
  11   3  -1   16.27    2.16
  11   3  -1   18.39    2.34
  11   3  -1   15.69    2.19
  11   3  -1   17.37    1.93
 -11  -3   1   14.92    1.57
 -11  -3   1   18.85    1.99
  10   3  -1    3.61    1.15
  10   3  -1    0.91    0.83
  10   3  -1    3.50    1.24
  10   3  -1    1.36    1.02
 -10  -3   1    1.70    0.77
 -10  -3   1    2.10    0.61
 -10  -3   1    1.04    0.75
   9   3  -1    1.01    0.95
   9   3  -1    1.30    0.84
   9   3  -1    0.78    0.97
   9   3  -1    0.93    0.76
  -9  -3   1    0.85    0.47
  -9  -3   1    0.64    0.68
  -9  -3   1    0.11    0.58
  -9  -3   1    0.89    0.47
   8   3  -1   47.93    3.31
   8   3  -1   49.87    3.52
   8   3  -1   44.56    3.41
   8   3  -1   49.59    3.56
  -8  -3   1   44.61    3.17
  -8  -3   1   48.08    3.31
  -8  -3   1   45.58    3.07
  -8  -3   1   49.37    3.10
   7   3  -1    7.77    1.21
   7   3  -1    7.59    1.17
   7   3  -1    6.89    1.21
  -7  -3   1    7.51    0.93
  -7  -3   1    7.59    1.02
  -7  -3   1    7.59    0.81
  -7  -3   1    7.57    0.81
   6   3  -1    3.69    0.69
   6   3  -1    1.36    0.62
   6   3  -1    3.99    0.83
   6   3  -1    3.71    0.83
  -6  -3   1    3.16    0.65
  -6  -3   1    3.70    0.49
  -6  -3   1    3.63    0.60
  -6  -3   1    3.36    0.49
   5   3  -1    2.21    0.52
   5   3  -1    0.85    0.57
   5   3  -1    2.76    0.68
   5   3  -1    1.72    0.57
  -5  -3   1    1.87    0.39
  -5  -3   1    1.70    0.46
  -5  -3   1    2.01    0.35
  -5  -3   1    1.99    0.35
   4   3  -1   34.16    2.31
   4   3  -1   35.54    2.45
   4   3  -1   35.23    2.32
   4   3  -1   32.30    2.28
   4   3  -1   34.95    2.15
  -4  -3   1   32.21    2.15
  -4  -3   1   35.39    2.30
   3   3  -1    1.14    0.26
   3   3  -1    0.86    0.48
   3   3  -1    0.51    0.34
   3   3  -1    0.62    0.34
  -3  -3   1    0.74    0.46
  -3  -3   1    0.64    0.23
  -3  -3   1    1.20    0.37
   2   3  -1    2.33    0.52
   2   3  -1    2.03    0.33
   2   3  -1    2.46    0.43
  -2  -3   1    2.94    0.52
  -2  -3   1    2.40    0.33
  -2  -3   1    2.07    0.41
   1   3  -1   31.22    2.02
   1   3  -1   31.10    2.07
   1   3  -1   34.53    2.09
  -1  -3   1   32.66    2.09
  -1  -3   1   32.39    2.04
  -1  -3   1   26.65    2.05
   0   3  -1   10.09    0.72
   0   3  -1   10.02    0.80
   0   3  -1    9.71    0.73
   0   3  -1    9.54    0.74
   0   3  -1    8.56    0.77
   0  -3   1    9.43    0.79
   0  -3   1   10.35    0.74
   0  -3   1   10.06    0.72
  -1   3  -1   34.42    2.16
  -1   3  -1   30.69    2.28
  -1   3  -1   35.61    2.24
   1  -3   1   38.65    2.33
   1  -3   1   33.06    2.16
   1  -3   1   36.55    2.24
  -2   3  -1  114.81    6.65
  -2   3  -1  122.81    6.86
  -2   3  -1  100.21    6.75
   2  -3   1  107.45    6.78
   2  -3   1  101.69    6.82
   2  -3   1  111.85    6.64
  -3   3  -1  133.72    9.07
  -3   3  -1  148.77    8.91
  -3   3  -1  145.13    9.07
   3  -3   1  147.00    8.91
   3  -3   1  156.52    9.14
   3  -3   1  154.07    9.10
  -4   3  -1  129.52    8.94
  -4   3  -1  148.02    8.62
  -4   3  -1  139.43    8.81
  -4   3  -1  143.32    8.61
  -4   3  -1  143.44    8.64
   4  -3   1  144.18    8.87
   4  -3   1  142.82    8.66
   4  -3   1  140.80    8.84
  -5   3  -1    5.72    0.77
  -5   3  -1    6.81    0.82
  -5   3  -1    7.89    0.87
   5  -3   1    5.89    1.03
   5  -3   1    4.71    0.86
   5  -3   1    5.32    0.74
  -6   3  -1   91.78    5.80
   6  -3   1   93.20    6.01
   6  -3   1   91.35    5.79
   6  -3   1   88.73    5.93
  -7   3  -1   -0.27    0.47
   7  -3   1   -0.50    0.42
   7  -3   1   -0.24    0.31
   7  -3   1   -0.18    0.32
   7  -3   1   -0.13    0.61
   7  -3   1   -0.38    0.51
  -8   3  -1    0.34    0.63
   8  -3   1    0.87    0.40
   8  -3   1    1.65    0.74
   8  -3   1    1.53    0.32
   8  -3   1    1.03    0.78
   8  -3   1    1.11    0.46
   8  -3   1    1.20    0.71
  -9   3  -1   -0.30    0.68
   9  -3   1   -0.21    0.59
   9  -3   1   -0.38    0.65
   9  -3   1   -0.35    0.45
   9  -3   1    0.39    0.82
   9  -3   1   -0.05    0.31
 -10   3  -1    1.54    0.87
 -10   3  -1    2.54    1.00
 -10   3  -1    3.16    1.00
  10  -3   1    3.04    0.69
  10  -3   1    2.81    1.00
  10  -3   1    0.18    0.76
  10  -3   1    4.95    1.35
 -11   3  -1    0.32    0.71
 -11   3  -1   -0.11    0.84
 -11   3  -1    0.63    0.93
  11  -3   1   -0.54    0.85
  11  -3   1    0.83    1.04
 -12   3  -1    1.32    0.86
 -12   3  -1   -0.23    0.98
 -12   3  -1    0.82    0.95
  12  -3   1    0.74    0.90
  12  -3   1    0.48    1.15
 -13   3  -1    2.84    1.09
 -13   3  -1    1.50    1.06
 -13   3  -1    1.04    1.18
  13  -3   1    2.46    1.45
  13  -3   1    0.97    1.01
 -14   3  -1    5.51    1.40
 -14   3  -1    6.51    1.54
 -14   3  -1    2.32    1.32
  14  -3   1    3.77    1.67
  14  -3   1    2.81    1.30
 -15   3  -1    2.41    1.45
 -15   3  -1   -1.03    1.28
  15  -3   1    0.27    1.19
  15  -3   1    1.39    1.66
  15   2  -1    1.55    1.75
  15   2  -1   -1.29    1.17
  15   2  -1    1.32    1.41
  14   2  -1    1.12    1.23
  14   2  -1   -1.33    1.10
  14   2  -1    1.36    1.36
  13   2  -1   -0.71    1.22
  13   2  -1    0.32    0.81
  13   2  -1   -1.60    0.97
  13   2  -1    0.68    1.22
 -13  -2   1   -0.41    1.51
  12   2  -1    0.23    1.05
  12   2  -1    0.89    1.12
  12   2  -1    0.61    1.03
  12   2  -1    0.71    0.85
 -12  -2   1    0.43    0.87
 -12  -2   1    0.00    0.80
  11   2  -1    2.29    1.15
  11   2  -1    2.42    1.18
  11   2  -1    3.06    1.32
  11   2  -1    2.73    1.01
 -11  -2   1    3.46    1.01
 -11  -2   1    2.60    0.97
 -11  -2   1    2.15    0.74
  10   2  -1    3.21    0.92
  10   2  -1    0.59    0.96
  10   2  -1    2.00    1.08
  10   2  -1    2.58    1.09
 -10  -2   1    2.21    0.88
 -10  -2   1    1.63    0.81
 -10  -2   1    1.78    0.63
   9   2  -1   17.67    2.12
   9   2  -1   18.37    1.62
   9   2  -1   22.58    2.41
   9   2  -1   19.47    1.91
  -9  -2   1   18.37    1.53
  -9  -2   1   21.52    2.30
  -9  -2   1   17.82    1.71
  -9  -2   1   17.24    1.88
   8   2  -1    0.36    0.67
   8   2  -1    0.17    0.68
   8   2  -1    1.77    0.85
   8   2  -1    0.61    0.58
  -8  -2   1    0.06    0.41
  -8  -2   1    1.32    0.70
  -8  -2   1    0.78    0.47
  -8  -2   1    0.58    0.58
   7   2  -1    1.22    0.66
   7   2  -1    1.97    0.76
   7   2  -1    0.84    0.57
   7   2  -1    1.15    0.70
  -7  -2   1    1.19    0.65
  -7  -2   1    0.88    0.45
  -7  -2   1    1.30    0.58
  -7  -2   1    0.94    0.42
   6   2  -1   13.44    1.29
   6   2  -1   12.47    1.40
   6   2  -1   12.18    1.43
   6   2  -1   12.45    1.39
  -6  -2   1   13.37    1.31
  -6  -2   1   12.23    1.26
  -6  -2   1   10.76    0.96
  -6  -2   1   11.28    0.96
   5   2  -1    6.49    0.84
   5   2  -1    7.77    1.00
   5   2  -1    3.55    0.82
   5   2  -1    6.48    0.92
  -5  -2   1    7.06    0.71
  -5  -2   1    6.69    0.85
  -5  -2   1    6.18    0.68
  -5  -2   1    8.53    0.93
   4   2  -1    4.79    0.65
   4   2  -1    4.69    0.52
   4   2  -1    4.14    0.70
   4   2  -1    4.30    0.74
   4   2  -1    5.73    0.80
   4   2  -1    5.18    0.76
  -4  -2   1    5.15    0.54
  -4  -2   1    5.18    0.67
  -4  -2   1    5.60    0.70
   3   2  -1   18.05    1.35
   3   2  -1   17.34    1.26
   3   2  -1   16.75    1.26
   3   2  -1   16.31    1.24
   3   2  -1   17.08    1.15
  -3  -2   1   16.51    1.31
  -3  -2   1   17.53    1.15
  -3  -2   1   17.25    1.17
  -3  -2   1   18.63    1.26
   2   2  -1  176.42   10.24
   2   2  -1  164.78   10.12
   2   2  -1  165.22   10.11
   2   2  -1  165.44   10.18
  -2  -2   1  165.54   10.12
  -2  -2   1  175.45   10.24
  -2  -2   1  169.28   10.18
   1   2  -1   21.06    1.38
   1   2  -1   22.73    1.43
   1   2  -1   22.76    1.43
  -1  -2   1   20.95    1.38
  -1  -2   1   19.40    1.41
  -1  -2   1   21.54    1.43
   0   2  -1    0.03    0.18
   0   2  -1    0.02    0.18
   0   2  -1    0.51    0.15
   0   2  -1    0.36    0.14
   0  -2   1    0.26    0.14
   0  -2   1    0.06    0.07
   0  -2   1    0.26    0.18
   0  -2   1    0.22    0.20
  -1   2  -1    0.28    0.24
  -1   2  -1    0.16    0.11
  -1   2  -1    0.30    0.22
  -1   2  -1    0.08    0.12
   1  -2   1    0.08    0.23
   1  -2   1    0.42    0.22
   1  -2   1    0.09    0.11
  -2   2  -1   22.03    1.56
  -2   2  -1   21.15    1.41
  -2   2  -1   20.61    1.52
   2  -2   1   21.82    1.54
   2  -2   1   23.58    1.57
   2  -2   1   20.89    1.41
  -3   2  -1  341.22   20.77
  -3   2  -1  341.11   20.90
  -3   2  -1  351.28   20.77
  -3   2  -1  352.82   20.77
  -3   2  -1  358.36   20.92
   3  -2   1  347.20   20.78
   3  -2   1  337.61   20.91
   3  -2   1  343.84   20.91
  -4   2  -1    2.26    0.53
  -4   2  -1    1.94    0.58
  -4   2  -1    1.53    0.41
  -4   2  -1    2.63    0.50
  -4   2  -1    2.88    0.51
   4  -2   1    1.65    0.21
   4  -2   1    2.02    0.46
   4  -2   1    2.63    0.66
   4  -2   1    1.12    0.33
   4  -2   1    2.22    0.55
   4  -2   1    2.64    0.40
  -5   2  -1    2.52    0.60
  -5   2  -1    2.09    0.53
  -5   2  -1    3.08    0.64
  -5   2  -1    1.98    0.64
   5  -2   1    2.28    0.71
   5  -2   1    2.23    0.30
   5  -2   1    2.98    0.62
   5  -2   1    1.91    0.47
   5  -2   1    2.06    0.59
   5  -2   1    2.66    0.51
  -6   2  -1    1.56    0.58
   6  -2   1    3.07    0.58
   6  -2   1    1.50    0.65
   6  -2   1    1.99    0.58
   6  -2   1    2.17    0.55
   6  -2   1    1.00    0.67
   6  -2   1    1.62    0.32
  -7   2  -1    5.56    0.99
   7  -2   1    4.17    1.00
   7  -2   1    4.04    0.75
   7  -2   1    4.33    0.52
   7  -2   1    2.92    0.78
   7  -2   1    3.33    0.78
  -8   2  -1    1.69    0.76
   8  -2   1    0.50    0.59
   8  -2   1    1.42    0.41
   8  -2   1    1.96    0.91
   8  -2   1    0.07    0.61
   8  -2   1    0.80    0.58
  -9   2  -1    2.16    0.86
  -9   2  -1    2.58    0.89
  -9   2  -1    3.07    0.88
   9  -2   1    1.70    0.94
   9  -2   1    3.40    0.99
   9  -2   1    2.89    0.55
   9  -2   1    1.96    0.74
   9  -2   1    1.77    0.74
 -10   2  -1   -0.83    0.79
 -10   2  -1    0.37    0.72
 -10   2  -1   -0.19    0.68
  10  -2   1   -0.37    0.66
  10  -2   1   -0.09    0.45
  10  -2   1    0.52    0.90
  10  -2   1    0.50    0.82
 -11   2  -1    5.60    1.33
 -11   2  -1    4.06    1.23
 -11   2  -1    7.79    1.34
  11  -2   1    6.11    0.84
  11  -2   1    5.00    1.24
  11  -2   1    4.61    1.53
  11  -2   1    7.26    1.14
 -12   2  -1   -1.03    0.76
 -12   2  -1   -1.25    0.86
 -12   2  -1   -0.47    0.72
  12  -2   1   -0.44    0.85
  12  -2   1   -0.41    0.75
  12  -2   1   -0.27    1.14
 -13   2  -1    2.83    1.12
 -13   2  -1    2.85    1.25
 -13   2  -1   -0.25    0.94
  13  -2   1    0.64    1.04
  13  -2   1   -0.86    1.06
 -14   2  -1    2.34    1.24
 -14   2  -1    2.17    1.29
  14  -2   1    0.74    1.43
  14  -2   1    1.61    1.40
 -15   2  -1   -0.54    1.16
  15  -2   1   -1.65    1.20
  15  -2   1    1.24    1.59
  15   1  -1    3.68    1.69
  15   1  -1    3.10    1.61
  15   1  -1    3.11    1.82
  14   1  -1    7.93    1.81
  14   1  -1    5.19    1.74
  14   1  -1    6.77    1.61
 -14  -1   1    2.10    1.12
  13   1  -1    0.04    1.12
  13   1  -1    1.06    1.43
  13   1  -1   -0.14    0.99
  13   1  -1    0.21    0.86
 -13  -1   1   -0.40    0.90
 -13  -1   1   -1.00    0.90
  12   1  -1    1.84    0.91
  12   1  -1    2.44    1.16
  12   1  -1    1.17    1.10
  12   1  -1    2.13    1.21
 -12  -1   1    3.45    1.12
 -12  -1   1    1.27    0.80
 -12  -1   1    1.24    1.01
  11   1  -1    1.26    1.07
  11   1  -1    1.58    0.80
  11   1  -1    1.38    1.03
  11   1  -1    2.22    1.10
 -11  -1   1    2.24    0.92
 -11  -1   1    0.60    0.91
 -11  -1   1    2.41    0.78
  10   1  -1   36.09    2.89
  10   1  -1   35.32    3.07
  10   1  -1   35.12    2.98
  10   1  -1   36.20    2.67
 -10  -1   1   34.75    2.81
 -10  -1   1   36.03    2.82
 -10  -1   1   37.69    2.68
   9   1  -1   -0.13    0.71
   9   1  -1    0.17    0.75
   9   1  -1    0.42    0.75
   9   1  -1   -0.16    0.56
  -9  -1   1   -0.03    0.64
  -9  -1   1    0.19    0.65
  -9  -1   1   -0.30    0.44
   8   1  -1    5.96    1.13
   8   1  -1    5.32    0.87
   8   1  -1    5.17    1.16
   8   1  -1    4.99    1.09
  -8  -1   1    6.89    1.07
  -8  -1   1    4.64    1.02
  -8  -1   1    5.82    0.90
   7   1  -1   12.32    1.46
   7   1  -1   11.23    1.46
   7   1  -1   11.69    1.22
   7   1  -1   12.04    1.52
  -7  -1   1   11.85    1.09
  -7  -1   1   15.10    1.54
  -7  -1   1   11.94    1.34
   6   1  -1    8.78    1.13
   6   1  -1    8.00    1.14
   6   1  -1    8.98    1.24
   6   1  -1    9.55    1.01
  -6  -1   1    9.01    1.15
  -6  -1   1    7.38    1.05
  -6  -1   1    9.32    0.98
   5   1  -1    0.25    0.44
   5   1  -1    0.40    0.36
   5   1  -1    0.60    0.49
   5   1  -1    0.11    0.34
   5   1  -1    0.73    0.53
  -5  -1   1    0.71    0.42
  -5  -1   1    0.69    0.32
  -5  -1   1    0.46    0.48
  -5  -1   1    0.39    0.39
  -5  -1   1    0.19    0.17
   4   1  -1    8.80    0.94
   4   1  -1    9.18    0.99
   4   1  -1    8.26    0.88
   4   1  -1    7.21    0.91
   4   1  -1    7.46    0.91
  -4  -1   1    8.44    0.93
  -4  -1   1    7.03    0.82
  -4  -1   1    7.02    0.68
  -4  -1   1    8.34    0.91
  -4  -1   1    7.52    0.85
   3   1  -1   17.77    1.28
   3   1  -1   17.88    1.24
   3   1  -1   17.21    1.25
   3   1  -1   17.22    1.25
   3   1  -1   16.21    1.15
   3   1  -1   19.09    1.32
  -3  -1   1   16.53    1.22
  -3  -1   1   16.67    1.26
  -3  -1   1   15.89    1.15
  -3  -1   1   16.41    1.21
  -3  -1   1   15.38    1.20
   2   1  -1    4.79    0.45
   2   1  -1    5.71    0.59
   2   1  -1    4.73    0.45
   2   1  -1    5.50    0.55
   2   1  -1    4.53    0.48
   2   1  -1    6.58    0.59
  -2  -1   1    4.01    0.40
  -2  -1   1    5.74    0.58
  -2  -1   1    3.88    0.42
  -2  -1   1    5.81    0.53
  -2  -1   1    5.26    0.53
   1   1  -1    2.30    0.24
   1   1  -1    2.76    0.34
   1   1  -1    2.86    0.33
   1   1  -1    2.22    0.26
   1   1  -1    2.67    0.33
   1   1  -1    2.04    0.24
  -1  -1   1    2.83    0.34
  -1  -1   1    1.74    0.27
  -1  -1   1    2.33    0.32
  -1   1  -1    5.04    0.48
  -1   1  -1    4.48    0.46
  -1   1  -1    4.29    0.38
  -1   1  -1    4.80    0.39
  -1   1  -1    4.20    0.39
   1  -1   1    4.23    0.47
   1  -1   1    3.42    0.37
   1  -1   1    3.66    0.45
  -2   1  -1    5.15    0.52
  -2   1  -1    4.76    0.56
  -2   1  -1    5.44    0.52
  -2   1  -1    4.80    0.60
  -2   1  -1    4.87    0.46
   2  -1   1    3.82    0.51
   2  -1   1    4.12    0.43
   2  -1   1    3.79    0.55
   2  -1   1    5.06    0.44
   2  -1   1    4.82    0.47
  -3   1  -1  215.23   13.18
  -3   1  -1  210.71   13.27
  -3   1  -1  217.99   13.20
  -3   1  -1  221.42   13.24
  -3   1  -1  227.62   13.21
   3  -1   1  217.12   13.19
   3  -1   1  219.85   13.17
   3  -1   1  219.30   13.17
   3  -1   1  211.44   13.28
   3  -1   1  225.99   13.25
  -4   1  -1   20.16    1.59
  -4   1  -1   20.66    1.52
  -4   1  -1   21.64    1.54
  -4   1  -1   21.74    1.49
  -4   1  -1   20.03    1.51
   4  -1   1   20.66    1.50
   4  -1   1   21.81    1.51
   4  -1   1   20.29    1.51
   4  -1   1   18.43    1.51
   4  -1   1   21.67    1.63
  -5   1  -1   -0.04    0.39
  -5   1  -1    0.05    0.40
  -5   1  -1   -0.05    0.34
  -5   1  -1    0.39    0.37
   5  -1   1    0.04    0.50
   5  -1   1   -0.25    0.41
   5  -1   1   -0.04    0.42
   5  -1   1   -0.06    0.40
   5  -1   1    0.64    0.45
  -6   1  -1   15.53    1.59
  -6   1  -1   11.51    1.22
   6  -1   1   11.48    1.51
   6  -1   1   14.83    1.43
   6  -1   1   14.09    1.39
   6  -1   1   13.05    1.20
  -7   1  -1   15.42    1.58
  -7   1  -1   14.23    1.38
   7  -1   1   12.67    1.45
   7  -1   1   15.49    1.79
   7  -1   1   16.45    1.62
   7  -1   1   12.52    1.30
  -8   1  -1    3.23    0.89
  -8   1  -1    2.43    0.74
  -8   1  -1    3.21    0.80
   8  -1   1    3.20    0.84
   8  -1   1    3.54    0.61
   8  -1   1    3.16    0.76
   8  -1   1    2.41    0.84
   8  -1   1    3.19    1.03
  -9   1  -1    8.02    1.33
  -9   1  -1    8.42    1.33
  -9   1  -1   10.79    1.37
   9  -1   1    9.95    1.68
   9  -1   1    8.19    1.23
   9  -1   1   10.11    1.04
   9  -1   1    7.79    1.33
 -10   1  -1    2.90    0.87
 -10   1  -1    2.08    1.00
 -10   1  -1    3.93    0.99
  10  -1   1    3.63    0.73
  10  -1   1    1.73    1.23
  10  -1   1    3.26    1.01
  10  -1   1    1.78    0.93
 -11   1  -1    0.35    0.94
 -11   1  -1   -0.34    0.72
 -11   1  -1    1.27    0.77
  11  -1   1    1.70    0.61
  11  -1   1    0.76    0.92
  11  -1   1    0.90    1.02
  11  -1   1    1.03    0.86
 -12   1  -1    0.64    0.84
 -12   1  -1    0.32    0.99
 -12   1  -1   -0.15    0.80
  12  -1   1    0.48    1.06
  12  -1   1   -0.82    1.01
  12  -1   1    0.76    0.90
 -13   1  -1    5.03    1.43
 -13   1  -1    2.83    1.18
 -13   1  -1    6.29    1.31
  13  -1   1    3.53    1.35
  13  -1   1    6.25    1.35
  13  -1   1    6.20    1.81
 -14   1  -1    2.78    1.34
  14  -1   1    1.36    1.22
  14  -1   1   -0.88    1.41
 -15   1  -1    0.60    1.25
  15  -1   1    1.65    1.49
  15  -1   1    2.61    1.68
  15   0  -1   10.24    2.25
  15   0  -1    6.99    1.86
 -15   0   1    4.27    1.40
  14   0  -1    0.10    1.15
  14   0  -1    1.49    1.38
  14   0  -1   -1.06    1.01
 -14   0   1    0.16    1.09
 -14   0   1    1.04    1.13
  13   0  -1    2.94    1.16
  13   0  -1    2.10    1.28
  13   0  -1    3.36    1.49
 -13   0   1    2.56    1.19
 -13   0   1    2.26    1.14
 -13   0   1    4.37    1.11
  12   0  -1   -0.30    1.12
  12   0  -1   -0.14    0.87
  12   0  -1   -0.78    0.67
  12   0  -1    0.78    1.08
 -12   0   1    0.57    0.92
 -12   0   1   -1.22    0.59
 -12   0   1   -0.91    0.60
  11   0  -1    2.71    0.83
  11   0  -1    2.99    1.09
  11   0  -1    2.97    1.31
  11   0  -1    2.02    1.09
 -11   0   1    4.41    1.14
 -11   0   1    3.04    0.89
 -11   0   1    2.97    1.05
  10   0  -1   -0.35    0.95
  10   0  -1    0.60    0.87
  10   0  -1    0.26    0.60
  10   0  -1    0.00    0.81
 -10   0   1   -0.33    0.72
 -10   0   1    1.23    0.73
 -10   0   1    1.88    0.92
   9   0  -1   -0.36    0.49
   9   0  -1    0.58    0.77
   9   0  -1    0.54    0.90
   9   0  -1    0.16    0.71
  -9   0   1    0.34    0.55
  -9   0   1   -0.22    0.65
  -9   0   1    1.40    0.79
   8   0  -1   38.00    2.76
   8   0  -1   33.92    2.51
   8   0  -1   32.46    2.58
   8   0  -1   34.06    2.33
  -8   0   1   29.41    2.40
  -8   0   1   32.88    2.49
  -8   0   1   32.88    2.54
   7   0  -1   -0.33    0.55
   7   0  -1    0.81    0.59
   7   0  -1    1.10    0.67
   7   0  -1    0.23    0.39
  -7   0   1   -0.09    0.40
  -7   0   1   -0.18    0.57
  -7   0   1    0.12    0.44
   6   0  -1    0.88    0.59
   6   0  -1    2.37    0.69
   6   0  -1    0.83    0.59
   6   0  -1    3.02    0.54
  -6   0   1    2.70    0.56
  -6   0   1    2.46    0.56
  -6   0   1    1.38    0.64
  -6   0   1    2.13    0.55
   5   0  -1   15.21    1.24
   5   0  -1   12.64    1.14
   5   0  -1   12.32    0.98
   5   0  -1   13.32    1.31
   5   0  -1   11.19    1.11
  -5   0   1   14.08    1.12
  -5   0   1   12.63    1.06
  -5   0   1   11.87    1.09
  -5   0   1   11.86    1.12
  -5   0   1   12.10    1.13
  -5   0   1   11.42    1.02
   4   0  -1   30.43    2.18
   4   0  -1   32.66    2.22
   4   0  -1   32.66    2.09
   4   0  -1   31.53    2.24
   4   0  -1   31.82    2.20
  -4   0   1   31.00    2.21
  -4   0   1   33.16    2.21
  -4   0   1   31.51    2.20
  -4   0   1   32.11    2.20
  -4   0   1   32.50    2.19
  -4   0   1   32.75    2.16
  -4   0   1   34.16    2.17
   3   0  -1    8.83    0.82
   3   0  -1    6.65    0.64
   3   0  -1    7.85    0.79
   3   0  -1    8.61    0.86
   3   0  -1    6.77    0.74
   3   0  -1    6.65    0.76
  -3   0   1    7.00    0.78
  -3   0   1    6.38    0.73
  -3   0   1    6.62    0.74
  -3   0   1    6.61    0.71
  -3   0   1    6.28    0.75
  -3   0   1    6.92    0.71
  -3   0   1    7.83    0.77
   2   0  -1    1.21    0.27
   2   0  -1    0.73    0.22
   2   0  -1    0.66    0.25
   2   0  -1    1.48    0.28
   2   0  -1    0.89    0.28
   2   0  -1    1.57    0.31
   2   0  -1    1.51    0.21
  -2   0   1    0.76    0.19
  -2   0   1    0.78    0.25
  -2   0   1    1.41    0.30
  -2   0   1    1.66    0.29
  -2   0   1    1.18    0.28
  -2   0   1    1.32    0.25
  -2   0   1    1.12    0.27
  -1   0   1    1.89    0.21
   0   0  -1   -0.49    0.03
   0   0  -1   -0.54    0.02
   0   0  -1   -0.51    0.02
   0   0  -1   -0.55    0.02
   0   0  -1   -0.47    0.03
   0   0   1   -0.55    0.02
   0   0   1   -0.56    0.03
   0   0   1   -0.51    0.01
   0   0   1   -0.53    0.02
   0   0   1   -0.52    0.02
  -1   0  -1   -1.05    0.05
  -1   0  -1   -0.81    0.13
  -1   0  -1   -0.44    0.15
   1   0   1   -0.49    0.12
   1   0   1   -0.83    0.11
   1   0   1   -0.39    0.17
  -2   0  -1   12.47    0.91
  -2   0  -1   12.05    0.92
   2   0   1   13.70    0.93
   2   0   1   13.37    0.89
   2   0   1   11.51    0.91
   2   0   1   12.41    0.92
  -3   0  -1    7.83    0.80
  -3   0  -1    6.61    0.74
   3   0   1    6.41    0.83
   3   0   1    6.58    0.68
   3   0   1    6.54    0.77
   3   0   1    6.56    0.72
   3   0   1    7.43    0.81
  -4   0  -1    8.25    0.94
  -4   0  -1   10.07    1.01
   4   0   1    8.31    0.95
   4   0   1    8.05    0.95
   4   0   1   10.13    1.01
   4   0   1    7.68    0.84
   4   0   1   10.35    1.13
  -5   0  -1    4.26    0.64
  -5   0  -1    2.18    0.46
  -5   0  -1    3.90    0.74
   5   0   1    3.49    0.78
   5   0   1    2.30    0.60
   5   0   1    2.39    0.51
   5   0   1    3.48    0.69
  -6   0  -1   18.60    1.57
  -6   0  -1   20.41    1.67
  -6   0  -1   17.65    1.50
   6   0   1   22.36    1.60
   6   0   1   22.46    1.69
   6   0   1   20.44    1.65
   6   0   1   21.14    1.76
  -7   0  -1    1.00    0.67
  -7   0  -1    1.86    0.57
  -7   0  -1    1.40    0.56
  -7   0  -1    0.98    0.54
   7   0   1    0.54    0.63
   7   0   1    1.57    0.75
   7   0   1    1.81    0.58
   7   0   1    1.60    0.75
  -8   0  -1   12.51    1.34
  -8   0  -1   11.05    1.31
  -8   0  -1   10.79    1.46
   8   0   1   10.18    1.39
   8   0   1    7.96    1.32
   8   0   1    9.01    1.50
  -9   0  -1    0.95    0.62
  -9   0  -1    1.10    0.82
  -9   0  -1    1.57    0.71
   9   0   1    1.14    0.57
   9   0   1    1.58    0.88
   9   0   1    0.53    0.75
   9   0   1    1.05    0.89
 -10   0  -1   21.77    2.14
 -10   0  -1   21.55    2.05
 -10   0  -1   24.87    1.98
  10   0   1   25.64    1.87
  10   0   1   24.31    2.79
  10   0   1   21.63    2.12
  10   0   1   22.11    2.43
 -11   0  -1   -0.32    0.75
 -11   0  -1    0.07    0.89
 -11   0  -1    0.05    0.67
  11   0   1   -0.32    0.88
  11   0   1   -0.35    0.81
  11   0   1    0.73    1.12
  11   0   1   -0.58    0.65
 -12   0  -1    8.45    1.60
 -12   0  -1    6.21    1.39
 -12   0  -1    7.16    1.24
  12   0   1    7.03    1.62
  12   0   1    6.36    1.40
  12   0   1    9.08    1.91
  12   0   1    9.74    1.25
 -13   0  -1    0.25    0.98
 -13   0  -1   -0.74    0.99
  13   0   1    0.26    1.19
  13   0   1    1.18    1.30
  13   0   1   -0.77    0.90
 -14   0  -1    2.05    1.29
  14   0   1    2.20    1.47
  14   0   1    0.78    1.30
  14   0   1    2.11    1.48
  15   0   1    3.61    1.85
  15   0   1    0.87    1.46
 -16   1   1    4.52    1.55
  15  -1  -1    1.42    1.50
  15  -1  -1    0.58    1.28
 -15   1   1    1.33    1.27
  14  -1  -1    4.07    1.39
  14  -1  -1    2.89    1.59
 -14   1   1    0.55    1.08
 -14   1   1    1.37    1.16
  13  -1  -1   -0.19    1.06
  13  -1  -1   -0.23    0.86
  13  -1  -1    0.67    1.09
 -13   1   1    1.24    1.02
 -13   1   1   -0.43    0.84
 -13   1   1    1.17    1.10
  12  -1  -1    0.23    1.08
  12  -1  -1    0.76    0.87
  12  -1  -1   -0.64    0.89
  12  -1  -1    0.94    0.68
 -12   1   1    1.36    1.02
 -12   1   1    0.33    0.88
 -12   1   1   -0.78    0.62
  11  -1  -1    0.01    0.77
  11  -1  -1   -1.23    0.85
  11  -1  -1   -0.10    0.58
  11  -1  -1    0.11    0.87
 -11   1   1   -1.15    0.55
 -11   1   1   -0.87    0.72
 -11   1   1    0.33    0.87
  10  -1  -1    1.16    0.91
  10  -1  -1    1.42    0.63
  10  -1  -1    0.14    0.81
  10  -1  -1    0.96    0.78
 -10   1   1    1.26    0.76
 -10   1   1    0.90    0.83
 -10   1   1    0.98    0.73
   9  -1  -1   40.16    3.01
   9  -1  -1   42.46    3.20
   9  -1  -1   40.80    3.29
   9  -1  -1   42.56    2.84
  -9   1   1   42.91    3.12
  -9   1   1   45.28    3.20
  -9   1   1   43.61    3.16
   8  -1  -1    8.53    0.92
   8  -1  -1    5.45    1.25
   8  -1  -1    9.99    1.20
   8  -1  -1    6.81    1.16
  -8   1   1    7.34    1.11
  -8   1   1    7.84    1.23
  -8   1   1    7.48    1.18
   7  -1  -1    2.31    0.70
   7  -1  -1    2.45    0.77
   7  -1  -1    1.24    0.60
   7  -1  -1    2.09    0.47
  -7   1   1    1.86    0.72
  -7   1   1    0.92    0.55
  -7   1   1    1.39    0.58
   6  -1  -1   29.20    2.14
   6  -1  -1   28.85    2.04
   6  -1  -1   29.82    1.91
   6  -1  -1   33.34    2.27
  -6   1   1   24.37    2.09
  -6   1   1   32.86    2.30
  -6   1   1   25.33    2.07
  -6   1   1   27.89    2.10
   5  -1  -1   45.92    3.03
   5  -1  -1   44.86    2.75
   5  -1  -1   44.43    2.86
   5  -1  -1   42.55    2.93
   5  -1  -1   44.32    2.85
  -5   1   1   43.33    2.93
  -5   1   1   40.63    2.96
  -5   1   1   42.97    2.89
  -5   1   1   44.20    2.93
  -5   1   1   41.89    3.01
  -5   1   1   43.46    2.98
  -5   1   1   43.77    2.92
   4  -1  -1   37.67    2.46
   4  -1  -1   38.87    2.56
   4  -1  -1   41.39    2.55
   4  -1  -1   39.59    2.38
   4  -1  -1   37.54    2.58
   4  -1  -1   37.03    2.46
  -4   1   1   38.45    2.56
  -4   1   1   37.65    2.51
  -4   1   1   38.22    2.50
  -4   1   1   37.12    2.57
  -4   1   1   35.96    2.55
  -4   1   1   36.27    2.51
  -4   1   1   36.84    2.54
   3  -1  -1    2.21    0.44
   3  -1  -1    2.60    0.46
   3  -1  -1    1.77    0.38
   3  -1  -1    2.41    0.39
   3  -1  -1    1.92    0.47
   3  -1  -1    2.39    0.31
  -3   1   1    2.50    0.44
  -3   1   1    1.26    0.43
  -3   1   1    2.55    0.46
  -3   1   1    2.55    0.43
  -3   1   1    2.46    0.50
  -3   1   1    2.08    0.44
  -3   1   1    2.58    0.30
   2  -1  -1    0.76    0.28
   2  -1  -1    1.01    0.25
   2  -1  -1    0.43    0.27
  -2   1   1    0.57    0.17
  -2   1   1    0.88    0.25
  -2   1   1    0.72    0.18
  -2   1   1    0.62    0.26
  -2   1   1    0.48    0.26
  -2   1   1    0.68    0.27
   1  -1  -1    9.69    0.67
  -1   1   1   10.34    0.68
  -1   1   1    8.83    0.63
  -1   1   1    8.49    0.65
   0  -1  -1   -0.28    0.03
   0  -1  -1   -0.24    0.08
   0   1   1   -0.04    0.09
   0   1   1   -0.11    0.09
  -1  -1  -1   11.47    0.88
   1   1   1   12.74    0.82
   1   1   1   12.25    0.88
   1   1   1   13.04    0.83
  -2  -1  -1    4.14    0.36
  -2  -1  -1    4.08    0.34
  -2  -1  -1    4.47    0.55
  -2  -1  -1    4.93    0.46
   2   1   1    4.37    0.56
   2   1   1    3.65    0.34
   2   1   1    5.58    0.56
  -3  -1  -1   56.31    3.54
  -3  -1  -1   56.89    3.60
  -3  -1  -1   57.21    3.51
  -3  -1  -1   60.74    3.67
   3   1   1   55.01    3.51
   3   1   1   59.02    3.67
   3   1   1   56.55    3.63
  -4  -1  -1   11.09    1.04
  -4  -1  -1    7.28    0.67
  -4  -1  -1   10.38    1.05
  -4  -1  -1    7.90    0.71
   4   1   1    6.16    0.65
   4   1   1    8.46    0.97
   4   1   1    9.31    1.01
   4   1   1    8.40    1.02
   4   1   1    9.82    1.01
  -5  -1  -1   29.55    2.02
  -5  -1  -1   29.79    2.07
  -5  -1  -1   29.81    2.15
  -5  -1  -1   32.51    2.04
   5   1   1   30.45    2.02
   5   1   1   27.99    2.23
   5   1   1   30.37    2.19
   5   1   1   29.75    2.21
  -6  -1  -1   17.70    1.58
  -6  -1  -1   10.91    1.09
  -6  -1  -1   13.24    1.05
  -6  -1  -1   11.07    1.02
   6   1   1   12.54    1.42
   6   1   1   11.82    1.36
   6   1   1   14.84    1.64
  -7  -1  -1    2.10    0.54
  -7  -1  -1    0.96    0.67
  -7  -1  -1    1.36    0.55
  -7  -1  -1    1.87    0.50
   7   1   1    2.20    0.91
   7   1   1    1.27    0.71
   7   1   1    0.62    0.65
  -8  -1  -1    2.27    0.61
  -8  -1  -1    2.08    0.66
  -8  -1  -1    1.69    0.78
  -8  -1  -1    1.93    0.60
   8   1   1    2.42    0.88
   8   1   1    2.35    0.84
   8   1   1    2.25    0.89
  -9  -1  -1   27.92    2.38
  -9  -1  -1   29.86    2.22
  -9  -1  -1   29.01    2.30
   9   1   1   30.76    2.50
   9   1   1   30.36    2.61
   9   1   1   30.80    2.56
 -10  -1  -1   10.15    1.24
 -10  -1  -1    8.37    1.40
 -10  -1  -1    7.81    1.27
  10   1   1    6.74    1.57
  10   1   1    8.96    1.58
  10   1   1    8.56    1.18
  10   1   1    9.47    1.64
 -11  -1  -1    1.62    0.71
 -11  -1  -1    0.44    0.81
 -11  -1  -1   -0.50    0.78
  11   1   1   -0.94    1.06
  11   1   1    0.48    0.72
  11   1   1    0.76    0.98
  11   1   1   -0.03    0.91
 -12  -1  -1    1.56    1.06
 -12  -1  -1    0.09    0.74
  12   1   1    3.24    1.32
  12   1   1    1.48    1.13
  12   1   1    2.76    1.41
  12   1   1    2.57    0.88
 -13  -1  -1    0.33    1.03
  13   1   1    3.73    1.53
  13   1   1    0.01    1.05
  13   1   1    1.82    1.43
  14   1   1    0.85    1.33
  14   1   1    3.51    1.35
  14   1   1    3.85    1.61
  15   1   1    2.85    1.82
 -16   2   1   -0.52    1.21
  15  -2  -1    3.74    1.83
  15  -2  -1    3.67    1.48
 -15   2   1    1.26    1.22
 -15   2   1    3.22    1.40
  14  -2  -1    1.18    1.49
  14  -2  -1    0.29    1.04
 -14   2   1    0.94    1.00
 -14   2   1   -1.51    1.01
 -14   2   1   -0.01    1.09
  13  -2  -1    2.15    1.54
  13  -2  -1    1.12    0.99
 -13   2   1    3.39    1.30
 -13   2   1    3.29    1.20
 -13   2   1    2.75    1.07
  12  -2  -1    0.46    1.05
  12  -2  -1    2.13    0.89
  12  -2  -1    2.76    1.32
 -12   2   1    4.53    1.16
 -12   2   1    3.25    1.05
 -12   2   1    1.75    1.10
  11  -2  -1   -0.27    0.63
  11  -2  -1   -0.89    0.74
  11  -2  -1    0.16    0.53
  11  -2  -1   -0.52    0.93
 -11   2   1    0.40    0.74
 -11   2   1    0.16    0.87
 -11   2   1    0.58    0.80
  10  -2  -1   12.82    1.40
  10  -2  -1   10.42    1.57
  10  -2  -1   10.77    1.78
  10  -2  -1   10.25    1.13
 -10   2   1   10.19    1.53
 -10   2   1   14.48    1.83
 -10   2   1   10.98    1.59
   9  -2  -1    1.88    0.50
   9  -2  -1    1.37    0.78
   9  -2  -1    2.19    0.70
   9  -2  -1    0.75    0.86
  -9   2   1    1.98    0.85
  -9   2   1    1.76    0.76
  -9   2   1    0.74    0.78
   8  -2  -1   12.47    1.24
   8  -2  -1    9.53    0.96
   8  -2  -1   10.37    1.55
   8  -2  -1    8.79    1.30
  -8   2   1   11.35    1.46
  -8   2   1    9.24    1.40
  -8   2   1    9.70    1.38
   7  -2  -1    7.58    0.72
   7  -2  -1    6.90    1.19
   7  -2  -1    6.08    0.99
   7  -2  -1    7.20    0.87
   7  -2  -1    6.70    0.86
  -7   2   1    4.81    0.93
  -7   2   1    6.81    1.07
  -7   2   1    6.77    1.11
   6  -2  -1   37.36    2.40
   6  -2  -1   33.97    2.66
   6  -2  -1   38.13    2.39
   6  -2  -1   36.58    2.31
   6  -2  -1   34.12    2.60
   6  -2  -1   33.23    2.54
  -6   2   1   34.87    2.60
  -6   2   1   38.82    2.66
  -6   2   1   37.24    2.55
   5  -2  -1    7.60    1.05
   5  -2  -1    8.65    1.04
   5  -2  -1    7.04    0.90
   5  -2  -1    7.02    0.64
  -5   2   1    6.65    0.86
  -5   2   1    7.37    0.88
  -5   2   1    7.86    1.04
  -5   2   1    6.71    0.97
  -5   2   1    8.58    0.94
  -5   2   1    9.74    1.07
   4  -2  -1    1.56    0.56
   4  -2  -1    1.61    0.45
   4  -2  -1    1.00    0.49
  -4   2   1    1.86    0.53
  -4   2   1    1.63    0.48
  -4   2   1    2.39    0.44
  -4   2   1    1.46    0.42
  -4   2   1    1.65    0.51
  -4   2   1    2.07    0.27
   3  -2  -1   18.24    1.42
   3  -2  -1   16.07    1.32
   3  -2  -1   16.36    1.40
  -3   2   1   18.29    1.41
  -3   2   1   19.20    1.34
  -3   2   1   16.57    1.39
  -3   2   1   18.96    1.20
  -3   2   1   20.85    1.20
   2  -2  -1   11.02    0.78
   2  -2  -1   10.96    0.87
   2  -2  -1   10.80    0.84
  -2   2   1    9.84    0.75
  -2   2   1    9.69    0.82
  -2   2   1    8.19    0.79
   1  -2  -1   15.08    1.11
   1  -2  -1   16.69    1.11
   1  -2  -1   15.84    1.06
  -1   2   1   14.89    1.09
  -1   2   1   16.63    1.10
  -1   2   1   15.62    1.06
   0  -2  -1   16.12    1.06
   0  -2  -1   14.69    1.07
   0   2   1   16.44    1.06
   0   2   1   15.91    1.09
  -1  -2  -1    3.84    0.48
   1   2   1    2.63    0.25
   1   2   1    3.13    0.25
   1   2   1    2.66    0.26
   1   2   1    3.33    0.45
  -2  -2  -1    0.74    0.17
  -2  -2  -1    0.60    0.31
   2   2   1    0.51    0.32
   2   2   1    0.72    0.28
   2   2   1    0.54    0.18
  -3  -2  -1    1.17    0.16
  -3  -2  -1    0.90    0.43
  -3  -2  -1    1.11    0.15
  -3  -2  -1    0.80    0.25
  -3  -2  -1    0.91    0.27
   3   2   1    0.86    0.26
   3   2   1    0.88    0.44
   3   2   1    1.48    0.45
  -4  -2  -1   59.93    3.71
  -4  -2  -1   62.21    3.80
  -4  -2  -1   60.41    3.71
  -4  -2  -1   61.00    3.82
   4   2   1   60.96    3.92
   4   2   1   59.80    3.98
  -5  -2  -1    5.44    0.80
  -5  -2  -1    6.51    0.63
  -5  -2  -1    5.69    0.71
  -5  -2  -1    6.20    0.63
   5   2   1    8.00    1.02
   5   2   1    5.08    0.87
  -6  -2  -1    3.25    0.59
  -6  -2  -1    2.99    0.48
  -6  -2  -1    2.61    0.65
  -6  -2  -1    2.58    0.45
   6   2   1    3.46    0.84
   6   2   1    1.95    0.70
   6   2   1    2.96    0.88
  -7  -2  -1    1.86    0.56
  -7  -2  -1    2.07    0.48
  -7  -2  -1    2.08    0.48
  -7  -2  -1    1.56    0.69
   7   2   1    1.97    0.86
   7   2   1    1.15    0.72
   7   2   1    2.52    0.80
  -8  -2  -1   36.73    2.43
  -8  -2  -1   38.23    2.60
  -8  -2  -1   32.55    2.41
  -8  -2  -1   36.04    2.62
   8   2   1   37.53    2.89
   8   2   1   37.67    2.85
   8   2   1   32.21    2.72
  -9  -2  -1    7.76    0.95
  -9  -2  -1    7.04    1.11
  -9  -2  -1    8.16    0.93
  -9  -2  -1    5.36    1.11
   9   2   1    4.30    1.19
   9   2   1    8.89    1.53
   9   2   1    5.14    1.27
 -10  -2  -1    7.63    1.27
 -10  -2  -1    6.77    1.14
 -10  -2  -1    7.03    0.98
  10   2   1    5.95    1.41
  10   2   1    6.33    1.12
  10   2   1    6.43    1.48
  10   2   1    8.06    1.48
 -11  -2  -1   31.12    2.49
 -11  -2  -1   29.40    2.49
  11   2   1   31.46    2.46
  11   2   1   25.93    2.69
  11   2   1   32.33    2.92
  11   2   1   33.13    2.88
 -12  -2  -1    1.29    1.00
  12   2   1    0.39    1.10
  12   2   1    0.60    1.22
  12   2   1    0.52    1.11
  12   2   1    1.52    0.87
  13   2   1    5.24    1.50
  13   2   1    7.47    2.00
  13   2   1    7.55    1.37
  13   2   1    8.25    1.83
  14   2   1   -0.81    1.34
  14   2   1    0.62    1.26
  14   2   1    1.01    1.33
 -16   3   1   -0.44    1.29
  15  -3  -1    1.33    1.55
  15  -3  -1    0.19    1.19
 -15   3   1    0.60    1.14
 -15   3   1    0.58    1.14
 -15   3   1    1.16    1.16
  14  -3  -1   -0.55    0.94
  14  -3  -1    0.61    1.36
 -14   3   1    0.41    1.03
 -14   3   1    0.05    1.11
 -14   3   1    1.53    1.13
  13  -3  -1    1.77    1.34
  13  -3  -1    2.37    1.18
 -13   3   1    2.20    1.07
 -13   3   1    2.65    1.14
 -13   3   1    1.26    1.11
  12  -3  -1   -0.24    0.93
  12  -3  -1   -0.61    1.16
 -12   3   1    0.39    0.96
 -12   3   1    0.10    0.75
 -12   3   1   -0.62    0.78
  11  -3  -1    0.88    1.07
  11  -3  -1    2.77    0.99
 -11   3   1    2.21    1.00
 -11   3   1    2.26    0.91
 -11   3   1    1.18    0.92
  10  -3  -1   -0.03    0.49
  10  -3  -1    0.55    0.47
  10  -3  -1   -0.30    0.71
  10  -3  -1   -0.92    0.76
 -10   3   1    0.64    0.81
 -10   3   1    1.08    0.75
 -10   3   1    0.48    0.75
   9  -3  -1    4.93    1.24
   9  -3  -1    3.62    0.60
   9  -3  -1    4.92    0.62
   9  -3  -1    2.81    0.90
  -9   3   1    7.14    1.32
  -9   3   1    4.98    1.07
  -9   3   1    4.59    1.06
   8  -3  -1   35.97    2.78
   8  -3  -1   39.10    2.94
   8  -3  -1   34.25    2.24
   8  -3  -1   35.41    2.24
   8  -3  -1   42.65    2.80
  -8   3   1   37.93    2.82
  -8   3   1   36.33    2.81
  -8   3   1   36.72    2.70
   7  -3  -1    1.12    0.77
   7  -3  -1    1.35    0.59
   7  -3  -1    1.75    0.70
  -7   3   1    2.27    0.64
  -7   3   1    1.29    0.63
   6  -3  -1   34.70    2.45
   6  -3  -1   35.87    2.58
   6  -3  -1   32.96    2.56
  -6   3   1   32.93    2.35
  -6   3   1   34.51    2.38
   5  -3  -1  119.98    7.63
   5  -3  -1  117.63    7.47
   5  -3  -1  121.36    7.63
  -5   3   1  117.94    7.23
  -5   3   1  122.21    7.36
  -5   3   1  119.56    7.45
  -5   3   1  124.08    7.38
   4  -3  -1   18.53    1.48
   4  -3  -1   16.80    1.31
   4  -3  -1   16.64    1.42
  -4   3   1   16.59    1.40
  -4   3   1   13.79    1.40
  -4   3   1   16.63    1.30
  -4   3   1   17.61    1.11
  -4   3   1   18.02    1.11
   3  -3  -1  125.96    7.83
   3  -3  -1  126.07    7.87
   3  -3  -1  124.95    7.72
  -3   3   1  124.70    7.87
  -3   3   1  130.89    7.84
  -3   3   1  127.64    7.73
   2  -3  -1    0.18    0.36
   2  -3  -1   -0.60    0.25
   2  -3  -1   -0.92    0.31
  -2   3   1   -0.57    0.24
  -2   3   1    0.28    0.29
  -2   3   1   -0.08    0.33
   1  -3  -1    5.50    0.63
   1  -3  -1    6.38    0.74
   1  -3  -1    5.92    0.71
  -1   3   1    6.19    0.73
  -1   3   1    6.45    0.66
  -1   3   1    5.69    0.71
   0  -3  -1    8.02    0.69
   0  -3  -1    8.15    0.72
   0   3   1    7.54    0.71
   0   3   1    8.38    0.72
   0   3   1    8.70    0.70
  -1  -3  -1   33.29    2.11
  -1  -3  -1   34.85    2.25
   1   3   1   35.09    2.26
   1   3   1   33.03    2.12
   1   3   1   33.06    2.24
   1   3   1   32.81    2.10
  -2  -3  -1   36.21    2.32
  -2  -3  -1   39.19    2.53
   2   3   1   36.21    2.31
   2   3   1   38.75    2.52
  -3  -3  -1    4.72    0.47
   3   3   1    7.21    0.70
   3   3   1    4.29    0.75
   3   3   1    5.13    0.51
  -4  -3  -1    0.21    0.24
   4   3   1   -0.70    0.39
   4   3   1    0.29    0.26
   4   3   1   -0.28    0.39
  -5  -3  -1    2.26    0.25
  -5  -3  -1    2.36    0.37
  -5  -3  -1    2.18    0.24
  -5  -3  -1    2.44    0.35
  -5  -3  -1    2.69    0.45
   5   3   1    0.94    0.63
  -6  -3  -1    1.57    0.27
  -6  -3  -1    0.98    0.27
  -6  -3  -1    1.82    0.48
  -6  -3  -1    0.99    0.41
   6   3   1    1.48    0.71
   6   3   1    1.69    0.66
   6   3   1    0.76    0.60
  -7  -3  -1    1.29    0.34
  -7  -3  -1    1.70    0.34
  -7  -3  -1    1.23    0.51
  -7  -3  -1    1.42    0.55
   7   3   1    2.30    0.84
   7   3   1    1.02    0.73
   7   3   1    1.89    0.85
  -8  -3  -1    9.18    1.07
  -8  -3  -1    7.27    0.68
  -8  -3  -1    5.99    0.94
  -8  -3  -1    7.19    0.77
   8   3   1    8.29    1.39
   8   3   1    6.46    1.22
   8   3   1    7.01    1.33
  -9  -3  -1   10.25    1.31
  -9  -3  -1   12.56    1.03
  -9  -3  -1   12.86    1.39
   9   3   1   11.66    1.87
   9   3   1   12.09    1.76
   9   3   1    9.53    1.58
 -10  -3  -1   29.26    2.35
 -10  -3  -1   30.41    2.27
  10   3   1   27.19    2.61
  10   3   1   31.15    2.78
  10   3   1   31.60    2.75
 -11  -3  -1    2.03    0.94
  11   3   1    1.94    1.25
  11   3   1    1.95    0.91
  11   3   1    2.06    1.21
  11   3   1    1.75    1.12
  12   3   1    0.70    1.24
  12   3   1    2.28    0.96
  12   3   1    1.15    1.29
  12   3   1    0.61    1.19
  13   3   1    0.16    1.18
  13   3   1    0.00    1.37
  13   3   1   -0.66    1.35
  13   3   1   -0.64    0.81
  14   3   1    1.89    1.44
  14   3   1    1.26    1.34
  14   3   1    0.50    1.40
 -16   4   1    0.34    1.35
  15  -4  -1    4.69    1.42
  15  -4  -1    1.07    1.46
 -15   4   1    0.70    1.30
 -15   4   1    2.13    1.28
 -15   4   1    2.10    1.31
  14  -4  -1    1.98    1.31
  14  -4  -1    2.98    1.56
 -14   4   1    2.48    1.25
 -14   4   1    2.91    1.32
 -14   4   1    3.67    1.30
  13  -4  -1   -0.58    1.13
  13  -4  -1    0.77    1.05
 -13   4   1    1.12    1.07
 -13   4   1    0.46    1.01
 -13   4   1   -0.07    0.87
  12  -4  -1    3.04    1.04
  12  -4  -1    3.46    1.41
 -12   4   1    3.37    1.14
 -12   4   1    1.69    0.99
 -12   4   1    1.74    1.07
  11  -4  -1    4.72    1.44
  11  -4  -1    3.75    1.09
 -11   4   1    4.06    1.15
 -11   4   1    4.20    1.16
 -11   4   1    3.55    1.12
  10  -4  -1    0.40    0.75
  10  -4  -1    0.92    0.96
 -10   4   1    0.74    0.77
 -10   4   1    0.17    0.78
 -10   4   1   -0.61    0.80
   9  -4  -1    2.58    0.92
   9  -4  -1    0.35    0.79
   9  -4  -1    2.00    0.81
  -9   4   1    0.76    0.78
  -9   4   1    0.69    0.69
  -9   4   1    0.98    0.78
   8  -4  -1    0.46    0.75
   8  -4  -1    0.34    0.54
   8  -4  -1    0.39    0.65
  -8   4   1    0.05    0.55
  -8   4   1   -0.25    0.60
   7  -4  -1   26.08    2.29
   7  -4  -1   24.12    2.26
   7  -4  -1   28.72    2.15
  -7   4   1   30.53    2.11
   6  -4  -1    0.89    0.51
   6  -4  -1    0.51    0.63
   6  -4  -1    1.37    0.70
  -6   4   1    0.20    0.45
  -6   4   1    1.29    0.45
  -6   4   1    1.19    0.20
   5  -4  -1   14.25    1.23
   5  -4  -1   17.13    1.52
   5  -4  -1   17.98    1.45
  -5   4   1   15.14    1.22
  -5   4   1   14.32    1.02
  -5   4   1   14.32    1.01
   4  -4  -1    7.27    1.01
   4  -4  -1    9.29    1.13
   4  -4  -1    7.25    0.80
  -4   4   1    7.00    1.02
  -4   4   1    7.41    0.84
   3  -4  -1   13.07    1.21
   3  -4  -1   12.60    1.15
   3  -4  -1   12.40    1.02
  -3   4   1   13.77    1.16
  -3   4   1   14.68    1.41
  -3   4   1   12.50    1.00
   2  -4  -1   19.87    1.47
   2  -4  -1   20.67    1.40
   2  -4  -1   18.96    1.52
  -2   4   1   20.28    1.40
  -2   4   1   18.87    1.46
  -2   4   1   18.27    1.50
   1  -4  -1   10.04    0.99
   1  -4  -1    8.24    0.92
   1  -4  -1    8.28    0.87
  -1   4   1    9.88    0.97
  -1   4   1    7.67    0.88
  -1   4   1    8.30    0.84
   0  -4  -1    0.99    0.35
   0  -4  -1    1.58    0.42
   0   4   1    0.74    0.37
   0   4   1    1.08    0.40
   0   4   1    2.01    0.46
   0   4   1    1.40    0.37
  -1  -4  -1   12.83    0.98
   1   4   1   14.05    1.02
   1   4   1   13.73    1.12
   1   4   1   16.12    1.20
   1   4   1   12.59    0.99
   2   4   1    3.90    0.37
   2   4   1    4.28    0.41
   2   4   1    4.38    0.49
   2   4   1    4.97    0.75
  -3  -4  -1    4.86    0.54
   3   4   1    7.48    0.96
   3   4   1    4.47    0.53
   3   4   1    6.12    0.59
  -4  -4  -1    0.79    0.29
   4   4   1    1.38    0.61
   4   4   1    1.06    0.49
   4   4   1    0.93    0.33
  -5  -4  -1    2.67    0.47
   5   4   1    3.70    0.83
   5   4   1    3.51    0.52
  -6  -4  -1    1.78    0.47
   6   4   1    3.12    0.85
   6   4   1    3.30    0.79
  -7  -4  -1    1.26    0.48
   7   4   1    1.09    0.81
   7   4   1    0.36    0.71
   7   4   1    0.85    0.69
  -8  -4  -1   16.92    1.45
   8   4   1   16.28    2.04
   8   4   1   17.07    2.00
   8   4   1   21.07    2.33
  -9  -4  -1    8.98    1.11
   9   4   1   10.12    1.59
   9   4   1    7.25    1.42
   9   4   1    6.10    1.38
 -10  -4  -1    0.03    0.57
  10   4   1    0.15    0.91
  10   4   1   -0.30    0.93
  10   4   1    1.17    1.10
  11   4   1    0.04    1.03
  11   4   1   -0.22    0.96
  11   4   1   -0.21    1.18
  11   4   1    0.75    0.76
  12   4   1    2.35    1.07
  12   4   1    2.46    1.25
  12   4   1    2.78    1.49
  12   4   1    2.95    1.37
  13   4   1   -0.35    1.32
  13   4   1    0.50    1.38
  13   4   1    1.63    1.08
  13   4   1   -0.59    1.12
  14   4   1    2.75    1.51
  14   4   1    1.92    1.74
  14   4   1    1.77    1.60
 -16   5   1    0.54    1.33
  15  -5  -1    1.11    1.17
  15  -5  -1   -0.24    1.34
 -15   5   1    1.36    1.29
 -15   5   1    1.77    1.26
 -15   5   1   -1.56    1.07
  14  -5  -1   13.29    1.99
  14  -5  -1   10.06    2.18
 -14   5   1   10.51    1.97
 -14   5   1    9.84    1.93
 -14   5   1    6.27    1.54
  13  -5  -1    3.60    1.52
  13  -5  -1    1.20    1.12
 -13   5   1    2.66    1.21
 -13   5   1    1.24    1.14
 -13   5   1    3.12    1.32
  12  -5  -1   18.50    2.54
  12  -5  -1   20.76    2.28
 -12   5   1   22.56    2.63
 -12   5   1   19.48    2.42
 -12   5   1   11.93    1.88
  11  -5  -1    3.55    1.32
  11  -5  -1    2.62    1.06
 -11   5   1    2.84    1.06
 -11   5   1    3.40    1.17
 -11   5   1    5.26    1.34
  10  -5  -1    1.13    0.87
  10  -5  -1   -0.47    0.87
  10  -5  -1    0.93    0.87
 -10   5   1    0.82    0.85
 -10   5   1    0.55    0.86
 -10   5   1    0.26    0.76
   9  -5  -1    8.96    1.37
   9  -5  -1    9.27    1.55
   9  -5  -1    8.14    1.43
  -9   5   1   10.86    1.62
  -9   5   1    8.91    1.28
   8  -5  -1   -0.99    0.60
   8  -5  -1   -0.17    0.51
   8  -5  -1   -0.07    0.71
  -8   5   1   -0.44    0.53
   7  -5  -1   11.45    1.61
   7  -5  -1   12.11    1.35
   7  -5  -1    8.33    1.45
  -7   5   1   12.62    1.10
  -7   5   1   11.85    1.13
   6  -5  -1   33.66    2.54
   6  -5  -1   32.32    2.59
   6  -5  -1   30.74    2.31
  -6   5   1   32.40    2.10
  -6   5   1   33.29    2.10
   5  -5  -1    0.60    0.46
   5  -5  -1    0.31    0.60
   5  -5  -1    0.93    0.71
  -5   5   1    2.45    0.66
   4  -5  -1   -0.09    0.32
   4  -5  -1   -0.14    0.52
   4  -5  -1   -0.23    0.51
  -4   5   1    0.02    0.38
   3  -5  -1   29.75    2.01
   3  -5  -1   29.68    2.13
   3  -5  -1   27.77    2.19
  -3   5   1   30.14    2.00
  -3   5   1   27.84    2.10
   2  -5  -1   10.93    1.08
   2  -5  -1   12.74    1.17
   2  -5  -1   12.15    1.02
  -2   5   1   12.49    1.08
  -2   5   1   11.94    1.29
  -2   5   1   12.16    0.99
   1  -5  -1   24.25    1.78
   1  -5  -1   21.32    1.81
   1  -5  -1   25.29    1.81
  -1   5   1   28.70    1.80
  -1   5   1   24.34    1.78
  -1   5   1   26.70    1.84
   0  -5  -1    0.28    0.38
   0  -5  -1    0.56    0.37
   0   5   1   -0.16    0.34
   0   5   1    0.79    0.44
   0   5   1    0.69    0.37
   0   5   1    0.81    0.41
  -1  -5  -1    8.42    0.77
   1   5   1    8.38    0.75
   1   5   1    8.28    1.01
   1   5   1    9.67    0.90
  -2  -5  -1    6.22    0.57
   2   5   1    7.78    0.99
   2   5   1    7.99    0.74
   2   5   1    6.15    0.56
   3   5   1   36.82    2.80
   3   5   1   39.82    2.42
   3   5   1   40.40    2.55
   3   5   1   40.07    2.42
  -4  -5  -1    1.69    0.36
   4   5   1    1.91    0.41
   4   5   1    2.70    0.53
   4   5   1    2.17    0.75
  -5  -5  -1    2.40    0.45
   5   5   1    2.69    0.83
   5   5   1    2.95    0.49
  -6  -5  -1    0.38    0.35
   6   5   1   -0.53    0.61
  -7  -5  -1   12.51    1.11
   7   5   1   15.29    1.71
   7   5   1   15.02    1.86
  -8  -5  -1    1.57    0.54
   8   5   1    1.23    0.97
   8   5   1    1.53    0.94
   8   5   1    0.68    0.86
  -9  -5  -1    2.57    0.64
   9   5   1    1.07    1.05
   9   5   1    1.14    1.04
   9   5   1    2.80    1.11
  10   5   1    5.64    1.38
  10   5   1    4.92    1.46
  10   5   1    6.32    1.52
  11   5   1    2.10    1.08
  11   5   1    5.41    1.49
  11   5   1    4.71    1.53
  11   5   1    4.56    1.34
  12   5   1   -0.23    1.03
  12   5   1   -0.33    1.15
  12   5   1    2.23    1.08
  12   5   1   -0.41    1.20
  13   5   1   -0.58    1.18
  13   5   1    1.06    1.04
  13   5   1   -1.61    1.21
  13   5   1   -1.00    1.05
 -16   6   1    0.17    1.38
  15  -6  -1    3.05    1.68
  15  -6  -1    2.64    1.21
 -15   6   1    5.10    1.59
 -15   6   1    4.08    1.60
 -15   6   1    0.85    1.30
  14  -6  -1    2.65    1.13
  14  -6  -1    0.75    1.36
 -14   6   1   -1.69    1.04
 -14   6   1   -1.51    1.03
 -14   6   1    1.66    1.21
  13  -6  -1    1.67    1.05
  13  -6  -1    0.96    1.43
 -13   6   1    1.89    1.19
 -13   6   1    1.29    1.14
 -13   6   1    1.03    1.09
  12  -6  -1    5.45    1.67
  12  -6  -1    8.73    1.52
 -12   6   1    5.52    1.34
 -12   6   1   10.33    1.85
 -12   6   1    8.09    1.71
  11  -6  -1    7.07    1.73
  11  -6  -1    6.85    1.31
 -11   6   1    7.40    1.36
 -11   6   1    7.36    1.58
 -11   6   1    8.41    1.64
  10  -6  -1    5.35    1.07
  10  -6  -1    3.58    1.20
  10  -6  -1    2.06    1.16
 -10   6   1    2.79    1.10
 -10   6   1    2.35    0.90
   9  -6  -1    1.68    0.79
   9  -6  -1    2.01    0.97
   9  -6  -1    1.37    0.92
  -9   6   1    1.06    0.72
  -9   6   1    2.00    0.99
   8  -6  -1   10.64    1.57
   8  -6  -1    8.44    1.22
   8  -6  -1    7.44    1.48
  -8   6   1   11.08    1.22
  -8   6   1   10.54    1.31
   7  -6  -1   -0.03    0.72
   7  -6  -1    1.57    0.86
   7  -6  -1    1.34    0.53
  -7   6   1    1.67    0.46
  -7   6   1    0.89    0.44
   6  -6  -1    4.45    0.77
   6  -6  -1    5.50    1.10
   6  -6  -1    8.09    1.31
   5  -6  -1    2.12    0.56
   5  -6  -1    3.26    0.92
   5  -6  -1    2.77    0.80
   4  -6  -1    0.66    0.60
   4  -6  -1    0.32    0.60
   4  -6  -1    0.52    0.38
  -4   6   1    0.38    0.40
   3  -6  -1   56.40    3.67
   3  -6  -1   55.79    3.88
   3  -6  -1   55.24    3.79
  -3   6   1   57.98    3.65
  -3   6   1   57.30    3.89
   2  -6  -1    0.30    0.48
   2  -6  -1    0.81    0.53
   2  -6  -1    0.25    0.37
  -2   6   1    0.66    0.42
  -2   6   1    0.68    0.50
   1  -6  -1   14.29    1.18
   1  -6  -1   14.03    1.23
   1  -6  -1   14.11    1.43
  -1   6   1   14.28    1.20
  -1   6   1   12.63    1.18
   0  -6  -1    2.99    0.59
   0   6   1    3.26    0.65
   0   6   1    2.33    0.58
   0   6   1    3.12    0.58
  -1  -6  -1    0.16    0.34
   1   6   1    0.08    0.35
   1   6   1    0.76    0.38
   1   6   1    0.79    0.48
   1   6   1   -0.19    0.46
  -2  -6  -1   47.35    2.98
   2   6   1   47.80    3.23
   2   6   1   44.66    2.95
   2   6   1   46.58    3.02
   3   6   1   56.44    3.43
   3   6   1   54.06    3.43
   3   6   1   57.10    3.85
   3   6   1   56.06    3.55
   4   6   1   12.13    1.45
   4   6   1    9.40    0.88
   4   6   1   10.99    0.90
  -5  -6  -1    5.70    0.71
   5   6   1    8.44    0.81
   5   6   1    7.60    1.19
   5   6   1    6.94    1.01
  -6  -6  -1   34.77    2.33
   6   6   1   34.10    2.33
   6   6   1   36.73    2.83
  -7  -6  -1   21.43    1.56
   7   6   1   21.06    1.94
   7   6   1   19.68    2.34
  -8  -6  -1    1.45    0.48
   8   6   1    0.04    0.81
   8   6   1    0.63    0.96
   8   6   1    1.11    1.00
   9   6   1    0.14    1.04
   9   6   1    0.37    0.91
   9   6   1    0.50    0.84
  10   6   1    2.88    1.19
  10   6   1   -0.25    0.96
  10   6   1    2.06    1.23
  11   6   1    4.98    1.60
  11   6   1    3.60    1.44
  11   6   1    1.74    1.15
  11   6   1    3.10    1.28
  12   6   1    0.41    1.07
  12   6   1   -0.39    1.18
  12   6   1    0.46    1.20
  12   6   1    1.41    1.20
  13   6   1    2.67    1.67
  13   6   1    0.86    1.34
  13   6   1    3.87    1.38
  13   6   1    6.47    1.85
  15  -7  -1    1.89    1.63
  15  -7  -1    1.59    1.14
 -15   7   1   -0.94    1.20
 -15   7   1    2.32    1.65
 -15   7   1    1.00    1.29
  14  -7  -1    2.11    1.12
  14  -7  -1    1.19    1.44
 -14   7   1   -0.08    1.30
 -14   7   1   -0.79    1.05
 -14   7   1    0.77    1.26
  13  -7  -1    4.61    1.33
  13  -7  -1    4.38    1.68
 -13   7   1    3.45    1.31
 -13   7   1    5.79    1.57
 -13   7   1    7.20    1.76
  12  -7  -1    4.63    1.56
  12  -7  -1    5.64    1.28
 -12   7   1    5.75    1.66
 -12   7   1    4.24    1.26
 -12   7   1    7.09    1.61
  11  -7  -1   12.49    1.62
  11  -7  -1    6.87    1.70
  11  -7  -1    8.63    1.75
 -11   7   1    6.37    1.29
 -11   7   1   12.13    1.96
  10  -7  -1   -0.70    0.82
  10  -7  -1    1.13    0.98
  10  -7  -1    0.72    0.80
 -10   7   1    0.51    0.78
 -10   7   1   -0.07    0.86
   9  -7  -1   15.61    2.20
   9  -7  -1   18.53    2.35
   9  -7  -1   18.44    1.88
  -9   7   1   16.89    1.64
   8  -7  -1    1.10    0.90
   8  -7  -1   -0.22    0.55
   8  -7  -1    0.65    0.85
  -8   7   1    0.19    0.51
  -8   7   1   -0.28    0.44
   7  -7  -1    1.05    0.84
   7  -7  -1    1.89    0.64
   7  -7  -1    1.88    0.90
   6  -7  -1    0.15    0.43
   6  -7  -1    0.05    0.66
   6  -7  -1    0.27    0.65
   5  -7  -1   10.71    1.50
   5  -7  -1   13.08    1.15
   5  -7  -1   13.46    1.68
   4  -7  -1    3.27    0.91
   4  -7  -1    2.73    0.64
   4  -7  -1    2.84    0.81
   3  -7  -1    2.52    0.60
   3  -7  -1    3.05    0.79
   3  -7  -1    2.39    0.80
   2  -7  -1    1.22    0.60
   2  -7  -1    0.36    0.56
   2  -7  -1    0.44    0.52
   1  -7  -1    0.80    0.48
   1  -7  -1    0.68    0.46
  -1   7   1    1.56    0.58
   0  -7  -1    0.68    0.47
   0   7   1   -0.18    0.42
   0   7   1    0.43    0.50
   0   7   1    0.43    0.41
   0   7   1    1.14    0.49
  -1  -7  -1   10.50    1.09
   1   7   1    8.91    1.10
   1   7   1    8.59    1.16
   1   7   1    9.82    1.07
   1   7   1    8.55    0.99
  -2  -7  -1   26.99    1.95
   2   7   1   28.47    2.01
   2   7   1   28.30    2.21
   2   7   1   29.51    1.95
   3   7   1    0.16    0.38
   3   7   1    0.63    0.62
   3   7   1    0.12    0.25
   3   7   1   -0.29    0.23
   4   7   1    0.73    0.40
   4   7   1    0.52    0.69
   4   7   1    0.51    0.36
   5   7   1   62.66    4.21
   5   7   1   56.80    3.71
   5   7   1   57.21    3.81
   6   7   1   13.02    1.86
   6   7   1   15.25    1.19
   7   7   1   -0.25    0.83
   8   7   1    2.70    1.11
   8   7   1    1.90    0.94
   9   7   1   -0.37    0.86
   9   7   1    1.07    1.13
   9   7   1    0.46    0.99
  10   7   1    3.33    1.40
  10   7   1    3.81    1.50
  10   7   1    5.14    1.37
  11   7   1   -1.25    1.16
  11   7   1   -0.05    1.00
  11   7   1    1.61    1.06
  11   7   1    1.22    1.14
  12   7   1    5.48    1.82
  12   7   1    2.22    1.28
  12   7   1    5.14    1.76
  12   7   1    3.66    1.23
  15  -8  -1    2.26    1.49
 -15   8   1    0.09    1.27
 -15   8   1    1.55    1.43
 -15   8   1    1.44    1.32
  14  -8  -1    3.76    1.24
  14  -8  -1    4.49    1.60
 -14   8   1    0.52    1.18
 -14   8   1    4.77    1.59
 -14   8   1    3.49    1.58
  13  -8  -1    9.47    1.57
  13  -8  -1    8.05    1.94
 -13   8   1   13.60    2.17
 -13   8   1    4.34    1.35
 -13   8   1    8.81    2.03
  12  -8  -1    4.97    1.23
  12  -8  -1    3.70    1.41
 -12   8   1    2.89    1.39
 -12   8   1    1.36    1.04
  11  -8  -1    2.47    0.93
  11  -8  -1    4.27    1.43
  11  -8  -1    3.26    1.31
 -11   8   1    0.91    0.87
 -11   8   1    1.22    1.16
  10  -8  -1   26.43    2.17
  10  -8  -1   17.77    2.53
  10  -8  -1   24.80    2.83
 -10   8   1   25.72    2.14
 -10   8   1   21.69    2.76
   9  -8  -1    1.32    0.70
   9  -8  -1    1.14    1.00
   9  -8  -1    0.59    0.99
  -9   8   1    0.07    0.62
   8  -8  -1    0.49    0.88
   8  -8  -1    0.23    0.60
   8  -8  -1   -0.03    0.82
  -8   8   1   -0.24    0.41
  -8   8   1    0.02    0.42
   7  -8  -1    1.54    0.89
   7  -8  -1    0.57    0.55
   7  -8  -1    3.61    1.08
   6  -8  -1    1.14    0.52
   6  -8  -1   -0.20    0.64
   6  -8  -1    0.84    0.80
   5  -8  -1    0.76    0.76
   5  -8  -1    0.35    0.43
   5  -8  -1    0.67    0.70
   4  -8  -1    3.57    0.70
   4  -8  -1    2.32    0.91
   4  -8  -1    2.11    0.81
   3  -8  -1    0.88    0.49
   3  -8  -1    0.48    0.63
   3  -8  -1    0.42    0.62
   2  -8  -1    4.70    0.89
   2  -8  -1    7.77    1.12
   2  -8  -1    5.20    1.01
   1  -8  -1    0.57    0.50
   1  -8  -1    0.47    0.57
  -1   8   1    0.72    0.50
   0  -8  -1    0.94    0.53
   0   8   1    2.05    0.59
   0   8   1    1.79    0.70
  -1  -8  -1    0.66    0.47
   1   8   1    0.82    0.47
   1   8   1    0.19    0.49
   1   8   1    1.39    0.64
  -2  -8  -1    0.02    0.40
   2   8   1   -0.21    0.53
   2   8   1    0.43    0.38
   2   8   1   -0.55    0.38
   3   8   1    0.36    0.32
   3   8   1    0.33    0.64
   3   8   1   -0.08    0.41
   3   8   1    0.19    0.31
   4   8   1   10.01    1.47
   4   8   1    8.75    0.68
   4   8   1    9.51    1.00
   4   8   1    8.88    0.64
   4   8   1    9.10    0.65
   5   8   1    3.53    0.63
   5   8   1    2.45    1.00
   5   8   1    3.34    0.75
   6   8   1    1.43    0.57
   6   8   1    1.04    0.77
   7   8   1   -0.52    0.79
   8   8   1    0.49    1.01
   9   8   1    9.95    1.70
   9   8   1    6.81    1.62
   9   8   1    7.04    1.50
  10   8   1    0.41    1.09
  10   8   1   -0.72    1.07
  10   8   1    0.75    1.11
  11   8   1    4.30    1.44
  11   8   1    8.42    1.66
  11   8   1    4.35    1.65
  11   8   1    6.46    1.81
  12   8   1    3.32    1.41
  12   8   1    1.05    1.47
  12   8   1    2.83    1.30
  12   8   1   -0.27    1.27
  15  -9  -1    0.81    1.53
 -15   9   1   -0.66    1.23
  14  -9  -1    2.75    1.71
 -14   9   1   -0.12    1.15
 -14   9   1    4.01    1.66
 -14   9   1    2.27    1.45
  13  -9  -1    1.52    1.33
  13  -9  -1    2.88    1.09
 -13   9   1    2.85    1.45
 -13   9   1   -0.38    0.97
 -13   9   1    3.27    1.41
  12  -9  -1    2.54    1.45
  12  -9  -1    1.92    0.94
 -12   9   1    3.13    1.38
 -12   9   1    0.87    1.04
  11  -9  -1    2.95    1.39
  11  -9  -1    5.96    1.22
  11  -9  -1    5.90    1.49
 -11   9   1    3.32    1.03
 -11   9   1    4.24    1.33
  10  -9  -1    1.66    1.21
  10  -9  -1    2.01    0.91
  10  -9  -1    1.07    1.18
 -10   9   1    1.59    1.14
   9  -9  -1    2.23    0.82
   9  -9  -1    2.87    1.25
   9  -9  -1    1.58    1.11
  -9   9   1    2.32    0.66
   8  -9  -1    0.55    1.00
   8  -9  -1    2.82    1.16
   8  -9  -1    1.12    0.63
   7  -9  -1   -0.10    0.48
   7  -9  -1    0.07    0.82
   7  -9  -1    0.11    0.73
   6  -9  -1    1.68    0.60
   6  -9  -1    3.42    1.03
   6  -9  -1    2.50    1.03
   5  -9  -1    1.41    0.59
   5  -9  -1    3.05    0.93
   5  -9  -1    0.95    0.87
   4  -9  -1    0.66    0.62
   4  -9  -1    0.25    0.52
   4  -9  -1    0.57    0.71
   3  -9  -1   13.39    1.64
   3  -9  -1    9.17    1.47
   3  -9  -1   13.21    1.45
   2  -9  -1    8.15    1.24
   2  -9  -1    8.46    1.32
   2  -9  -1    9.36    1.20
   1  -9  -1    6.27    1.11
  -1   9   1    6.70    1.02
   0  -9  -1    7.92    1.15
   0   9   1    9.04    1.19
   0   9   1    8.32    1.21
  -1  -9  -1    3.40    0.76
   1   9   1    3.14    0.84
   1   9   1    4.40    0.82
  -2  -9  -1   -0.04    0.43
   2   9   1    1.56    0.52
   2   9   1    0.27    0.52
   2   9   1    0.06    0.62
   3   9   1    0.18    0.50
   3   9   1    0.05    0.67
   3   9   1    0.42    0.38
   3   9   1    1.09    0.40
   4   9   1    2.00    0.37
   4   9   1    1.65    0.35
   4   9   1    2.90    1.02
   4   9   1    2.41    0.62
   5   9   1   11.09    1.47
   5   9   1    8.18    1.56
   6   9   1    6.48    1.41
   7   9   1    4.53    1.33
   8   9   1    0.06    0.98
   8   9   1    2.48    1.07
   9   9   1   -0.24    0.92
   9   9   1    1.37    1.10
   9   9   1   -0.85    0.99
  10   9   1    0.07    1.12
  10   9   1   -0.65    1.11
  10   9   1   -0.78    1.12
  11   9   1    1.79    1.17
  11   9   1    4.19    1.43
  11   9   1    2.64    1.52
  11   9   1    0.64    1.41
 -15  10   1   -1.00    1.27
  14 -10  -1    1.54    1.62
 -14  10   1   -1.31    1.10
 -14  10   1    1.13    1.50
 -14  10   1   -0.67    1.12
  13 -10  -1   -2.42    1.20
 -13  10   1   -1.15    1.06
 -13  10   1   -0.58    1.20
  12 -10  -1    3.59    1.10
  12 -10  -1    3.06    1.49
 -12  10   1    4.80    1.59
 -12  10   1    1.23    1.08
  11 -10  -1   -0.18    1.09
  11 -10  -1    2.51    0.96
  11 -10  -1    0.61    1.17
 -11  10   1    0.98    0.98
 -11  10   1    1.01    1.23
  10 -10  -1    0.67    1.11
  10 -10  -1    2.04    0.90
  10 -10  -1    2.15    1.28
 -10  10   1    2.00    1.27
 -10  10   1    1.55    0.82
   9 -10  -1    6.78    1.11
   9 -10  -1    5.44    1.55
   9 -10  -1    6.60    1.58
  -9  10   1    3.78    0.65
   8 -10  -1   -0.22    0.82
   8 -10  -1    0.86    1.05
   8 -10  -1    0.08    0.65
   7 -10  -1    1.22    0.93
   7 -10  -1    2.33    1.09
   7 -10  -1    1.23    0.64
   6 -10  -1    1.03    0.61
   6 -10  -1    0.49    0.91
   6 -10  -1    0.08    0.87
   5 -10  -1    2.17    0.70
   5 -10  -1    1.56    0.90
   5 -10  -1    1.77    0.94
   4 -10  -1   12.81    1.69
   4 -10  -1    7.19    1.45
   4 -10  -1   11.17    1.36
   3 -10  -1    0.40    0.67
   3 -10  -1    0.47    0.78
   3 -10  -1    1.27    0.81
   2 -10  -1    0.43    0.68
   2 -10  -1    0.98    0.66
  -2  10   1    1.21    0.71
   1 -10  -1   13.06    1.72
  -1  10   1   16.25    1.73
   0 -10  -1   -0.02    0.62
   0  10   1    0.70    0.65
   0  10   1   -0.74    0.54
  -1 -10  -1    8.61    1.22
   1  10   1   11.10    1.32
   1  10   1   10.76    1.46
  -2 -10  -1    2.36    0.66
   2  10   1    2.00    0.87
   2  10   1    3.20    0.77
   2  10   1    2.63    0.67
   3  10   1   -0.18    0.54
   3  10   1    0.59    0.81
   3  10   1    1.19    0.49
   4  10   1    7.50    1.42
   5  10   1    3.73    1.15
   6  10   1    2.13    1.06
   7  10   1    7.15    1.61
   8  10   1    6.70    1.70
   8  10   1    7.01    1.36
   9  10   1    0.74    1.05
   9  10   1   -0.36    1.15
   9  10   1   -0.65    0.97
  10  10   1    0.28    1.27
  10  10   1    1.94    1.25
  11  10   1    2.87    1.37
  14 -11  -1    1.62    1.63
 -14  11   1    1.21    1.45
 -14  11   1   -0.80    1.10
  13 -11  -1    0.96    1.33
 -13  11   1    1.97    1.45
 -13  11   1    0.04    1.10
  12 -11  -1    1.19    1.31
 -12  11   1   -0.45    1.01
 -12  11   1    0.07    1.20
  11 -11  -1   -0.07    1.29
  11 -11  -1   -1.33    1.02
  11 -11  -1    0.87    0.76
 -11  11   1   -0.90    1.04
 -11  11   1   -0.44    0.88
  10 -11  -1    6.78    1.70
  10 -11  -1    6.27    1.74
  10 -11  -1    6.09    1.12
 -10  11   1    3.65    0.89
 -10  11   1    5.14    1.60
   9 -11  -1    2.39    1.33
   9 -11  -1    1.52    1.17
   9 -11  -1    2.34    0.84
   8 -11  -1    3.94    1.35
   8 -11  -1    2.74    0.82
   8 -11  -1    1.39    1.15
   7 -11  -1    4.27    1.22
   7 -11  -1    2.62    0.86
   7 -11  -1    2.77    1.23
   6 -11  -1    1.51    0.97
   6 -11  -1    1.66    0.71
   6 -11  -1    2.97    1.17
   5 -11  -1    1.68    0.96
   5 -11  -1    0.41    0.64
   5 -11  -1    1.47    1.01
   4 -11  -1    0.87    0.87
   4 -11  -1    2.31    0.82
   4 -11  -1    0.78    0.92
   3 -11  -1    2.44    1.01
   3 -11  -1    1.18    0.65
   3 -11  -1    1.49    0.92
  -3  11   1    2.12    0.76
   2 -11  -1    3.72    1.06
  -2  11   1    6.30    1.07
   1 -11  -1    4.29    1.09
  -1  11   1    4.35    1.07
   0 -11  -1    2.26    0.88
   0  11   1    1.31    0.76
  -1 -11  -1    8.91    1.24
   1  11   1    9.14    1.44
   2  11   1    0.69    0.58
   2  11   1    0.75    0.69
   2  11   1    0.71    0.79
   3  11   1    1.65    0.54
   3  11   1    1.58    0.98
   4  11   1    1.96    1.04
   5  11   1    0.82    0.98
   6  11   1    6.30    1.49
   7  11   1    5.66    1.53
   8  11   1    2.81    1.10
   8  11   1   -0.67    1.08
   9  11   1    2.93    1.25
   9  11   1    2.09    1.45
  10  11   1    1.32    1.23
 -14  12   1   -0.44    1.19
  13 -12  -1    1.95    1.57
 -13  12   1    1.46    1.50
 -13  12   1   -1.11    1.08
  12 -12  -1    0.22    1.27
 -12  12   1   -0.80    0.98
 -12  12   1   -0.02    1.00
  11 -12  -1    0.16    1.17
  11 -12  -1    0.39    1.15
 -11  12   1    0.15    1.17
  10 -12  -1    0.39    0.75
  10 -12  -1    0.61    1.20
  10 -12  -1   -1.19    0.64
 -10  12   1   -0.07    1.07
   9 -12  -1    4.47    1.52
   9 -12  -1    5.22    1.56
   9 -12  -1    3.49    0.95
  -9  12   1    4.32    1.44
   8 -12  -1    4.31    1.36
   8 -12  -1    3.99    0.98
   8 -12  -1    4.36    1.58
   7 -12  -1    4.19    1.27
   7 -12  -1    2.83    1.31
   7 -12  -1    3.23    0.85
   6 -12  -1    1.94    0.80
   6 -12  -1    2.61    1.10
   6 -12  -1    2.52    1.11
   5 -12  -1    1.50    0.78
   5 -12  -1    2.12    0.99
   5 -12  -1    1.46    1.04
   4 -12  -1    2.58    0.86
   4 -12  -1    1.92    1.06
   4 -12  -1    2.75    1.15
   3 -12  -1    5.76    1.25
   3 -12  -1    3.17    1.15
  -3  12   1    3.82    1.03
   2 -12  -1    3.44    1.15
  -2  12   1    3.89    0.99
   1 -12  -1    6.64    1.37
  -1  12   1    6.88    1.29
   0 -12  -1    1.98    0.94
   0  12   1    2.17    0.90
  -1 -12  -1    4.28    0.99
   1  12   1    2.85    1.03
   1  12   1    1.44    0.83
   2  12   1    1.83    0.72
   2  12   1    4.06    1.26
   3  12   1    0.44    0.86
   4  12   1   -0.77    0.80
   5  12   1    3.29    1.23
   6  12   1    1.87    1.21
   7  12   1    1.72    1.33
   8  12   1    6.12    1.36
   8  12   1    6.73    1.77
   9  12   1    0.47    1.03
  13 -13  -1    0.19    1.42
 -13  13   1   -1.34    1.10
  12 -13  -1   -1.56    1.20
 -12  13   1   -0.54    1.18
  11 -13  -1    1.42    1.49
  11 -13  -1   -0.62    1.11
 -11  13   1   -0.26    1.11
  10 -13  -1    1.57    1.42
  10 -13  -1    0.00    1.29
 -10  13   1    0.60    1.27
   9 -13  -1   -0.14    1.04
   9 -13  -1    3.05    0.94
   9 -13  -1    2.25    1.47
  -9  13   1    3.31    1.47
   8 -13  -1    4.49    1.51
   8 -13  -1    0.89    1.34
   8 -13  -1    2.02    0.78
   7 -13  -1    1.33    1.12
   7 -13  -1   -0.08    0.68
   7 -13  -1   -1.18    1.02
   6 -13  -1    1.25    1.10
   6 -13  -1   -0.31    0.97
   6 -13  -1    0.43    0.70
   5 -13  -1    1.81    1.18
   5 -13  -1    1.66    1.21
   5 -13  -1    1.82    0.85
   4 -13  -1    5.88    1.35
   4 -13  -1    6.63    1.54
   4 -13  -1    7.68    1.26
  -4  13   1    5.63    1.15
   3 -13  -1    2.47    1.10
  -3  13   1    1.31    0.80
   2 -13  -1    0.55    0.99
  -2  13   1   -0.42    0.67
   1 -13  -1    0.11    0.77
  -1  13   1    0.60    0.82
   0 -13  -1    0.54    0.79
   0  13   1    0.70    0.75
   0  13   1    1.08    0.94
   1  13   1   -0.29    0.74
   1  13   1    1.11    0.91
   2  13   1   14.39    2.08
   3  13   1    1.78    1.06
   4  13   1    2.54    1.20
   5  13   1    0.48    1.04
   6  13   1    0.27    1.15
   7  13   1    4.04    1.55
   8  13   1    0.18    0.94
  12 -14  -1    2.82    1.65
  11 -14  -1   -1.21    1.18
  11 -14  -1    0.30    1.39
 -11  14   1   -0.51    1.18
  10 -14  -1    0.12    1.17
  10 -14  -1    0.14    1.37
 -10  14   1    0.49    1.27
   9 -14  -1    1.48    1.33
   9 -14  -1    1.44    1.46
  -9  14   1    2.10    1.37
   8 -14  -1    1.49    1.42
   8 -14  -1    1.12    0.80
   8 -14  -1    0.40    1.12
  -8  14   1    1.77    1.36
   7 -14  -1   -1.64    1.00
   7 -14  -1    0.06    0.76
   7 -14  -1    1.14    1.12
   6 -14  -1    5.22    1.63
   6 -14  -1    4.73    1.48
   6 -14  -1    7.49    1.26
   5 -14  -1    5.18    1.44
   5 -14  -1    8.98    1.72
   5 -14  -1    8.28    1.41
  -5  14   1    6.76    1.24
   4 -14  -1    1.31    1.07
  -4  14   1    1.96    0.94
   3 -14  -1    1.08    1.08
  -3  14   1    2.65    0.92
   2 -14  -1    1.66    1.14
  -2  14   1    0.98    0.99
   1 -14  -1    3.01    1.13
  -1  14   1    0.28    0.89
  -1  14   1    2.52    1.09
   0 -14  -1    1.68    0.91
   0  14   1    0.96    0.95
   0  14   1    1.02    0.90
   1  14   1    6.75    1.55
   1  14   1    9.55    1.43
   2  14   1    1.88    1.22
   3  14   1    2.28    1.18
   4  14   1    4.79    1.48
   5  14   1    0.35    1.20
   6  14   1    0.17    1.15
  10 -15  -1    2.53    1.49
  10 -15  -1    0.19    1.51
 -10  15   1   -0.01    1.40
   9 -15  -1    1.18    1.46
   9 -15  -1    1.12    1.50
  -9  15   1   -0.15    1.28
   8 -15  -1    3.96    1.66
   8 -15  -1    4.94    1.77
  -8  15   1    3.18    1.55
   7 -15  -1    3.47    1.62
   7 -15  -1    3.62    1.55
  -7  15   1    3.26    1.44
   6 -15  -1    0.11    1.12
   6 -15  -1    1.70    1.33
   6 -15  -1    2.72    1.02
  -6  15   1    1.64    0.90
  -6  15   1    1.89    1.35
   5 -15  -1    1.66    1.27
   5 -15  -1   -0.08    1.08
  -5  15   1   -0.22    1.03
  -5  15   1    0.08    0.79
   4 -15  -1    3.22    1.39
  -4  15   1    4.41    1.43
  -4  15   1    4.28    1.14
   3 -15  -1    0.31    1.04
  -3  15   1    3.16    1.05
  -3  15   1    0.66    1.04
   2 -15  -1    1.68    1.04
  -2  15   1    1.32    1.00
  -2  15   1    0.89    0.98
   1 -15  -1   -0.15    0.90
  -1  15   1    1.17    0.89
  -1  15   1    0.77    0.98
   0  15   1    3.28    1.16
   0  15   1    2.31    1.18
   1  15   1   -0.45    1.05
   2  15   1    1.22    1.22
   3  15   1   11.59    2.04
   4  15   1   -0.69    0.97
   5  15   1    2.03    1.35
   9 -16  -1    3.46    1.69
   9 -16  -1    1.56    1.55
  -9  16   1    4.89    1.90
   8 -16  -1    5.50    1.83
   8 -16  -1    3.76    1.66
  -8  16   1    4.09    1.62
   7 -16  -1    0.22    1.13
   7 -16  -1   -0.51    1.26
  -7  16   1   -1.82    1.10
   6 -16  -1    0.71    1.22
   6 -16  -1    0.86    1.34
  -6  16   1   -0.09    1.19
   5 -16  -1    2.74    1.35
  -5  16   1    1.44    1.30
  -5  16   1    2.11    1.04
   4 -16  -1    2.90    1.39
  -4  16   1    0.88    0.94
  -4  16   1    1.20    1.14
   3 -16  -1    1.22    1.27
  -3  16   1    0.40    1.22
  -3  16   1    1.32    0.91
  -2  16   1    0.66    1.00
  -2  16   1    0.82    1.10
  -1  16   1    0.98    1.13
  -1  16   1    2.23    1.22
   0  16   1    1.33    1.23
   1  16   1    2.06    1.30
   2  16   1    9.42    1.91
   3  16   1    0.22    1.26
   7 -17  -1    1.42    1.45
  -7  17   1    0.84    1.38
   6 -17  -1    2.03    1.46
  -6  17   1   -0.26    1.22
   5 -17  -1    1.66    1.33
  -5  17   1    0.17    1.23
  -4  17   1   -1.33    1.16
  -4  17   1    0.89    0.96
  -3  17   1    0.30    0.90
  -3  17   1    0.97    1.14
  -2  17   1    3.30    1.40
  -2  17   1    3.68    1.28
  -1  17   1   -1.19    0.85
   0  17   1   -0.29    1.04
   1  17  -2    3.05    1.29
   1  17  -2    1.23    1.25
   0  17  -2    8.10    1.70
   0  17  -2    8.32    1.78
  -1  17  -2    0.74    1.03
  -1  17  -2   -0.94    0.94
   1 -17   2    1.30    1.28
  -2  17  -2    0.64    1.09
   2 -17   2    1.10    1.16
  -3  17  -2    8.15    1.57
   3 -17   2    8.53    1.99
  -4  17  -2    1.19    1.06
   4 -17   2    0.93    1.38
   5 -17   2    2.73    1.54
   6 -17   2    9.75    2.17
   6 -17   2    6.22    2.52
   4  16  -2   -2.02    0.99
   4  16  -2   -1.33    1.09
   3  16  -2   -0.96    1.14
   3  16  -2   -0.51    1.07
   2  16  -2    9.70    1.87
   2  16  -2    5.16    1.46
   1  16  -2    2.46    1.30
   1  16  -2    6.62    1.43
   0  16  -2   -0.05    1.09
   0  16  -2   -0.03    0.90
   0 -16   2    0.39    0.97
  -1  16  -2    4.38    1.27
  -1  16  -2    3.13    1.16
   1 -16   2    3.29    1.37
  -2  16  -2    5.37    1.40
  -2  16  -2    8.83    1.54
   2 -16   2    5.64    1.56
  -3  16  -2    1.96    1.10
   3 -16   2    0.71    1.15
  -4  16  -2    2.36    1.11
   4 -16   2    4.07    1.52
   5 -16   2    4.37    1.59
   5 -16   2    3.13    1.37
   6 -16   2    0.79    1.37
   6 -16   2    0.57    1.16
   7 -16   2    0.80    1.32
   7 -16   2    2.75    1.44
   8 -16   2    0.51    1.42
   8 -16   2    0.75    1.39
   6  15  -2    2.18    1.32
   5  15  -2    0.55    1.23
   5  15  -2   -0.08    1.01
   4  15  -2    0.88    1.18
   4  15  -2   -0.69    0.98
   3  15  -2   11.01    1.99
   3  15  -2    5.93    1.55
   2  15  -2    1.21    1.06
   2  15  -2    1.32    1.13
   1  15  -2    3.30    1.23
   1  15  -2    3.22    1.23
  -1 -15   2    4.21    1.22
   0  15  -2   -0.11    0.92
   0  15  -2    1.14    1.01
   0 -15   2   -0.35    0.85
  -1  15  -2    5.17    1.22
  -1  15  -2    4.16    1.22
   1 -15   2    5.15    1.47
  -2  15  -2    0.64    0.93
  -2  15  -2    0.80    0.87
   2 -15   2   -1.06    1.01
  -3  15  -2    0.46    0.95
  -3  15  -2    0.67    0.81
   3 -15   2    0.08    1.18
  -4  15  -2    7.68    1.31
  -4  15  -2    6.46    1.28
   4 -15   2    7.69    1.62
   4 -15   2    9.58    1.87
  -5  15  -2    0.61    0.81
   5 -15   2   -1.07    1.05
   5 -15   2   -1.38    0.90
   6 -15   2    3.92    1.39
   6 -15   2    4.12    1.71
   7 -15   2    7.01    1.64
   7 -15   2    4.52    1.75
   8 -15   2   -0.09    1.19
   8 -15   2    2.11    1.40
   9 -15   2    0.20    1.38
   9 -15   2   -1.57    1.19
  10 -15   2   -0.45    1.47
  10 -15   2   -0.88    1.30
   7  14  -2   -0.66    1.22
   7  14  -2    1.31    1.23
   7  14  -2    1.08    0.99
   6  14  -2    0.23    1.03
   6  14  -2    0.77    1.19
   5  14  -2    1.62    1.11
   5  14  -2    0.43    1.28
   4  14  -2    7.64    1.63
   4  14  -2    5.18    1.42
   3  14  -2   -0.91    0.81
   2  14  -2    1.56    1.00
  -2 -14   2    1.62    0.87
   1  14  -2    1.89    0.97
  -1 -14   2    2.06    0.98
   0  14  -2    0.61    0.90
   0 -14   2   -0.55    0.82
  -1  14  -2    9.66    1.55
   1 -14   2    8.26    1.62
  -2  14  -2    2.55    0.92
   2 -14   2   -0.63    0.89
  -3  14  -2    0.00    0.69
  -3  14  -2    0.43    0.76
   3 -14   2   -1.64    0.81
   3 -14   2    0.10    0.80
  -4  14  -2    0.42    0.70
  -4  14  -2    2.15    0.88
   4 -14   2    1.31    1.13
   4 -14   2    0.35    0.95
  -5  14  -2    7.81    1.27
  -5  14  -2   12.41    1.43
   5 -14   2    9.89    1.67
   5 -14   2    8.96    1.96
   6 -14   2    3.81    1.25
   6 -14   2    2.23    1.39
   7 -14   2   -0.62    1.08
   7 -14   2    0.76    1.24
   8 -14   2    8.59    1.91
   8 -14   2   10.31    2.21
   9 -14   2    3.30    1.68
   9 -14   2    2.97    1.63
  10 -14   2    1.67    1.38
  10 -14   2    1.58    1.44
  11 -14   2   -0.11    1.42
  11 -14   2    0.21    1.26
   9  13  -2    0.99    1.20
   8  13  -2    2.34    1.41
   8  13  -2    2.44    1.15
   8  13  -2    2.70    1.25
   7  13  -2    3.45    1.46
   7  13  -2    1.15    1.07
   7  13  -2    1.91    1.01
   6  13  -2    0.31    0.95
   6  13  -2    0.05    1.04
   5  13  -2    2.23    1.11
   5  13  -2    1.20    1.13
   4  13  -2    2.63    1.13
   3  13  -2    3.12    1.11
   2  13  -2   10.61    1.60
  -2 -13   2   10.28    1.50
   1  13  -2    0.68    0.76
  -1 -13   2    0.93    0.81
   0  13  -2   25.52    2.11
   0 -13   2   14.81    2.09
  -1  13  -2    4.22    1.00
   1 -13   2    2.33    1.01
  -2  13  -2    2.61    0.87
   2 -13   2    0.71    0.93
  -3  13  -2    2.31    0.81
   3 -13   2    3.48    1.10
   3 -13   2    0.56    0.96
  -4  13  -2    0.28    0.61
  -4  13  -2    0.65    0.71
   4 -13   2    1.14    1.12
   4 -13   2    0.11    0.86
  -5  13  -2    9.83    1.28
  -5  13  -2   12.89    1.38
   5 -13   2    9.39    1.82
   5 -13   2    7.54    1.45
  -6  13  -2    0.41    0.58
  -6  13  -2    0.16    0.61
   6 -13   2   -0.15    0.57
   6 -13   2    0.81    0.94
   6 -13   2    0.06    1.13
   7 -13   2   29.92    3.58
   7 -13   2   34.08    3.03
   8 -13   2    2.32    1.40
   8 -13   2    1.59    1.30
   9 -13   2    0.12    1.11
   9 -13   2    1.20    1.34
  10 -13   2    2.18    1.30
  10 -13   2    1.67    1.21
 -11  13  -2   -1.01    0.99
  11 -13   2   -0.50    1.31
  11 -13   2    2.29    1.53
 -12  13  -2   -1.02    1.13
  12 -13   2   -0.15    1.18
  12 -13   2    0.71    1.42
  10  12  -2    1.29    1.23
   9  12  -2    4.86    1.36
   9  12  -2    4.09    1.41
   9  12  -2    3.56    1.66
   8  12  -2    1.84    1.36
   8  12  -2    3.36    1.11
   8  12  -2    2.06    1.25
   7  12  -2    1.24    1.11
   7  12  -2    2.24    0.99
   7  12  -2    1.57    1.05
   6  12  -2    3.52    1.28
   6  12  -2    2.53    1.11
   5  12  -2    0.28    0.96
   4  12  -2    2.81    1.07
   3  12  -2   22.65    2.56
  -3 -12   2   23.92    2.01
   2  12  -2   11.88    1.78
  -2 -12   2   13.82    1.67
   1  12  -2   16.90    2.00
  -1 -12   2   20.05    2.18
   0  12  -2   12.91    1.67
   0 -12   2   12.28    1.73
  -1  12  -2   57.26    4.03
  -2  12  -2   38.14    2.87
   2 -12   2   38.42    2.95
   2 -12   2   40.91    3.33
  -3  12  -2    0.97    0.71
   3 -12   2    0.92    0.93
   3 -12   2    0.85    0.76
  -4  12  -2    0.52    0.62
  -4  12  -2   -0.95    0.58
   4 -12   2    0.39    0.82
   4 -12   2    0.54    0.83
  -5  12  -2    0.68    0.59
  -5  12  -2    0.91    0.59
   5 -12   2   -1.17    0.76
   5 -12   2    1.51    0.94
   5 -12   2    1.35    0.62
   6 -12   2   27.13    3.13
   6 -12   2   27.33    2.08
   6 -12   2   25.23    2.77
   7 -12   2    6.82    1.60
   7 -12   2    7.86    1.81
   7 -12   2    9.42    1.16
   8 -12   2    3.43    1.34
   8 -12   2    0.76    0.95
   9 -12   2   14.44    2.43
   9 -12   2   14.74    2.38
 -10  12  -2    0.49    0.82
  10 -12   2    1.70    1.27
  10 -12   2    1.72    1.36
 -11  12  -2   -1.74    0.88
  11 -12   2   -0.86    1.22
  11 -12   2    0.02    1.24
 -12  12  -2   -1.47    1.09
  12 -12   2    0.34    1.36
  12 -12   2    0.48    1.32
 -13  12  -2    0.35    1.24
  13 -12   2    4.49    1.78
  10  11  -2    2.70    1.27
  10  11  -2    1.35    1.42
  10  11  -2    4.44    1.51
   9  11  -2    1.45    1.16
   9  11  -2   -0.47    1.26
   9  11  -2    3.39    1.39
   8  11  -2    6.02    1.58
   8  11  -2    4.31    1.18
   8  11  -2    2.68    1.23
   7  11  -2    2.44    1.11
   7  11  -2    1.04    1.08
   7  11  -2    1.22    0.85
   6  11  -2   -1.00    0.79
   5  11  -2    1.55    1.09
   4  11  -2   13.24    1.78
  -4 -11   2    9.15    1.15
   3  11  -2   16.44    1.93
  -3 -11   2   13.80    1.55
   2  11  -2   16.36    1.93
  -2 -11   2   17.52    1.86
   1  11  -2   22.67    2.24
  -1 -11   2   20.19    2.16
   0  11  -2    8.90    1.29
   0 -11   2    5.10    1.17
  -1  11  -2   26.49    2.20
   1 -11   2   29.04    2.52
  -2  11  -2    9.12    1.17
   2 -11   2    6.16    1.33
   2 -11   2    7.38    1.23
  -3  11  -2    0.24    0.53
   3 -11   2    0.51    0.80
   3 -11   2   -0.13    0.67
  -4  11  -2    0.91    0.59
  -4  11  -2   -0.65    0.51
   4 -11   2    1.11    0.91
   4 -11   2    0.21    0.78
  -5  11  -2    0.54    0.53
   5 -11   2   -0.85    0.73
   5 -11   2    0.13    0.82
   5 -11   2    0.85    0.55
  -6  11  -2    0.16    0.48
   6 -11   2    1.41    1.05
   6 -11   2   -0.13    0.78
   6 -11   2    0.50    0.54
   7 -11   2    0.46    0.54
   7 -11   2    0.26    0.75
   7 -11   2    1.51    1.01
   8 -11   2    9.07    1.85
   8 -11   2    6.65    1.52
   8 -11   2    8.18    1.08
  -9  11  -2   -0.28    0.62
   9 -11   2   -0.68    1.01
   9 -11   2   -0.97    0.85
 -10  11  -2    0.22    0.83
  10 -11   2    3.81    1.30
  10 -11   2    0.57    1.18
 -11  11  -2    0.04    1.03
  11 -11   2    0.92    1.37
  11 -11   2    2.96    1.56
 -12  11  -2   -0.93    1.06
  12 -11   2   -0.39    1.13
  12 -11   2    1.51    1.47
 -13  11  -2    4.24    1.69
 -13  11  -2    0.40    1.18
  13 -11   2    0.47    1.39
  13 -11   2    3.36    1.64
 -14  11  -2   -1.59    1.15
  11  10  -2   -0.26    1.35
  11  10  -2    0.13    1.15
  11  10  -2    1.03    1.22
  10  10  -2   -0.09    1.24
  10  10  -2    2.22    1.18
  10  10  -2   -0.39    1.17
   9  10  -2    0.14    1.16
   9  10  -2    1.71    1.20
   9  10  -2    1.35    1.08
   8  10  -2    0.71    0.95
   8  10  -2    0.52    1.13
   8  10  -2    0.92    0.96
   8  10  -2    0.14    0.94
   7  10  -2    0.92    1.04
   7  10  -2    1.82    1.05
   6  10  -2    1.38    1.00
   5  10  -2   13.44    1.78
   5  10  -2    8.26    1.35
  -5 -10   2    8.55    0.97
   4  10  -2    3.53    1.04
   4  10  -2    3.25    1.07
  -4 -10   2    3.74    0.75
   3  10  -2    5.72    1.18
  -3 -10   2    6.67    1.02
   2  10  -2    5.14    0.88
   2  10  -2    3.40    0.98
  -2 -10   2    3.52    0.88
   1  10  -2   15.14    1.39
   1  10  -2   16.93    1.83
  -1 -10   2   17.81    1.86
   0  10  -2   19.38    1.67
   0 -10   2   15.87    1.92
  -1  10  -2    0.47    0.52
   1 -10   2    1.00    0.71
  -2  10  -2   13.00    1.38
   2 -10   2   10.71    1.64
   2 -10   2   14.26    1.57
  -3  10  -2   19.39    1.53
   3 -10   2   16.01    2.10
   3 -10   2   19.32    1.73
  -4  10  -2    7.73    0.95
   4 -10   2    7.34    0.94
   4 -10   2    4.55    1.05
   4 -10   2    7.78    1.44
  -5  10  -2   -0.50    0.38
   5 -10   2   -0.12    0.42
   5 -10   2    0.11    0.71
   5 -10   2   -0.33    0.74
  -6  10  -2    0.78    0.44
   6 -10   2    0.64    0.50
   6 -10   2    0.80    0.81
   6 -10   2    1.01    0.72
  -7  10  -2   31.74    2.05
   7 -10   2   29.96    2.73
   7 -10   2   32.01    2.95
   7 -10   2   31.64    2.28
  -8  10  -2    0.76    0.46
   8 -10   2    0.06    0.95
   8 -10   2    0.22    0.53
   8 -10   2    1.36    1.05
  -9  10  -2   -0.35    0.63
   9 -10   2    0.20    0.88
   9 -10   2    0.88    0.59
   9 -10   2    1.32    1.05
 -10  10  -2   19.10    1.97
  10 -10   2   22.35    2.87
  10 -10   2   23.95    2.90
  10 -10   2   21.24    1.82
 -11  10  -2   -0.83    0.94
  11 -10   2    1.46    1.31
  11 -10   2   -0.82    1.03
 -12  10  -2   -0.94    1.01
  12 -10   2    0.27    1.27
  12 -10   2   -0.15    1.11
 -13  10  -2    5.05    1.78
 -13  10  -2    1.93    1.22
  13 -10   2    3.76    1.71
  13 -10   2    6.85    2.05
 -14  10  -2    1.53    1.41
 -14  10  -2    0.79    1.27
  14 -10   2    3.57    1.76
  12   9  -2   -0.06    1.34
  12   9  -2    0.29    1.17
  12   9  -2    1.28    1.31
  11   9  -2   -0.59    1.24
  11   9  -2    0.57    1.16
  11   9  -2    1.59    1.21
  10   9  -2    0.94    1.28
  10   9  -2    1.99    1.19
  10   9  -2    1.92    1.14
   9   9  -2    7.68    1.72
   9   9  -2    5.51    1.36
   9   9  -2    6.97    1.42
   9   9  -2    7.26    1.44
   8   9  -2    3.95    1.15
   8   9  -2    1.80    1.06
   8   9  -2    3.87    1.14
   8   9  -2    2.71    1.21
   7   9  -2    8.17    1.60
   7   9  -2    8.40    1.67
   7   9  -2   14.30    1.65
  -7  -9   2   12.15    1.41
   6   9  -2    2.87    0.88
   6   9  -2    2.68    1.04
  -6  -9   2    2.36    0.79
   5   9  -2   23.66    1.91
   5   9  -2   20.26    1.67
   5   9  -2   21.98    2.38
  -5  -9   2   22.52    1.61
   4   9  -2   23.47    2.28
   4   9  -2   19.09    1.62
   4   9  -2   20.13    1.52
   4   9  -2   17.13    1.82
  -4  -9   2   17.94    1.52
   3   9  -2    2.31    0.75
   3   9  -2    2.24    0.66
   3   9  -2    1.94    0.79
  -3  -9   2    2.71    0.66
   2   9  -2    4.91    0.93
   2   9  -2    5.67    0.83
   2   9  -2    5.11    0.99
  -2  -9   2    4.13    0.87
   1   9  -2    1.64    0.64
   1   9  -2    2.39    0.60
   1   9  -2    4.18    0.92
  -1  -9   2    2.36    0.75
   0   9  -2    2.14    0.67
   0   9  -2    2.51    0.65
   0  -9   2    2.44    0.77
  -1   9  -2    2.99    0.71
  -1   9  -2    3.10    0.79
   1  -9   2    4.40    0.83
   1  -9   2    3.25    0.89
  -2   9  -2   10.28    1.12
   2  -9   2    9.62    1.24
   2  -9   2    8.33    1.38
  -3   9  -2    3.49    0.68
   3  -9   2    2.73    0.95
   3  -9   2    3.88    0.69
   3  -9   2    2.95    0.84
  -4   9  -2   22.10    1.67
   4  -9   2   21.80    2.43
   4  -9   2   21.92    1.95
   4  -9   2   24.01    1.71
  -5   9  -2    0.46    0.38
   5  -9   2    0.22    0.41
   5  -9   2    1.28    0.77
   5  -9   2   -0.21    0.73
  -6   9  -2   10.17    0.91
   6  -9   2   10.68    1.08
   6  -9   2    7.37    1.50
   6  -9   2    9.24    1.61
   7  -9   2    1.65    0.59
   7  -9   2    1.78    0.94
   7  -9   2    1.95    1.00
  -8   9  -2    0.36    0.58
   8  -9   2    1.48    1.09
   8  -9   2    0.06    0.97
   8  -9   2   -0.36    0.46
  -9   9  -2   15.25    1.54
   9  -9   2   13.46    1.49
   9  -9   2   15.39    2.31
   9  -9   2   16.22    2.31
  10  -9   2    1.71    1.20
  10  -9   2    3.64    1.38
  10  -9   2    2.29    0.79
 -11   9  -2    1.10    1.04
  11  -9   2    0.59    1.18
  11  -9   2    1.27    0.74
  11  -9   2    0.52    1.19
 -12   9  -2    2.98    1.26
  12  -9   2    5.37    1.82
  12  -9   2    7.68    1.89
 -13   9  -2   -1.50    1.00
 -13   9  -2   -1.89    0.89
  13  -9   2    0.32    1.27
  13  -9   2    1.27    1.41
 -14   9  -2    1.94    1.47
 -14   9  -2   -1.41    1.10
  14  -9   2    3.45    1.81
  14  -9   2    5.38    1.79
  13   8  -2    0.90    1.40
  12   8  -2    0.70    1.39
  12   8  -2    1.37    1.11
  12   8  -2    0.29    1.09
  11   8  -2    5.52    1.48
  11   8  -2    2.09    1.17
  11   8  -2    2.71    1.47
  11   8  -2    4.09    1.28
  10   8  -2   -0.28    0.94
  10   8  -2    0.02    1.12
  10   8  -2    0.28    1.01
  10   8  -2   -0.37    0.91
   9   8  -2   15.40    1.91
   9   8  -2    8.38    1.56
   9   8  -2    8.48    1.57
   9   8  -2    7.76    1.68
   8   8  -2   -1.02    0.80
   8   8  -2   -0.26    0.93
   8   8  -2    0.26    0.75
   8   8  -2    1.60    0.93
  -8  -8   2   -0.38    0.54
   7   8  -2   17.87    2.06
   7   8  -2   17.86    1.91
   7   8  -2   16.05    2.13
   7   8  -2   17.25    1.90
  -7  -8   2   16.61    1.58
   6   8  -2   17.90    2.20
   6   8  -2   21.59    1.78
  -6  -8   2   20.50    1.74
  -6  -8   2   19.42    1.34
   5   8  -2   13.72    1.73
   5   8  -2   12.54    1.43
   5   8  -2   12.14    1.04
   5   8  -2   13.73    1.21
  -5  -8   2   12.36    1.07
  -5  -8   2   16.58    1.57
   4   8  -2   49.92    3.28
   4   8  -2   56.31    3.48
   4   8  -2   50.63    3.79
   4   8  -2   54.84    3.67
  -4  -8   2   53.17    3.68
  -4  -8   2   56.82    3.50
   3   8  -2   65.28    4.44
   3   8  -2   69.58    4.57
   3   8  -2   68.69    4.31
   3   8  -2   65.97    4.31
  -3  -8   2   65.44    4.33
   2   8  -2    5.76    0.96
   2   8  -2    5.36    0.76
   2   8  -2    6.06    1.00
  -2  -8   2    4.33    0.81
   1   8  -2    0.96    0.46
   1   8  -2   -0.03    0.43
   1   8  -2    1.43    0.60
  -1  -8   2    1.06    0.51
   0   8  -2    0.38    0.45
   0   8  -2    0.68    0.46
   0   8  -2    0.47    0.48
   0  -8   2   -0.07    0.45
  -1   8  -2    0.74    0.45
  -1   8  -2    1.30    0.57
  -1   8  -2    1.55    0.64
   1  -8   2    2.37    0.75
   1  -8   2    1.02    0.54
  -2   8  -2    6.49    0.80
  -2   8  -2    5.45    0.74
  -2   8  -2    7.65    1.03
   2  -8   2    4.54    0.88
   2  -8   2    5.25    1.04
  -3   8  -2   10.50    1.04
   3  -8   2   11.62    1.09
   3  -8   2   10.23    1.27
   3  -8   2    7.75    1.31
  -4   8  -2    0.76    0.38
  -4   8  -2    0.43    0.37
   4  -8   2   -0.65    0.63
   4  -8   2    0.06    0.61
   4  -8   2    0.43    0.37
  -5   8  -2   15.32    1.18
  -5   8  -2   16.26    1.29
   5  -8   2   18.52    2.00
   5  -8   2   16.06    1.28
   5  -8   2   19.51    2.12
  -6   8  -2    0.20    0.28
  -6   8  -2   -1.05    0.43
   6  -8   2   -0.08    0.38
   6  -8   2    0.17    0.74
   6  -8   2    0.59    0.74
  -7   8  -2    0.41    0.42
  -7   8  -2    0.74    0.45
   7  -8   2    0.39    0.83
   7  -8   2    0.80    0.85
   7  -8   2    1.58    0.55
  -8   8  -2   33.36    2.41
   8  -8   2   34.84    2.42
   8  -8   2   32.25    2.86
   8  -8   2   30.83    2.85
  -9   8  -2    8.48    1.29
   9  -8   2    5.99    1.54
   9  -8   2    4.97    1.43
   9  -8   2    9.56    1.18
 -10   8  -2   14.27    1.90
  10  -8   2   17.35    2.52
  10  -8   2   16.64    2.38
  10  -8   2   19.69    1.68
 -11   8  -2    5.62    1.32
  11  -8   2    7.34    1.70
  11  -8   2    9.85    1.36
  11  -8   2    7.05    1.75
 -12   8  -2    0.96    1.05
  12  -8   2    0.71    1.29
  12  -8   2    1.31    0.88
  12  -8   2    1.28    1.20
 -13   8  -2   -0.53    1.08
 -13   8  -2   -1.69    1.16
  13  -8   2   -0.20    1.21
  13  -8   2    0.50    1.27
 -14   8  -2    1.42    1.36
 -14   8  -2    7.24    1.89
 -14   8  -2    4.10    1.60
  14  -8   2    3.26    1.44
  14  -8   2    1.90    1.71
 -15   8  -2   -1.09    1.18
  13   7  -2   -2.38    0.85
  13   7  -2   -0.54    1.29
  13   7  -2    3.01    1.51
  12   7  -2    0.07    1.30
  12   7  -2    0.26    1.14
  12   7  -2    1.99    1.34
  12   7  -2    2.31    1.25
  11   7  -2   -1.19    1.12
  11   7  -2   -0.74    0.98
  11   7  -2    1.10    1.13
  11   7  -2    0.77    1.07
  10   7  -2    2.16    1.23
  10   7  -2    1.79    1.17
  10   7  -2    0.36    0.96
  10   7  -2   -0.20    0.92
   9   7  -2    0.28    0.90
   9   7  -2    0.08    0.86
   9   7  -2   -0.60    0.68
   9   7  -2   -0.22    0.87
  -9  -7   2    2.13    0.77
   8   7  -2   25.33    2.51
   8   7  -2   23.41    2.25
   8   7  -2   27.38    2.79
   8   7  -2   24.65    2.16
  -8  -7   2   23.47    1.99
   7   7  -2   21.49    2.33
   7   7  -2   20.23    1.80
   7   7  -2   19.91    1.87
   7   7  -2   17.69    1.70
  -7  -7   2   19.34    1.69
   6   7  -2   27.15    2.14
   6   7  -2   30.01    2.46
   6   7  -2   29.98    2.20
   6   7  -2   26.85    1.79
  -6  -7   2   27.29    1.80
  -6  -7   2   26.43    2.13
   5   7  -2   71.90    5.15
   5   7  -2   74.59    4.72
   5   7  -2   78.09    4.86
   5   7  -2   78.11    4.97
  -5  -7   2   76.19    4.74
  -5  -7   2   76.26    4.97
   4   7  -2   10.56    0.89
   4   7  -2   11.10    1.42
   4   7  -2   11.33    0.98
   4   7  -2   12.93    1.32
  -4  -7   2   14.52    1.41
  -4  -7   2    9.73    0.95
   3   7  -2    0.33    0.39
   3   7  -2    0.16    0.60
   3   7  -2    0.34    0.49
  -3  -7   2    0.72    0.45
  -3  -7   2   -0.23    0.32
   2   7  -2    0.08    0.38
   2   7  -2    0.66    0.39
   2   7  -2    0.86    0.51
   2   7  -2    0.35    0.53
  -2  -7   2    0.47    0.41
   1   7  -2   38.30    2.62
   1   7  -2   36.64    2.41
   1   7  -2   34.42    2.54
  -1  -7   2   36.09    2.56
   0   7  -2    6.98    0.87
   0   7  -2    4.83    0.86
   0   7  -2    6.30    0.76
   0  -7   2    3.87    0.79
  -1   7  -2   10.80    1.12
  -1   7  -2   16.04    1.54
  -1   7  -2   11.04    1.06
  -1   7  -2   11.77    1.02
   1  -7   2   11.70    1.05
   1  -7   2   14.02    1.48
  -2   7  -2   26.11    1.94
  -2   7  -2   25.91    1.79
  -2   7  -2   27.20    1.82
   2  -7   2   24.90    1.92
   2  -7   2   28.38    2.15
   2  -7   2   25.07    1.81
  -3   7  -2   16.78    1.22
   3  -7   2   13.83    1.71
   3  -7   2   17.75    1.46
   3  -7   2   15.48    1.23
  -4   7  -2    0.68    0.37
  -4   7  -2    0.76    0.34
   4  -7   2    0.34    0.57
   4  -7   2    0.49    0.67
   4  -7   2   -0.08    0.30
  -5   7  -2    1.73    0.35
  -5   7  -2    1.57    0.46
   5  -7   2    1.59    0.43
   5  -7   2    1.10    0.75
   5  -7   2    1.92    0.83
  -6   7  -2   13.94    1.04
  -6   7  -2   16.67    1.26
   6  -7   2   14.02    1.20
   6  -7   2   15.43    1.89
   6  -7   2   18.37    2.06
  -7   7  -2   42.11    2.72
  -7   7  -2   39.03    2.70
   7  -7   2   43.52    3.24
   7  -7   2   36.79    2.71
   7  -7   2   38.73    3.16
  -8   7  -2    0.17    0.63
   8  -7   2    0.17    0.51
   8  -7   2    1.16    0.85
   8  -7   2    0.49    0.88
  -9   7  -2   31.12    2.51
   9  -7   2   26.85    3.04
   9  -7   2   32.30    2.38
   9  -7   2   28.43    3.18
 -10   7  -2   10.66    1.59
  10  -7   2   15.60    2.26
  10  -7   2   16.60    2.22
  10  -7   2   15.00    1.63
 -11   7  -2    2.03    1.05
  11  -7   2    3.69    1.36
  11  -7   2    4.62    1.59
 -12   7  -2    1.08    1.02
  12  -7   2    3.35    1.00
  12  -7   2    2.29    1.30
  12  -7   2    3.47    1.36
 -13   7  -2    2.71    1.32
 -13   7  -2    3.49    1.49
  13  -7   2    4.88    1.25
  13  -7   2    4.32    1.56
  13  -7   2    4.09    1.45
 -14   7  -2    1.44    1.45
 -14   7  -2    0.09    1.17
 -14   7  -2    1.41    1.25
  14  -7   2   -0.58    1.32
 -15   7  -2    0.36    1.22
  15  -7   2    0.53    1.45
  14   6  -2    0.21    1.30
  13   6  -2    2.65    1.31
  13   6  -2   -0.94    1.27
  13   6  -2    3.22    1.40
  13   6  -2    3.53    1.52
  12   6  -2    0.55    1.01
  12   6  -2    0.51    1.23
  12   6  -2    3.08    1.42
  12   6  -2    0.69    1.16
  11   6  -2    0.25    1.02
  11   6  -2   -0.14    0.98
  11   6  -2    0.92    1.25
  11   6  -2    2.25    1.14
  10   6  -2    2.84    1.04
  10   6  -2    1.94    1.24
  10   6  -2    0.65    1.02
  10   6  -2   -0.39    0.96
 -10  -6   2    2.45    0.81
   9   6  -2   -0.52    0.80
   9   6  -2    0.16    0.92
   9   6  -2    0.43    0.80
   9   6  -2   -0.10    0.90
  -9  -6   2    0.18    0.63
   8   6  -2    0.75    0.78
   8   6  -2    0.51    0.92
   8   6  -2   -0.96    0.71
   8   6  -2    0.15    0.63
   8   6  -2    0.48    0.86
  -8  -6   2    0.30    0.59
   7   6  -2    0.87    0.67
   7   6  -2    1.56    0.79
   7   6  -2    1.32    0.85
   7   6  -2    1.07    0.78
   7   6  -2    0.70    0.76
  -7  -6   2    0.92    0.26
  -7  -6   2    0.87    0.24
  -7  -6   2    0.94    0.64
   6   6  -2  137.84    8.55
   6   6  -2  142.35    8.86
   6   6  -2  143.40    8.86
   6   6  -2  143.87    9.10
   6   6  -2  142.08    8.81
  -6  -6   2  144.61    8.84
  -6  -6   2  138.22    8.55
   5   6  -2   83.05    5.08
   5   6  -2   81.41    5.50
   5   6  -2   81.32    5.24
   5   6  -2   82.05    5.30
  -5  -6   2   84.23    5.09
  -5  -6   2   81.27    5.30
   4   6  -2    6.73    0.71
   4   6  -2    6.12    0.88
   4   6  -2    5.90    1.01
   4   6  -2    7.80    0.76
  -4  -6   2    4.70    0.65
  -4  -6   2    5.38    0.82
   3   6  -2   57.48    3.92
   3   6  -2   60.02    3.82
   3   6  -2   62.23    4.04
  -3  -6   2   60.49    3.96
  -3  -6   2   60.23    3.83
   2   6  -2  108.86    6.53
   2   6  -2  104.95    6.44
   2   6  -2  100.45    6.60
   2   6  -2  106.82    6.64
  -2  -6   2  105.27    6.54
  -2  -6   2  102.98    6.62
   1   6  -2    7.95    0.93
   1   6  -2    7.08    0.68
   1   6  -2    8.37    1.01
   1   6  -2    8.42    0.99
  -1  -6   2    7.47    0.96
   0   6  -2   16.31    1.26
   0   6  -2   16.95    1.41
   0   6  -2   16.36    1.31
   0   6  -2   13.41    1.37
   0   6  -2   19.62    1.33
   0  -6   2   18.66    1.29
   0  -6   2   19.07    1.48
  -1   6  -2    1.37    0.39
  -1   6  -2    1.29    0.54
  -1   6  -2    1.07    0.35
  -1   6  -2    1.19    0.43
   1  -6   2    0.63    0.40
   1  -6   2    1.07    0.52
  -2   6  -2   12.34    1.12
  -2   6  -2   11.86    0.95
   2  -6   2   14.80    1.16
   2  -6   2   14.41    1.50
   2  -6   2   11.46    0.96
  -3   6  -2   36.73    2.30
  -3   6  -2   33.24    2.48
  -3   6  -2   35.28    2.29
   3  -6   2   36.75    2.68
   3  -6   2   33.49    2.30
   3  -6   2   37.79    2.53
  -4   6  -2  144.81    8.61
  -4   6  -2  141.97    8.53
   4  -6   2  141.29    9.02
   4  -6   2  143.34    8.60
   4  -6   2  133.37    8.86
  -5   6  -2  139.00    8.44
   5  -6   2  140.52    8.90
   5  -6   2  135.97    8.43
   5  -6   2  137.32    8.77
  -6   6  -2   21.38    1.56
  -6   6  -2   20.88    1.56
  -6   6  -2   20.86    1.61
   6  -6   2   23.75    2.00
   6  -6   2   23.19    2.06
   6  -6   2   22.36    1.61
  -7   6  -2   30.50    2.26
  -7   6  -2   36.60    2.80
   7  -6   2   30.09    2.59
   7  -6   2   28.64    2.59
   7  -6   2   30.44    2.23
  -8   6  -2   43.40    2.97
   8  -6   2   37.45    2.84
   8  -6   2   38.65    3.23
   8  -6   2   41.92    3.30
  -9   6  -2    6.77    1.20
   9  -6   2    8.76    1.21
   9  -6   2    4.79    1.30
   9  -6   2    6.18    1.44
 -10   6  -2    1.55    0.92
  10  -6   2    2.18    1.08
  10  -6   2    1.26    1.11
  10  -6   2    1.45    0.81
 -11   6  -2    9.06    1.59
  11  -6   2   16.96    2.30
  11  -6   2   16.40    1.83
  11  -6   2   15.89    2.33
 -12   6  -2   12.80    2.03
 -12   6  -2    4.40    1.31
  12  -6   2   11.40    2.15
  12  -6   2   11.28    1.61
  12  -6   2   10.27    1.92
 -13   6  -2    0.84    1.13
 -13   6  -2   -0.41    0.98
 -13   6  -2   -0.92    0.90
  13  -6   2    0.06    0.95
  13  -6   2    0.14    0.88
  13  -6   2   -1.75    1.04
 -14   6  -2    1.84    1.21
 -14   6  -2    1.79    1.29
 -14   6  -2    0.16    1.13
  14  -6   2    1.29    1.50
  14  -6   2    0.30    1.03
 -15   6  -2    0.97    1.45
 -15   6  -2    0.75    1.37
 -15   6  -2    2.22    1.31
  15  -6   2    0.35    1.52
  14   5  -2    5.94    1.51
  14   5  -2    4.82    1.72
  14   5  -2    2.67    1.42
  14   5  -2    1.68    1.52
  13   5  -2    1.91    1.48
  13   5  -2    3.14    1.50
  13   5  -2    1.20    1.15
  13   5  -2    0.70    1.26
  12   5  -2    0.87    1.09
  12   5  -2   -0.61    1.12
  12   5  -2    1.71    1.22
  12   5  -2    0.65    1.15
  11   5  -2    0.32    0.86
  11   5  -2    0.83    1.05
  11   5  -2    1.30    1.06
  11   5  -2    0.39    1.14
 -11  -5   2    0.86    0.86
  10   5  -2    2.53    1.11
  10   5  -2   -0.30    0.96
  10   5  -2    2.32    1.07
  10   5  -2    0.40    0.91
 -10  -5   2    1.65    0.77
   9   5  -2    1.10    0.93
   9   5  -2   -0.48    0.83
   9   5  -2    0.20    0.66
   9   5  -2    0.40    0.77
   9   5  -2   -0.41    0.71
  -9  -5   2   -0.21    0.55
  -9  -5   2   -0.35    0.32
   8   5  -2    5.52    1.28
   8   5  -2    4.51    0.89
   8   5  -2    3.89    1.07
   8   5  -2    4.12    1.06
   8   5  -2    4.55    1.11
  -8  -5   2    6.03    0.61
  -8  -5   2    4.76    0.94
  -8  -5   2    4.75    0.57
   7   5  -2   55.42    4.14
   7   5  -2   59.23    4.32
   7   5  -2   59.57    4.04
   7   5  -2   65.29    4.18
   7   5  -2   60.78    4.16
  -7  -5   2   59.59    3.77
  -7  -5   2   61.48    3.77
  -7  -5   2   63.05    4.07
   6   5  -2    5.86    1.14
   6   5  -2    7.38    0.99
   6   5  -2    7.04    0.67
   6   5  -2    8.80    1.17
   6   5  -2    8.25    1.13
  -6  -5   2    7.19    0.66
  -6  -5   2    8.63    1.04
   5   5  -2   13.69    1.18
   5   5  -2   16.71    1.65
   5   5  -2   12.14    0.95
   5   5  -2   11.65    1.16
  -5  -5   2   12.30    0.95
  -5  -5   2   12.96    1.19
   4   5  -2   18.79    1.45
   4   5  -2   17.76    1.34
   4   5  -2   19.43    1.84
   4   5  -2   16.46    1.26
  -4  -5   2   18.05    1.45
  -4  -5   2   18.55    1.29
   3   5  -2   18.94    1.44
   3   5  -2   18.56    1.52
   3   5  -2   20.49    1.33
   3   5  -2   15.89    1.14
  -3  -5   2   19.35    1.33
  -3  -5   2   20.93    1.48
   2   5  -2    0.05    0.36
   2   5  -2    0.40    0.38
   2   5  -2   -0.02    0.27
  -2  -5   2    0.36    0.30
  -2  -5   2    0.23    0.37
   1   5  -2   10.66    0.95
   1   5  -2   12.00    1.10
   1   5  -2    9.33    0.89
   1   5  -2    8.59    0.76
  -1  -5   2    9.64    0.90
  -1  -5   2   10.68    1.11
  -1  -5   2   11.06    1.04
   0   5  -2    5.57    0.68
   0   5  -2    5.76    0.66
   0   5  -2    6.81    0.73
   0   5  -2    4.32    0.72
   0   5  -2    6.45    0.88
   0  -5   2    6.36    0.85
   0  -5   2    6.43    0.68
  -1   5  -2   68.03    4.25
  -1   5  -2   74.58    4.42
  -1   5  -2   72.88    4.20
  -1   5  -2   56.71    4.31
  -1   5  -2   69.29    4.18
   1  -5   2   57.86    4.34
   1  -5   2   71.32    4.26
  -2   5  -2    2.75    0.41
  -2   5  -2    2.96    0.46
  -2   5  -2    3.10    0.63
   2  -5   2    3.87    0.65
   2  -5   2    2.32    0.64
   2  -5   2    2.78    0.42
  -3   5  -2   42.54    2.99
  -3   5  -2   44.09    2.79
  -3   5  -2   43.47    2.76
   3  -5   2   44.61    3.03
   3  -5   2   44.78    2.79
   3  -5   2   47.68    3.16
  -4   5  -2  640.70   38.41
  -4   5  -2  650.46   38.52
   4  -5   2  622.94   38.87
   4  -5   2  676.34   38.82
   4  -5   2  634.34   38.51
  -5   5  -2   14.71    1.09
  -5   5  -2   14.76    1.09
  -5   5  -2   14.06    1.13
   5  -5   2   14.84    1.67
   5  -5   2   12.82    1.11
   5  -5   2   18.15    1.83
  -6   5  -2   83.29    5.34
  -6   5  -2   87.15    5.37
  -6   5  -2   86.29    5.37
   6  -5   2   88.07    5.75
   6  -5   2   87.18    5.71
   6  -5   2   79.97    5.35
  -7   5  -2   37.29    2.47
   7  -5   2   29.52    2.63
   7  -5   2   30.37    2.63
   7  -5   2   32.33    2.35
  -8   5  -2    0.02    0.63
   8  -5   2    0.01    0.77
   8  -5   2    0.76    0.73
   8  -5   2    0.67    0.58
  -9   5  -2   -0.29    0.70
   9  -5   2    0.73    0.94
   9  -5   2    0.88    0.65
   9  -5   2    0.22    0.76
 -10   5  -2    0.48    0.79
  10  -5   2   -0.06    0.80
  10  -5   2    0.38    0.92
  10  -5   2    0.77    0.75
 -11   5  -2   -0.11    0.91
  11  -5   2    0.47    0.93
  11  -5   2   -0.59    0.77
  11  -5   2   -1.29    0.94
 -12   5  -2    5.38    1.42
 -12   5  -2    7.53    1.70
 -12   5  -2    5.07    1.35
  12  -5   2    4.59    1.23
  12  -5   2    5.68    1.47
  12  -5   2    8.09    1.95
 -13   5  -2    4.03    1.48
 -13   5  -2    1.59    1.14
 -13   5  -2    3.42    1.33
  13  -5   2    4.07    1.28
  13  -5   2    1.92    1.45
 -14   5  -2    1.85    1.21
 -14   5  -2    1.03    1.29
 -14   5  -2    2.52    1.24
  14  -5   2   -0.03    1.37
  14  -5   2    2.71    1.20
 -15   5  -2    0.83    1.20
 -15   5  -2    0.99    1.14
 -15   5  -2    0.07    1.29
  15  -5   2    1.58    1.05
  15  -5   2   -0.56    1.22
  14   4  -2    3.81    1.70
  14   4  -2    2.55    1.41
  14   4  -2    1.72    1.49
  14   4  -2    2.97    1.22
  13   4  -2    1.44    1.13
  13   4  -2    2.26    1.29
  13   4  -2    0.61    1.19
  13   4  -2    1.40    1.37
  12   4  -2    1.49    1.05
  12   4  -2    1.52    1.22
  12   4  -2    0.69    1.17
  12   4  -2    2.57    1.35
  11   4  -2    0.90    1.17
  11   4  -2    1.78    1.15
  11   4  -2    0.40    0.80
  11   4  -2    0.73    1.13
 -11  -4   2    0.56    0.80
  10   4  -2   15.79    2.16
  10   4  -2   12.24    1.89
  10   4  -2   20.29    2.02
  10   4  -2   12.90    1.92
 -10  -4   2   16.03    1.85
 -10  -4   2   19.72    1.49
   9   4  -2   12.30    1.83
   9   4  -2   11.07    1.53
   9   4  -2   13.01    1.83
   9   4  -2   13.25    1.70
  -9  -4   2   14.10    1.60
  -9  -4   2   12.65    1.12
  -9  -4   2   12.85    1.09
   8   4  -2   32.10    2.65
   8   4  -2   33.86    2.60
   8   4  -2   37.36    2.77
   8   4  -2   37.24    2.79
   8   4  -2   36.79    2.89
  -8  -4   2   38.60    2.39
  -8  -4   2   35.83    2.64
  -8  -4   2   35.78    2.35
  -8  -4   2   31.50    2.27
   7   4  -2    1.23    0.62
   7   4  -2    0.85    0.74
   7   4  -2    1.23    0.61
   7   4  -2    0.25    0.68
   7   4  -2    2.48    0.78
  -7  -4   2    0.54    0.33
  -7  -4   2    0.90    0.54
  -7  -4   2    1.24    0.38
   6   4  -2   14.47    1.15
   6   4  -2   16.46    1.63
   6   4  -2   16.57    1.38
   6   4  -2   15.28    1.41
   6   4  -2   16.94    1.80
   6   4  -2   16.37    1.49
  -6  -4   2   15.55    1.36
  -6  -4   2   16.32    1.18
   5   4  -2   36.61    2.59
   5   4  -2   38.35    2.58
   5   4  -2   38.12    2.57
   5   4  -2   36.64    2.73
   5   4  -2   37.01    2.39
   5   4  -2   37.74    2.70
  -5  -4   2   36.02    2.55
  -5  -4   2   36.80    2.40
   4   4  -2   18.03    1.46
   4   4  -2   19.28    1.46
   4   4  -2   18.92    1.62
   4   4  -2   21.86    1.38
   4   4  -2   18.81    1.51
  -4  -4   2   20.44    1.38
  -4  -4   2   20.75    1.53
   3   4  -2    1.08    0.44
   3   4  -2    0.95    0.31
   3   4  -2    0.39    0.43
   3   4  -2    0.90    0.32
  -3  -4   2    1.21    0.33
  -3  -4   2   -0.03    0.35
   2   4  -2   38.40    2.75
   2   4  -2   42.64    2.77
   2   4  -2   42.27    2.68
  -2  -4   2   40.12    2.68
  -2  -4   2   41.97    2.76
  -2  -4   2   43.89    2.78
   1   4  -2   12.80    0.93
   1   4  -2   10.72    1.05
   1   4  -2   11.35    0.76
   1   4  -2    8.37    0.87
  -1  -4   2    9.86    0.88
  -1  -4   2   10.07    0.88
  -1  -4   2   10.69    0.95
   0   4  -2   11.17    1.02
   0   4  -2   13.26    0.88
   0   4  -2   11.47    0.89
   0   4  -2   11.05    0.89
   0   4  -2   12.15    1.00
   0  -4   2   13.04    0.88
   0  -4   2    9.93    0.86
   0  -4   2   13.28    1.03
  -1   4  -2    0.03    0.20
  -1   4  -2    0.12    0.36
  -1   4  -2    0.09    0.29
  -1   4  -2   -0.53    0.30
  -1   4  -2    0.13    0.24
   1  -4   2    0.14    0.29
   1  -4   2    0.06    0.36
  -2   4  -2   27.48    2.04
  -2   4  -2   28.42    1.79
  -2   4  -2   28.80    1.82
  -2   4  -2   26.86    1.96
   2  -4   2   31.76    2.00
   2  -4   2   28.93    1.80
   2  -4   2   25.64    2.02
  -3   4  -2  425.44   25.58
  -3   4  -2  417.25   25.53
  -3   4  -2  430.85   25.80
   3  -4   2  434.10   25.82
   3  -4   2  406.13   25.57
   3  -4   2  460.80   25.91
  -4   4  -2  342.14   20.49
  -4   4  -2  340.11   20.53
  -4   4  -2  347.49   20.79
  -4   4  -2  338.50   20.49
   4  -4   2  338.66   20.79
   4  -4   2  361.59   20.86
   4  -4   2  331.71   20.53
  -5   4  -2  139.86    8.42
  -5   4  -2  137.41    8.43
  -5   4  -2  138.50    8.43
   5  -4   2  141.34    8.43
   5  -4   2  132.91    8.70
   5  -4   2  132.70    8.69
  -6   4  -2   59.03    3.87
   6  -4   2   61.01    4.20
   6  -4   2   61.82    3.91
   6  -4   2   58.19    4.16
  -7   4  -2   54.12    3.69
   7  -4   2   57.56    3.89
   7  -4   2   53.14    3.61
   7  -4   2   51.17    3.89
  -8   4  -2   -0.07    0.62
   8  -4   2   -0.37    0.57
   8  -4   2    0.13    0.75
   8  -4   2    0.40    0.54
  -9   4  -2    9.34    1.50
   9  -4   2   14.85    1.62
   9  -4   2   15.51    2.05
   9  -4   2   14.32    1.80
 -10   4  -2    6.37    1.33
  10  -4   2    5.16    1.40
  10  -4   2    6.18    1.28
  10  -4   2    6.70    1.20
 -11   4  -2    1.64    1.00
  11  -4   2    2.64    1.03
  11  -4   2    1.83    1.24
  11  -4   2    2.80    0.97
 -12   4  -2    2.96    1.19
 -12   4  -2    5.27    1.35
 -12   4  -2    4.65    1.34
  12  -4   2    4.52    1.31
  12  -4   2    3.11    1.22
  12  -4   2    5.84    1.66
 -13   4  -2    2.31    1.29
 -13   4  -2    2.00    1.05
 -13   4  -2    0.41    1.13
  13  -4   2    0.06    1.36
  13  -4   2    2.36    1.21
 -14   4  -2    0.18    1.22
 -14   4  -2    0.76    1.13
 -14   4  -2    1.90    1.25
  14  -4   2    0.10    1.00
  14  -4   2    0.77    1.42
 -15   4  -2    2.68    1.44
 -15   4  -2   -1.15    1.09
  15  -4   2    0.37    1.04
  15  -4   2    0.33    1.59
  15   3  -2    0.20    1.32
  15   3  -2    0.88    1.35
  14   3  -2    0.94    1.07
  14   3  -2    0.62    1.44
  14   3  -2    1.31    1.44
  14   3  -2    0.09    1.23
  13   3  -2    2.77    1.43
  13   3  -2    2.81    1.39
  13   3  -2    2.01    1.24
  13   3  -2    3.87    1.20
  12   3  -2    0.35    0.91
  12   3  -2    1.79    1.21
  12   3  -2    1.69    1.26
  12   3  -2    0.91    1.19
 -12  -3   2    1.85    0.93
  11   3  -2   18.82    2.37
  11   3  -2   22.18    2.19
  11   3  -2   19.52    2.36
  11   3  -2   21.16    2.57
 -11  -3   2   20.77    2.25
 -11  -3   2   20.29    1.82
  10   3  -2   10.91    1.68
  10   3  -2    9.09    1.69
  10   3  -2    7.94    1.66
  10   3  -2    9.71    1.46
 -10  -3   2    9.11    1.14
 -10  -3   2    9.19    1.27
 -10  -3   2   10.91    1.47
   9   3  -2    9.35    1.55
   9   3  -2    5.65    1.26
   9   3  -2    5.44    1.21
   9   3  -2    6.72    1.17
  -9  -3   2    7.17    0.94
  -9  -3   2    8.99    1.32
  -9  -3   2    8.36    0.98
  -9  -3   2    7.28    1.09
   8   3  -2    1.15    0.64
   8   3  -2    1.78    0.86
   8   3  -2    1.09    0.75
   8   3  -2    2.33    0.75
   8   3  -2    1.22    0.86
  -8  -3   2    0.96    0.46
  -8  -3   2    1.20    0.64
  -8  -3   2    0.95    0.50
  -8  -3   2    0.84    0.56
   7   3  -2    1.94    0.66
   7   3  -2    1.00    0.65
   7   3  -2    1.56    0.78
   7   3  -2    1.37    0.70
   7   3  -2    0.75    0.68
  -7  -3   2    1.39    0.57
  -7  -3   2    1.56    0.56
  -7  -3   2    2.22    0.48
  -7  -3   2    1.69    0.45
   6   3  -2   24.07    1.76
   6   3  -2   20.70    1.81
   6   3  -2   22.92    1.60
   6   3  -2   25.88    1.85
   6   3  -2   21.15    1.74
   6   3  -2   22.11    1.91
  -6  -3   2   22.24    1.75
  -6  -3   2   21.81    1.63
  -6  -3   2   23.61    1.61
   5   3  -2    0.03    0.51
   5   3  -2    0.41    0.48
   5   3  -2    0.50    0.32
   5   3  -2    1.06    0.50
   5   3  -2    0.39    0.54
   5   3  -2    0.62    0.47
  -5  -3   2    0.37    0.40
  -5  -3   2    0.55    0.30
  -5  -3   2    0.36    0.34
   4   3  -2   61.86    3.97
   4   3  -2   62.69    3.98
   4   3  -2   63.47    3.88
   4   3  -2   62.22    4.09
   4   3  -2   60.18    3.98
   4   3  -2   65.70    3.98
  -4  -3   2   61.23    4.00
  -4  -3   2   61.18    3.77
  -4  -3   2   62.03    3.88
   3   3  -2   24.49    1.62
   3   3  -2   21.73    1.50
   3   3  -2   23.96    1.69
   3   3  -2   23.06    1.54
   3   3  -2   22.94    1.54
  -3  -3   2   20.71    1.50
  -3  -3   2   20.64    1.62
  -3  -3   2   22.22    1.60
   2   3  -2    6.60    0.60
   2   3  -2    6.38    0.74
   2   3  -2    5.83    0.47
   2   3  -2    9.08    0.85
  -2  -3   2    8.22    0.82
  -2  -3   2    7.38    0.78
  -2  -3   2    6.57    0.60
   1   3  -2  141.18    9.24
   1   3  -2  155.99    9.13
   1   3  -2  159.50    9.27
   1   3  -2  166.67    9.26
   1   3  -2  141.96    9.28
  -1  -3   2  166.83    9.32
  -1  -3   2  149.59    9.26
  -1  -3   2  139.66    9.23
   0   3  -2   41.76    2.54
   0   3  -2   40.26    2.59
   0   3  -2   43.17    2.66
   0   3  -2   39.69    2.67
   0   3  -2   39.33    2.55
   0  -3   2   41.10    2.68
   0  -3   2   41.86    2.53
   0  -3   2   39.54    2.65
  -1   3  -2   45.87    3.02
  -1   3  -2   46.63    2.96
  -1   3  -2   43.83    3.09
  -1   3  -2   48.38    2.91
   1  -3   2   50.38    3.03
   1  -3   2   52.66    3.14
  -2   3  -2    4.25    0.40
  -2   3  -2    2.91    0.35
  -2   3  -2    3.07    0.63
  -2   3  -2    3.92    0.61
   2  -3   2    2.65    0.62
   2  -3   2    2.81    0.33
   2  -3   2    3.78    0.62
  -3   3  -2  780.70   44.16
  -3   3  -2  736.41   43.90
  -3   3  -2  714.27   44.09
  -3   3  -2  737.28   43.90
  -3   3  -2  714.52   43.91
   3  -3   2  760.99   44.15
   3  -3   2  716.50   43.91
   3  -3   2  734.07   44.12
  -4   3  -2  142.76    8.63
  -4   3  -2  143.59    8.82
  -4   3  -2  142.04    8.63
  -4   3  -2  139.58    8.60
   4  -3   2  142.37    8.84
   4  -3   2  145.49    8.62
   4  -3   2  133.79    8.81
  -5   3  -2    3.63    0.59
  -5   3  -2    3.95    0.70
  -5   3  -2    4.19    0.69
   5  -3   2    4.22    0.89
   5  -3   2    4.25    0.82
   5  -3   2    2.79    0.58
  -6   3  -2  231.35   13.73
  -6   3  -2  220.19   13.74
   6  -3   2  232.37   13.47
   6  -3   2  219.78   13.46
   6  -3   2  198.79   13.86
   6  -3   2  219.32   13.37
   6  -3   2  237.74   13.89
   6  -3   2  232.48   13.68
  -7   3  -2   12.00    1.41
   7  -3   2   12.74    1.54
   7  -3   2   11.42    1.31
   7  -3   2   11.35    0.98
   7  -3   2   12.36    1.66
   7  -3   2   11.58    0.80
  -8   3  -2    0.74    0.69
   8  -3   2    0.61    0.76
   8  -3   2    1.42    0.31
   8  -3   2    1.86    0.74
   8  -3   2    0.30    0.47
   8  -3   2    1.04    0.65
   8  -3   2   -0.34    0.50
  -9   3  -2    7.48    1.25
   9  -3   2    5.44    0.60
   9  -3   2    5.67    0.84
   9  -3   2    5.00    1.06
   9  -3   2    5.02    1.29
   9  -3   2    4.69    1.03
 -10   3  -2    0.61    0.85
  10  -3   2   -0.21    0.94
  10  -3   2    0.68    0.42
  10  -3   2    0.33    0.76
  10  -3   2    0.73    0.61
  10  -3   2    0.78    0.87
 -11   3  -2    1.08    0.79
 -11   3  -2    0.22    0.76
 -11   3  -2   -0.23    0.87
  11  -3   2    0.29    0.78
  11  -3   2    0.34    0.87
  11  -3   2   -0.83    0.95
 -12   3  -2    0.41    1.07
 -12   3  -2    1.09    0.88
 -12   3  -2    0.25    1.01
  12  -3   2    0.14    1.17
  12  -3   2    0.28    0.91
 -13   3  -2    2.89    1.33
 -13   3  -2    2.35    1.16
 -13   3  -2    4.68    1.33
  13  -3   2    1.93    1.34
  13  -3   2    3.24    1.24
 -14   3  -2    6.44    1.52
 -14   3  -2    2.01    1.26
 -14   3  -2    5.93    1.47
  14  -3   2    3.67    1.31
  14  -3   2    6.22    1.91
 -15   3  -2   -0.19    1.28
  15  -3   2    1.62    1.36
  15  -3   2    1.30    1.48
  15   2  -2    0.06    1.27
  15   2  -2   -0.23    1.47
  15   2  -2    1.37    1.31
  14   2  -2    2.22    1.57
  14   2  -2    1.78    1.80
  14   2  -2    0.13    1.29
  14   2  -2   -0.20    1.11
  13   2  -2    3.64    1.42
  13   2  -2    2.03    1.19
  13   2  -2    4.38    1.14
  13   2  -2    2.76    1.43
 -13  -2   2    0.83    0.96
 -13  -2   2    2.14    1.10
  12   2  -2    1.99    1.21
  12   2  -2    3.06    1.24
  12   2  -2    3.17    1.02
  12   2  -2    4.40    1.45
 -12  -2   2    3.46    1.12
 -12  -2   2    2.24    0.99
  11   2  -2   23.23    2.68
  11   2  -2   23.63    2.73
  11   2  -2   25.79    2.38
  11   2  -2   19.70    2.19
 -11  -2   2   24.67    2.00
 -11  -2   2   22.74    2.12
 -11  -2   2   25.65    2.23
  10   2  -2    0.13    0.83
  10   2  -2   -0.47    0.81
  10   2  -2    0.10    0.74
  10   2  -2    0.47    0.94
 -10  -2   2    0.06    0.71
 -10  -2   2   -0.95    0.53
 -10  -2   2    0.47    0.81
   9   2  -2    2.09    0.97
   9   2  -2    3.05    0.97
   9   2  -2    2.11    0.76
   9   2  -2    3.99    1.03
  -9  -2   2    3.48    0.88
  -9  -2   2    1.40    0.75
  -9  -2   2    2.29    0.67
   8   2  -2    0.41    0.73
   8   2  -2    0.83    0.74
   8   2  -2    0.20    0.73
   8   2  -2    0.36    0.61
  -8  -2   2    0.64    0.47
  -8  -2   2    0.43    0.58
  -8  -2   2    0.82    0.44
  -8  -2   2    0.25    0.58
   7   2  -2   14.92    1.60
   7   2  -2   17.13    1.72
   7   2  -2   11.84    1.54
   7   2  -2   14.83    1.29
   7   2  -2   11.13    1.34
  -7  -2   2   12.25    1.26
  -7  -2   2   12.87    1.16
  -7  -2   2   13.86    1.50
  -7  -2   2   14.68    1.15
   6   2  -2    0.72    0.50
   6   2  -2   -0.43    0.52
   6   2  -2    0.15    0.46
   6   2  -2   -0.91    0.50
   6   2  -2   -0.26    0.43
  -6  -2   2   -0.79    0.47
  -6  -2   2   -0.19    0.31
  -6  -2   2    0.44    0.46
  -6  -2   2    0.32    0.34
   5   2  -2    0.42    0.40
   5   2  -2    0.19    0.42
   5   2  -2    0.63    0.33
   5   2  -2    0.06    0.49
   5   2  -2    0.43    0.47
   5   2  -2    0.53    0.48
  -5  -2   2    0.06    0.45
  -5  -2   2    0.04    0.29
  -5  -2   2   -0.12    0.32
   4   2  -2   27.27    1.89
   4   2  -2   26.55    1.77
   4   2  -2   26.07    1.87
   4   2  -2   25.59    1.85
   4   2  -2   28.63    1.97
   4   2  -2   23.68    1.83
   4   2  -2   26.35    1.88
  -4  -2   2   27.60    1.78
  -4  -2   2   26.74    1.81
  -4  -2   2   26.09    1.87
   3   2  -2    6.40    0.78
   3   2  -2    6.67    0.64
   3   2  -2    7.69    0.79
   3   2  -2    9.46    0.86
   3   2  -2    7.30    0.87
   3   2  -2    8.89    0.84
   3   2  -2    6.63    0.61
  -3  -2   2    8.13    0.71
  -3  -2   2    5.56    0.60
  -3  -2   2    8.55    0.86
  -3  -2   2    6.34    0.60
   2   2  -2  356.84   21.95
   2   2  -2  369.80   21.88
   2   2  -2  378.18   21.94
   2   2  -2  370.18   21.86
   2   2  -2  372.69   21.96
   2   2  -2  363.68   21.88
   2   2  -2  363.79   21.90
  -2  -2   2  358.84   21.95
  -2  -2   2  363.23   21.95
  -2  -2   2  362.50   21.90
   1   2  -2   89.67    5.51
   1   2  -2   91.79    5.52
   1   2  -2   95.55    5.56
   1   2  -2   88.54    5.50
  -1  -2   2   91.61    5.55
  -1  -2   2   96.06    5.53
  -1  -2   2   78.21    5.48
  -1  -2   2   92.07    5.51
   0   2  -2   45.16    2.56
   0   2  -2   41.96    2.55
   0   2  -2   37.34    2.63
   0   2  -2   38.41    2.65
   0   2  -2   46.74    2.60
   0  -2   2   40.41    2.66
   0  -2   2   36.73    2.54
   0  -2   2   41.39    2.59
   0  -2   2   44.16    2.56
   0  -2   2   45.64    2.69
  -1   2  -2  149.59    9.48
  -1   2  -2  161.25    9.42
  -1   2  -2  160.94    9.55
   1  -2   2  158.01    9.55
   1  -2   2  155.95    9.49
  -2   2  -2  958.41   56.09
  -2   2  -2  883.12   56.19
  -2   2  -2  957.12   56.17
  -2   2  -2  945.81   56.23
  -2   2  -2  920.96   56.05
   2  -2   2  890.29   56.20
   2  -2   2  949.17   56.07
   2  -2   2 1000.00   56.24
   2  -2   2  966.02   56.06
  -3   2  -2   73.67    4.50
  -3   2  -2   69.00    4.33
  -3   2  -2   72.30    4.39
  -3   2  -2   70.97    4.39
  -3   2  -2   66.90    4.49
   3  -2   2   69.32    4.49
   3  -2   2   71.57    4.30
   3  -2   2   69.15    4.51
   3  -2   2   70.07    4.34
  -4   2  -2    3.84    0.63
  -4   2  -2    3.51    0.53
  -4   2  -2    2.20    0.61
  -4   2  -2    3.26    0.73
  -4   2  -2    2.80    0.54
   4  -2   2    3.36    0.75
   4  -2   2    2.51    0.59
   4  -2   2    4.10    0.54
   4  -2   2    3.27    0.50
   4  -2   2    2.55    0.49
  -5   2  -2  157.88    9.97
  -5   2  -2  168.88   10.07
  -5   2  -2  176.64   10.24
   5  -2   2  166.83   10.01
   5  -2   2  151.03   10.10
   5  -2   2  160.87   10.19
   5  -2   2  164.26    9.94
   5  -2   2  160.11    9.94
  -6   2  -2   21.85    1.71
   6  -2   2   20.76    1.62
   6  -2   2   21.71    1.76
   6  -2   2   20.23    1.57
   6  -2   2   19.04    1.82
  -7   2  -2    1.32    0.66
   7  -2   2    0.63    0.51
   7  -2   2    1.21    0.78
   7  -2   2    1.60    0.58
   7  -2   2    0.72    0.62
  -8   2  -2    3.23    0.91
   8  -2   2    3.22    0.80
   8  -2   2    2.72    1.01
   8  -2   2    2.16    0.83
   8  -2   2    3.94    0.53
   8  -2   2    2.79    0.86
  -9   2  -2    0.48    0.75
   9  -2   2    1.47    0.45
   9  -2   2    0.57    0.73
   9  -2   2    1.23    0.84
   9  -2   2    0.60    0.94
   9  -2   2    1.02    0.69
 -10   2  -2    1.02    0.85
 -10   2  -2    0.44    0.69
 -10   2  -2    1.03    0.91
  10  -2   2    0.68    0.98
  10  -2   2    1.18    0.82
  10  -2   2    0.63    0.72
  10  -2   2   -0.07    0.64
  10  -2   2    0.37    0.48
 -11   2  -2    0.30    0.92
 -11   2  -2    0.73    0.77
 -11   2  -2    0.80    0.86
  11  -2   2    1.14    1.10
  11  -2   2    0.52    0.60
  11  -2   2    0.42    0.83
  11  -2   2    1.52    0.82
 -12   2  -2    1.30    0.88
 -12   2  -2    0.55    1.02
 -12   2  -2   -0.33    0.80
  12  -2   2    2.06    0.90
  12  -2   2    1.60    1.37
  12  -2   2    1.16    1.02
 -13   2  -2    3.47    1.28
 -13   2  -2    2.91    1.07
 -13   2  -2    3.35    1.19
  13  -2   2    2.43    1.14
  13  -2   2    2.20    1.37
 -14   2  -2   -1.16    1.03
  14  -2   2    1.20    1.29
  14  -2   2   -0.46    1.31
 -15   2  -2   -1.16    1.18
  15  -2   2    2.14    1.60
  15  -2   2    0.69    1.21
  15   1  -2    0.31    1.41
  15   1  -2    2.08    1.64
  15   1  -2    0.46    1.31
  14   1  -2    2.29    1.42
  14   1  -2    1.71    1.24
  14   1  -2    0.99    1.43
 -14  -1   2    0.16    1.77
 -14  -1   2    0.85    1.00
  13   1  -2    1.74    0.98
  13   1  -2    1.50    1.10
  13   1  -2    0.13    1.15
  13   1  -2    2.52    1.36
 -13  -1   2    1.59    1.11
 -13  -1   2    1.13    0.99
  12   1  -2   20.91    2.58
  12   1  -2   20.26    2.06
  12   1  -2   21.68    2.12
  12   1  -2   19.07    2.55
 -12  -1   2   16.04    2.11
 -12  -1   2   21.47    2.31
 -12  -1   2   20.79    1.87
  11   1  -2    1.32    0.79
  11   1  -2   -1.64    0.81
  11   1  -2   -0.25    0.95
  11   1  -2    1.16    0.94
 -11  -1   2   -0.04    0.73
 -11  -1   2    0.31    0.85
 -11  -1   2    0.37    0.63
  10   1  -2    3.10    1.10
  10   1  -2    3.28    1.07
  10   1  -2    4.14    0.94
  10   1  -2    3.70    1.19
 -10  -1   2    5.56    1.19
 -10  -1   2    4.98    1.08
 -10  -1   2    4.50    0.90
   9   1  -2   36.22    2.49
   9   1  -2   30.39    2.70
   9   1  -2   35.48    2.67
   9   1  -2   29.69    2.69
  -9  -1   2   35.02    2.64
  -9  -1   2   32.89    2.61
  -9  -1   2   35.09    2.49
   8   1  -2    0.77    0.68
   8   1  -2    1.48    0.77
   8   1  -2    1.89    0.62
   8   1  -2    0.39    0.71
  -8  -1   2    0.40    0.64
  -8  -1   2    0.94    0.70
  -8  -1   2    1.80    0.60
   7   1  -2   52.45    3.63
   7   1  -2   48.81    3.58
   7   1  -2   54.66    3.42
   7   1  -2   50.61    3.54
  -7  -1   2   48.45    3.49
  -7  -1   2   54.85    3.55
  -7  -1   2   51.11    3.42
   6   1  -2   15.60    1.56
   6   1  -2   12.37    1.24
   6   1  -2   13.92    1.29
   6   1  -2   13.17    1.20
   6   1  -2   15.95    1.35
  -6  -1   2   14.50    1.23
  -6  -1   2   13.08    1.12
  -6  -1   2    9.60    1.14
  -6  -1   2   12.50    1.23
   5   1  -2    9.68    1.07
   5   1  -2    7.79    0.84
   5   1  -2    7.35    0.95
   5   1  -2    8.34    0.87
   5   1  -2    8.68    0.97
   5   1  -2    7.93    0.99
   5   1  -2    8.49    1.15
  -5  -1   2    8.44    0.98
  -5  -1   2    7.43    0.89
  -5  -1   2    8.45    0.98
  -5  -1   2    4.96    0.73
  -5  -1   2    6.71    0.82
  -5  -1   2    7.96    0.98
   4   1  -2    1.40    0.52
   4   1  -2    2.08    0.49
   4   1  -2    0.58    0.35
   4   1  -2    1.47    0.51
   4   1  -2    1.95    0.42
   4   1  -2    2.09    0.49
   4   1  -2    1.27    0.50
  -4  -1   2    1.45    0.51
  -4  -1   2    2.22    0.51
  -4  -1   2    1.32    0.36
  -4  -1   2    1.59    0.49
  -4  -1   2    1.93    0.48
  -4  -1   2    1.51    0.43
   3   1  -2   -0.16    0.44
   3   1  -2   -0.12    0.35
   3   1  -2   -0.07    0.36
   3   1  -2    0.35    0.43
   3   1  -2    0.02    0.35
   3   1  -2    0.35    0.32
   3   1  -2    0.31    0.28
  -3  -1   2    0.73    0.36
  -3  -1   2   -0.01    0.32
  -3  -1   2   -0.25    0.23
  -3  -1   2    0.42    0.29
  -3  -1   2    1.00    0.35
  -3  -1   2    0.82    0.38
   2   1  -2   92.02    5.47
   2   1  -2   89.46    5.50
   2   1  -2   93.51    5.51
   2   1  -2   82.19    5.49
   2   1  -2   89.98    5.50
   2   1  -2   91.42    5.55
   2   1  -2   94.89    5.55
  -2  -1   2   91.67    5.55
  -2  -1   2   94.21    5.51
  -2  -1   2   89.16    5.49
  -2  -1   2   89.51    5.49
  -2  -1   2   88.28    5.50
  -2  -1   2   87.38    5.53
   1   1  -2    7.56    0.61
   1   1  -2    8.09    0.60
   1   1  -2    7.94    0.54
   1   1  -2    7.46    0.62
   1   1  -2    8.11    0.62
   1   1  -2    7.03    0.62
   1   1  -2    8.33    0.66
  -1  -1   2    7.30    0.63
  -1  -1   2    7.33    0.61
  -1  -1   2    7.81    0.59
  -1  -1   2    8.31    0.66
  -1  -1   2    7.77    0.61
  -1  -1   2    8.20    0.60
  -1  -1   2    8.34    0.54
   0   1  -2  323.60   19.84
   0   1  -2  359.37   19.76
   0   1  -2  312.11   19.84
   0   1  -2  343.05   19.78
   0   1  -2  336.79   19.79
   0  -1   2  292.03   19.75
   0  -1   2  341.56   19.80
   0  -1   2  365.83   19.86
   0  -1   2  332.84   19.77
   0  -1   2  309.18   19.84
  -1   1  -2  136.32    7.80
  -1   1  -2  115.86    7.84
  -1   1  -2  117.07    7.83
  -1   1  -2  130.38    7.74
   1  -1   2  138.71    7.87
   1  -1   2  127.63    7.75
   1  -1   2  131.10    7.79
   1  -1   2  136.55    7.79
  -2   1  -2   17.68    1.38
  -2   1  -2   19.52    1.36
  -2   1  -2   21.75    1.32
  -2   1  -2   20.12    1.39
   2  -1   2   20.94    1.45
   2  -1   2   19.25    1.36
   2  -1   2   19.47    1.32
   2  -1   2   17.91    1.38
   2  -1   2   22.13    1.37
  -3   1  -2   72.34    4.86
  -3   1  -2   78.77    4.87
  -3   1  -2   77.92    4.86
  -3   1  -2   80.23    4.82
   3  -1   2   79.85    4.82
   3  -1   2   80.31    4.85
   3  -1   2   73.67    4.94
   3  -1   2   77.11    4.84
   3  -1   2   79.69    4.89
  -4   1  -2   75.85    4.63
  -4   1  -2   73.05    4.60
  -4   1  -2   63.81    4.58
  -4   1  -2   71.01    4.56
   4  -1   2   74.54    4.63
   4  -1   2   75.21    4.73
   4  -1   2   73.07    4.57
   4  -1   2   73.92    4.58
   4  -1   2   73.61    4.58
  -5   1  -2   60.01    3.81
  -5   1  -2   53.45    3.75
  -5   1  -2   52.18    3.72
   5  -1   2   59.26    3.93
   5  -1   2   59.67    3.76
   5  -1   2   59.70    3.80
   5  -1   2   59.25    3.75
  -6   1  -2    6.45    1.00
   6  -1   2    3.69    0.78
   6  -1   2    5.62    0.88
   6  -1   2    4.51    0.78
   6  -1   2    4.57    0.97
  -7   1  -2   35.85    2.75
   7  -1   2   36.43    2.90
   7  -1   2   39.16    2.72
   7  -1   2   36.83    2.72
   7  -1   2   39.34    2.73
  -8   1  -2   23.71    2.05
  -8   1  -2   23.75    1.96
   8  -1   2   23.81    1.97
   8  -1   2   23.27    2.04
   8  -1   2   23.20    2.17
   8  -1   2   24.31    1.98
  -9   1  -2   -0.09    0.72
  -9   1  -2    0.06    0.63
   9  -1   2   -0.90    0.52
   9  -1   2    0.00    0.80
   9  -1   2    0.34    0.46
   9  -1   2    0.45    0.74
   9  -1   2   -0.66    0.65
 -10   1  -2    1.66    0.97
 -10   1  -2    1.91    0.80
 -10   1  -2    1.17    0.77
  10  -1   2    1.63    0.61
  10  -1   2    3.03    1.13
  10  -1   2    0.75    0.98
  10  -1   2    2.76    0.99
 -11   1  -2    1.95    0.82
 -11   1  -2    1.21    0.98
 -11   1  -2    1.00    0.85
  11  -1   2    3.00    1.34
  11  -1   2    0.47    0.87
  11  -1   2    2.60    0.72
  11  -1   2    2.47    1.08
 -12   1  -2   19.30    2.26
 -12   1  -2   19.48    2.41
 -12   1  -2   22.78    2.28
  12  -1   2   23.75    2.98
  12  -1   2   21.13    2.03
  12  -1   2   15.73    2.27
 -13   1  -2    2.70    1.31
 -13   1  -2    2.19    1.08
  13  -1   2    2.25    1.21
  13  -1   2    1.46    1.33
  13  -1   2    2.23    1.22
 -14   1  -2   -1.39    1.06
  14  -1   2    1.63    1.42
  14  -1   2    1.94    1.29
 -15   1  -2    0.99    1.23
  15  -1   2    1.11    1.37
  15  -1   2    0.72    1.61
  15   0  -2    0.83    1.38
  15   0  -2    2.28    1.75
 -15   0   2    1.37    1.19
  14   0  -2    1.92    1.22
  14   0  -2    2.44    1.53
  14   0  -2    0.60    1.20
 -14   0   2    1.16    1.12
 -14   0   2    0.72    1.09
  13   0  -2    8.17    1.49
  13   0  -2    8.69    1.79
  13   0  -2    7.27    1.95
  13   0  -2   10.35    1.41
 -13   0   2    8.43    1.56
 -13   0   2    8.25    1.68
 -13   0   2    9.27    1.48
  12   0  -2    2.72    1.04
  12   0  -2    2.37    1.40
  12   0  -2    1.49    1.07
  12   0  -2    1.91    0.82
 -12   0   2    1.70    1.04
 -12   0   2    1.33    0.94
 -12   0   2    2.30    0.91
  11   0  -2    6.99    1.44
  11   0  -2    6.49    1.31
  11   0  -2    8.21    1.16
  11   0  -2    8.56    1.73
 -11   0   2    8.11    1.27
 -11   0   2    9.08    1.51
 -11   0   2    6.39    1.35
  10   0  -2   14.51    1.94
  10   0  -2   16.42    1.87
  10   0  -2   19.12    2.24
  10   0  -2   17.43    1.64
 -10   0   2   17.19    1.99
 -10   0   2   15.62    1.78
 -10   0   2   16.47    1.91
   9   0  -2   -0.50    0.74
   9   0  -2    0.07    0.67
   9   0  -2    0.15    0.56
   9   0  -2   -0.45    0.69
  -9   0   2    0.04    0.55
  -9   0   2    0.50    0.75
  -9   0   2    0.19    0.56
   8   0  -2   47.76    3.52
   8   0  -2   49.73    3.26
   8   0  -2   50.41    3.61
   8   0  -2   49.79    3.41
  -8   0   2   49.29    3.39
  -8   0   2   47.22    3.44
  -8   0   2   48.57    3.45
   7   0  -2    9.28    0.98
   7   0  -2   10.09    1.21
   7   0  -2    8.91    1.26
   7   0  -2    8.58    1.27
  -7   0   2    8.51    1.07
  -7   0   2    9.49    1.23
  -7   0   2    9.46    1.27
   6   0  -2    3.51    0.77
   6   0  -2    3.24    0.58
   6   0  -2    3.63    0.80
   6   0  -2    3.97    0.82
  -6   0   2    4.22    0.72
  -6   0   2    4.37    0.83
  -6   0   2    4.11    0.76
  -6   0   2    5.17    0.75
   5   0  -2   29.05    2.11
   5   0  -2   30.91    2.02
   5   0  -2   33.55    2.23
   5   0  -2   31.27    2.14
   5   0  -2   32.12    2.18
  -5   0   2   30.71    2.15
  -5   0   2   29.36    2.12
  -5   0   2   29.27    2.11
  -5   0   2   31.07    2.12
  -5   0   2   29.65    2.17
  -5   0   2   26.92    2.12
   4   0  -2   32.57    2.29
   4   0  -2   34.08    2.27
   4   0  -2   31.28    2.24
   4   0  -2   34.83    2.33
   4   0  -2   31.71    2.17
   4   0  -2   33.98    2.32
   4   0  -2   34.93    2.28
  -4   0   2   34.94    2.29
  -4   0   2   34.95    2.27
  -4   0   2   34.05    2.26
  -4   0   2   32.91    2.28
  -4   0   2   33.95    2.31
  -4   0   2   32.93    2.17
  -4   0   2   34.47    2.31
   3   0  -2   93.21    6.31
   3   0  -2  104.82    6.28
   3   0  -2   94.66    6.28
   3   0  -2  101.81    6.27
   3   0  -2  103.08    6.31
   3   0  -2  103.88    6.33
   3   0  -2  103.08    6.23
  -3   0   2  106.83    6.31
  -3   0   2   98.09    6.31
  -3   0   2  104.74    6.29
  -3   0   2  103.96    6.23
  -3   0   2  104.93    6.34
  -3   0   2  107.12    6.29
  -3   0   2  102.88    6.30
   2   0  -2   86.74    5.35
   2   0  -2   89.72    5.32
   2   0  -2   89.20    5.30
   2   0  -2   91.11    5.31
   2   0  -2   85.86    5.32
   2   0  -2   82.32    5.36
   2   0  -2   90.75    5.35
  -2   0   2   86.36    5.32
  -2   0   2   86.80    5.31
  -2   0   2   87.46    5.34
  -2   0   2   79.31    5.35
  -2   0   2   87.94    5.34
  -2   0   2   87.34    5.29
  -2   0   2   89.76    5.32
   1   0  -2  737.33   38.92
   1   0  -2  613.67   38.92
   1   0  -2  711.47   38.90
   1   0  -2  709.17   38.89
   1   0  -2  649.94   38.94
   1   0  -2  567.96   38.88
  -1   0   2  594.46   38.89
  -1   0   2  589.48   38.88
  -1   0   2  693.75   38.91
  -1   0   2  714.59   38.95
  -1   0   2  599.00   38.92
   0   0  -2  362.12   20.94
   0   0  -2  335.39   20.95
   0   0   2  364.86   20.96
   0   0   2  341.76   20.97
  -1   0  -2   39.26    2.30
  -1   0  -2   35.76    2.31
  -1   0  -2   38.49    2.32
   1   0   2   36.46    2.29
   1   0   2   37.20    2.31
   1   0   2   34.61    2.29
   1   0   2   36.56    2.31
  -2   0  -2  739.59   44.08
  -2   0  -2  734.52   44.06
   2   0   2  748.41   44.05
   2   0   2  746.00   44.06
   2   0   2  722.67   44.07
  -3   0  -2   34.46    2.27
  -3   0  -2   35.89    2.30
   3   0   2   33.38    2.29
   3   0   2   33.59    2.22
   3   0   2   34.29    2.27
   3   0   2   33.11    2.28
  -4   0  -2   45.89    2.94
  -4   0  -2   41.72    2.89
   4   0   2   43.80    3.01
   4   0   2   45.03    2.93
   4   0   2   40.95    2.92
   4   0   2   46.25    2.94
   4   0   2   44.49    2.87
  -5   0  -2   40.40    2.79
   5   0   2   42.12    2.79
   5   0   2   39.87    2.79
   5   0   2   39.03    2.90
   5   0   2   41.23    2.72
  -6   0  -2    0.52    0.29
  -6   0  -2    0.12    0.53
   6   0   2    0.95    0.57
   6   0   2    0.13    0.57
   6   0   2    0.10    0.49
   6   0   2    0.17    0.37
  -7   0  -2   29.68    2.33
  -7   0  -2   31.02    2.25
   7   0   2   29.63    2.47
   7   0   2   27.20    2.30
   7   0   2   30.77    2.33
   7   0   2   31.87    2.22
  -8   0  -2    0.92    0.58
  -8   0  -2    0.99    0.73
   8   0   2    0.51    0.71
   8   0   2    0.56    0.68
   8   0   2    0.84    0.83
   8   0   2    0.56    0.51
  -9   0  -2   14.69    1.57
  -9   0  -2   12.57    1.51
  -9   0  -2   11.36    1.61
   9   0   2   14.99    2.03
   9   0   2   11.91    1.64
   9   0   2   12.40    1.66
 -10   0  -2   11.18    1.72
 -10   0  -2   11.40    1.41
 -10   0  -2   12.06    1.50
  10   0   2   11.42    1.27
  10   0   2   12.92    1.73
  10   0   2    8.91    1.76
  10   0   2    8.00    1.54
 -11   0  -2    8.19    1.40
 -11   0  -2    7.88    1.48
 -11   0  -2    6.62    1.19
  11   0   2   10.29    1.65
  11   0   2    8.41    1.50
  11   0   2   13.32    2.12
  11   0   2    9.83    1.25
 -12   0  -2   -0.58    0.93
 -12   0  -2   -1.39    0.75
 -12   0  -2   -0.08    0.59
  12   0   2   -0.79    0.93
  12   0   2    0.92    1.00
  12   0   2    0.00    1.13
  12   0   2    0.37    0.70
 -13   0  -2    1.77    1.20
  13   0   2    1.14    1.33
  13   0   2    1.24    1.07
  13   0   2    4.51    1.71
 -14   0  -2    1.55    1.20
  14   0   2    0.81    1.43
  14   0   2   -0.92    1.07
  15   0   2    0.37    1.72
 -16   1   2    1.11    1.28
  15  -1  -2    2.76    1.42
  15  -1  -2    3.20    1.76
 -15   1   2    2.91    1.31
 -15   1   2    2.35    1.49
  14  -1  -2    2.60    1.33
  14  -1  -2    3.17    1.54
 -14   1   2    1.53    1.21
 -14   1   2    3.24    1.27
 -14   1   2    2.96    1.11
  13  -1  -2    1.55    0.92
  13  -1  -2    1.88    1.14
  13  -1  -2    1.60    1.35
 -13   1   2    1.58    1.03
 -13   1   2    0.74    1.06
 -13   1   2    0.62    0.87
  12  -1  -2    4.64    0.92
  12  -1  -2    4.83    1.53
  12  -1  -2    3.88    1.03
  12  -1  -2    2.68    1.19
 -12   1   2    4.10    1.02
 -12   1   2    4.34    1.21
 -12   1   2    2.68    1.10
  11  -1  -2    0.44    0.68
  11  -1  -2    0.61    0.97
  11  -1  -2    0.27    0.90
  11  -1  -2    1.57    0.87
 -11   1   2    1.08    0.81
 -11   1   2    0.69    0.91
 -11   1   2   -0.03    0.69
  10  -1  -2    0.11    0.78
  10  -1  -2    0.88    0.76
  10  -1  -2    1.11    0.94
  10  -1  -2    1.43    0.64
 -10   1   2    0.65    0.82
 -10   1   2    0.72    0.63
 -10   1   2    0.69    0.81
   9  -1  -2   61.33    4.13
   9  -1  -2   52.32    3.95
   9  -1  -2   59.45    3.82
   9  -1  -2   55.37    3.64
  -9   1   2   53.56    3.93
  -9   1   2   53.78    3.91
  -9   1   2   54.39    3.89
   8  -1  -2   37.69    2.84
   8  -1  -2   36.65    2.43
   8  -1  -2   35.06    2.57
   8  -1  -2   36.64    2.74
  -8   1   2   38.95    2.77
  -8   1   2   34.22    2.68
  -8   1   2   33.65    2.65
   7  -1  -2    0.61    0.56
   7  -1  -2    0.66    0.63
   7  -1  -2   -0.10    0.50
   7  -1  -2   -0.06    0.37
  -7   1   2    0.79    0.60
  -7   1   2    0.20    0.59
  -7   1   2   -0.10    0.50
   6  -1  -2    9.68    0.92
   6  -1  -2    8.20    1.03
   6  -1  -2    9.80    1.27
   6  -1  -2    9.32    1.05
   6  -1  -2   10.15    1.19
  -6   1   2   10.66    1.18
  -6   1   2    9.12    1.18
  -6   1   2   13.14    1.29
   5  -1  -2   -0.13    0.38
   5  -1  -2    0.13    0.45
   5  -1  -2   -0.13    0.33
   5  -1  -2    0.06    0.36
   5  -1  -2    0.13    0.29
  -5   1   2   -0.05    0.25
  -5   1   2    0.19    0.37
  -5   1   2    0.08    0.40
  -5   1   2    0.65    0.43
  -5   1   2   -0.07    0.33
  -5   1   2    0.49    0.46
  -5   1   2    0.02    0.40
   4  -1  -2   79.29    5.11
   4  -1  -2   79.43    5.01
   4  -1  -2   81.52    5.14
   4  -1  -2   79.28    4.96
   4  -1  -2   81.80    5.00
  -4   1   2   79.71    5.05
  -4   1   2   82.30    5.16
  -4   1   2   86.45    5.14
  -4   1   2   76.01    4.94
  -4   1   2   80.94    5.04
  -4   1   2   81.43    5.09
  -4   1   2   88.27    5.14
  -4   1   2   81.36    5.12
   3  -1  -2  146.08    8.62
   3  -1  -2  139.20    8.74
   3  -1  -2  140.25    8.73
   3  -1  -2  143.41    8.63
   3  -1  -2  148.56    8.76
  -3   1   2  141.60    8.67
  -3   1   2  140.94    8.62
  -3   1   2  147.51    8.73
  -3   1   2  131.29    8.77
  -3   1   2  150.07    8.77
  -3   1   2  146.01    8.66
  -3   1   2  143.98    8.75
   2  -1  -2  103.63    5.71
   2  -1  -2   85.96    5.69
   2  -1  -2   95.89    5.67
   2  -1  -2   96.21    5.66
  -2   1   2   85.17    5.67
  -2   1   2   95.39    5.57
  -2   1   2   92.16    5.66
  -2   1   2   83.33    5.68
  -2   1   2   92.49    5.65
  -2   1   2   93.75    5.57
   1  -1  -2    1.67    0.29
   1  -1  -2    1.37    0.27
   1  -1  -2    1.49    0.26
   1  -1  -2    1.72    0.30
  -1   1   2    1.35    0.25
  -1   1   2    1.56    0.28
  -1   1   2    1.35    0.28
  -1   1   2    1.26    0.25
   0  -1  -2    0.48    0.17
   0  -1  -2    0.92    0.21
   0   1   2    0.68    0.17
   0   1   2    0.47    0.15
   0   1   2    0.41    0.18
  -1  -1  -2  469.02   28.54
  -1  -1  -2  476.10   28.66
  -1  -1  -2  484.57   28.57
   1   1   2  465.59   28.65
   1   1   2  502.40   28.61
   1   1   2  483.44   28.61
   1   1   2  488.51   28.59
   1   1   2  465.36   28.65
  -2  -1  -2    0.02    0.18
  -2  -1  -2    0.00    0.32
  -2  -1  -2    0.44    0.30
   2   1   2   -0.02    0.31
   2   1   2    0.55    0.34
   2   1   2    0.00    0.16
  -3  -1  -2   27.55    1.79
  -3  -1  -2   27.56    1.93
  -3  -1  -2   27.31    1.89
   3   1   2   27.51    1.79
   3   1   2   29.09    1.94
   3   1   2   28.08    1.94
  -4  -1  -2    2.23    0.39
  -4  -1  -2    2.11    0.55
  -4  -1  -2    2.25    0.42
   4   1   2    1.87    0.52
   4   1   2    2.17    0.54
   4   1   2    2.10    0.40
   4   1   2    2.84    0.67
  -5  -1  -2    7.16    0.76
  -5  -1  -2    6.81    0.78
  -5  -1  -2    6.25    0.92
   5   1   2    6.62    0.97
   5   1   2    5.39    0.99
   5   1   2    7.80    0.79
   5   1   2    6.18    0.93
  -6  -1  -2    5.05    0.76
  -6  -1  -2    5.99    0.74
  -6  -1  -2    5.83    0.95
   6   1   2    4.99    0.89
   6   1   2    4.43    0.90
   6   1   2    5.58    1.05
   6   1   2    4.30    0.66
  -7  -1  -2   12.05    1.27
  -7  -1  -2   11.04    1.07
  -7  -1  -2   12.11    1.08
  -7  -1  -2   14.23    1.54
   7   1   2   13.30    1.55
   7   1   2   11.34    1.18
   7   1   2   13.49    1.74
   7   1   2   11.56    1.49
  -8  -1  -2    8.90    1.28
  -8  -1  -2   10.32    1.12
  -8  -1  -2    8.12    1.12
  -8  -1  -2   10.74    1.15
   8   1   2    8.10    1.54
   8   1   2    7.39    1.32
   8   1   2    9.15    1.34
  -9  -1  -2   20.67    1.62
  -9  -1  -2   16.80    1.68
  -9  -1  -2   17.34    1.80
   9   1   2   18.38    1.88
   9   1   2   22.99    2.55
   9   1   2   25.07    2.45
 -10  -1  -2    0.84    0.60
 -10  -1  -2    1.16    0.93
 -10  -1  -2    1.15    0.70
  10   1   2    2.73    1.17
  10   1   2    1.56    1.00
  10   1   2    0.09    0.89
 -11  -1  -2    0.92    0.92
 -11  -1  -2    1.14    0.80
 -11  -1  -2    0.55    0.67
  11   1   2    1.43    1.25
  11   1   2    1.91    1.10
  11   1   2    1.11    1.10
  11   1   2    2.86    0.80
 -12  -1  -2    5.01    1.28
 -12  -1  -2    7.01    1.85
  12   1   2    3.25    1.32
  12   1   2    5.78    1.65
  12   1   2    5.28    1.12
  12   1   2    6.35    1.48
 -13  -1  -2    0.08    1.01
  13   1   2    0.66    1.14
  13   1   2    0.49    1.27
  13   1   2   -0.05    1.10
  14   1   2    0.38    1.22
  14   1   2    1.04    1.22
  14   1   2    1.38    1.42
  16  -2  -2    2.61    1.66
 -16   2   2    0.03    1.22
  15  -2  -2    2.05    1.40
  15  -2  -2    1.83    1.56
 -15   2   2   -0.75    1.21
 -15   2   2   -0.41    1.16
  14  -2  -2    3.01    1.28
  14  -2  -2    6.23    1.81
 -14   2   2    3.44    1.37
 -14   2   2    4.75    1.35
 -14   2   2    2.40    1.31
  13  -2  -2    1.51    1.15
  13  -2  -2   -0.57    1.17
 -13   2   2    0.11    1.05
 -13   2   2    0.65    0.79
 -13   2   2    0.98    0.98
  12  -2  -2    0.72    0.94
  12  -2  -2    0.50    0.74
  12  -2  -2    0.67    1.21
 -12   2   2    0.52    0.96
 -12   2   2    2.37    1.06
 -12   2   2    0.41    0.75
  11  -2  -2    1.50    0.97
  11  -2  -2    1.75    1.13
  11  -2  -2    2.41    0.80
 -11   2   2    3.24    1.10
 -11   2   2    3.21    1.10
 -11   2   2    3.51    1.14
  10  -2  -2    9.20    1.60
  10  -2  -2    5.46    1.27
  10  -2  -2    8.02    1.14
  10  -2  -2    9.72    1.04
 -10   2   2    8.40    1.39
 -10   2   2   10.24    1.45
 -10   2   2   11.51    1.58
   9  -2  -2   -1.22    0.78
   9  -2  -2    0.42    0.45
   9  -2  -2   -0.03    0.57
   9  -2  -2   -0.05    0.65
  -9   2   2    0.58    0.71
  -9   2   2   -0.41    0.59
  -9   2   2    0.74    0.69
   8  -2  -2   25.69    1.73
   8  -2  -2   26.32    1.83
   8  -2  -2   21.25    2.10
   8  -2  -2   23.35    2.04
  -8   2   2   22.94    2.01
  -8   2   2   24.29    2.10
  -8   2   2   25.05    2.03
   7  -2  -2   19.21    1.44
   7  -2  -2   20.04    1.64
   7  -2  -2   20.46    1.74
   7  -2  -2   18.44    1.40
  -7   2   2   15.92    1.58
  -7   2   2   18.19    1.57
  -7   2   2   19.03    1.94
   6  -2  -2    7.05    0.71
   6  -2  -2    5.42    0.66
   6  -2  -2    4.72    0.86
   6  -2  -2    6.37    1.06
  -6   2   2    6.68    0.93
  -6   2   2    6.72    0.97
  -6   2   2    6.83    1.01
  -6   2   2    5.72    0.92
   5  -2  -2    8.88    0.68
   5  -2  -2    8.21    0.67
   5  -2  -2    9.54    1.07
   5  -2  -2    8.91    1.15
  -5   2   2   13.90    1.30
  -5   2   2    8.34    0.70
  -5   2   2   12.52    1.23
  -5   2   2   11.58    1.04
  -5   2   2   10.27    1.19
  -5   2   2    9.27    0.88
  -5   2   2    9.88    1.17
   4  -2  -2   51.70    3.40
   4  -2  -2   52.35    3.34
  -4   2   2   47.15    3.38
  -4   2   2   49.73    3.17
  -4   2   2   51.99    3.39
  -4   2   2   52.11    3.42
  -4   2   2   50.25    3.32
  -4   2   2   54.68    3.25
  -4   2   2   53.19    3.23
  -4   2   2   50.28    3.40
   3  -2  -2   54.41    3.28
   3  -2  -2   50.13    3.20
  -3   2   2   44.84    3.24
  -3   2   2   51.40    3.20
  -3   2   2   46.45    3.25
  -3   2   2   53.61    3.26
   2  -2  -2   -0.16    0.28
   2  -2  -2   -0.06    0.23
   2  -2  -2   -0.45    0.18
  -2   2   2    0.35    0.32
  -2   2   2   -0.14    0.27
  -2   2   2    0.01    0.27
  -2   2   2    0.14    0.24
   1  -2  -2   13.59    0.96
   1  -2  -2   11.38    0.91
   1  -2  -2   13.88    0.96
  -1   2   2   11.50    0.94
  -1   2   2   14.46    0.94
  -1   2   2   12.17    0.94
   0  -2  -2  167.99   10.19
   0   2   2  165.42   10.14
   0   2   2  169.80   10.18
  -1  -2  -2    1.75    0.25
   1   2   2    1.15    0.33
   1   2   2    1.78    0.24
   1   2   2    1.59    0.38
  -2  -2  -2  137.67    8.42
  -2  -2  -2  143.71    8.21
   2   2   2  128.32    8.39
   2   2   2  141.29    8.29
   2   2   2  132.92    8.20
  -3  -2  -2   17.85    1.49
  -3  -2  -2   20.48    1.32
  -3  -2  -2   20.61    1.28
  -3  -2  -2   19.34    1.26
   3   2   2   20.26    1.52
   3   2   2   20.17    1.46
   3   2   2   19.92    1.26
  -4  -2  -2   47.42    2.99
  -4  -2  -2   49.65    3.03
  -4  -2  -2   47.45    3.08
   4   2   2   47.88    2.99
   4   2   2   49.67    3.22
   4   2   2   48.04    3.26
  -5  -2  -2    0.88    0.47
  -5  -2  -2    1.14    0.31
  -5  -2  -2    2.41    0.43
   5   2   2    0.58    0.55
   5   2   2    1.08    0.55
  -6  -2  -2    2.62    0.47
  -6  -2  -2    3.52    0.72
  -6  -2  -2    3.18    0.48
  -6  -2  -2    3.58    0.61
   6   2   2    2.04    0.71
   6   2   2    1.64    0.68
   6   2   2    2.24    0.77
  -7  -2  -2   11.92    1.04
  -7  -2  -2   13.06    1.18
  -7  -2  -2   11.91    1.04
  -7  -2  -2   13.52    1.27
   7   2   2   12.26    1.57
   7   2   2   13.86    1.73
   7   2   2   14.90    1.64
  -8  -2  -2   16.06    1.41
  -8  -2  -2   14.19    1.26
  -8  -2  -2   16.76    1.29
  -8  -2  -2   15.88    1.50
   8   2   2   15.85    1.87
   8   2   2   19.19    2.20
   8   2   2   14.71    1.77
  -9  -2  -2   -0.15    0.69
  -9  -2  -2    1.12    0.52
  -9  -2  -2    1.10    0.64
   9   2   2    0.49    0.85
   9   2   2    1.04    0.90
   9   2   2    1.05    0.94
 -10  -2  -2   51.64    3.45
 -10  -2  -2   50.31    3.67
 -10  -2  -2   54.18    3.64
  10   2   2   47.73    3.85
  10   2   2   51.83    4.05
  10   2   2   54.17    4.00
 -11  -2  -2   21.47    1.98
 -11  -2  -2   20.81    1.91
  11   2   2   24.09    2.89
  11   2   2   22.06    2.60
  11   2   2   18.39    2.35
  11   2   2   19.17    2.04
  12   2   2    0.40    1.22
  12   2   2   -0.27    1.08
  12   2   2    0.85    0.82
  12   2   2   -0.65    1.06
  13   2   2    2.81    1.33
  13   2   2    0.11    1.26
  13   2   2    2.65    1.46
  14   2   2    0.48    1.38
  14   2   2    1.80    1.33
  14   2   2    0.42    1.34
  16  -3  -2    1.60    1.69
  16  -3  -2    3.85    1.56
 -16   3   2    1.10    1.33
  15  -3  -2   -2.04    1.13
  15  -3  -2    1.18    1.56
 -15   3   2   -0.54    1.00
 -15   3   2   -0.56    1.12
 -15   3   2   -1.65    0.93
  14  -3  -2    2.88    1.32
  14  -3  -2    2.65    1.51
 -14   3   2    3.90    1.40
 -14   3   2    4.18    1.36
 -14   3   2    2.69    1.29
  13  -3  -2   -1.10    0.75
  13  -3  -2    0.99    1.24
 -13   3   2   -0.74    0.89
 -13   3   2   -1.37    0.89
 -13   3   2   -0.50    0.87
  12  -3  -2    0.81    1.15
  12  -3  -2   -0.39    0.78
 -12   3   2    1.04    1.00
 -12   3   2    1.44    1.00
 -12   3   2   -0.47    0.69
  11  -3  -2   -0.61    0.95
  11  -3  -2    1.60    1.03
 -11   3   2   -0.08    0.68
 -11   3   2    0.84    0.84
 -11   3   2    0.94    0.91
  10  -3  -2    0.08    0.38
  10  -3  -2    0.16    0.83
  10  -3  -2   -0.16    0.84
  10  -3  -2   -0.64    0.35
 -10   3   2    0.42    0.80
 -10   3   2    0.66    0.72
 -10   3   2   -0.30    0.74
   9  -3  -2   23.92    2.21
   9  -3  -2   23.02    2.05
  -9   3   2   24.22    2.05
  -9   3   2   22.68    2.38
  -9   3   2   22.56    2.12
   8  -3  -2   35.81    2.72
   8  -3  -2   34.05    2.54
  -8   3   2   31.09    2.65
  -8   3   2   33.68    2.51
  -8   3   2   30.88    2.59
   7  -3  -2   -0.10    0.49
   7  -3  -2    0.35    0.67
  -7   3   2    0.42    0.51
  -7   3   2    0.59    0.59
  -7   3   2    0.75    0.55
   6  -3  -2    5.43    0.98
   6  -3  -2    4.50    0.78
  -6   3   2    5.10    0.92
  -6   3   2    4.78    0.73
  -6   3   2    4.33    0.50
  -6   3   2    4.20    0.71
   5  -3  -2   67.21    4.56
   5  -3  -2   73.67    4.62
   5  -3  -2   66.68    4.45
  -5   3   2   65.67    4.24
  -5   3   2   71.68    4.60
  -5   3   2   69.73    4.55
  -5   3   2   71.28    4.33
  -5   3   2   70.75    4.70
  -5   3   2   70.15    4.31
   4  -3  -2   29.75    2.17
   4  -3  -2   29.04    2.20
   4  -3  -2   29.15    2.06
  -4   3   2   31.72    2.09
  -4   3   2   29.10    2.16
  -4   3   2   35.62    2.27
  -4   3   2   27.98    2.17
   3  -3  -2  123.54    7.56
   3  -3  -2  120.90    7.47
   3  -3  -2  118.19    7.59
  -3   3   2  116.84    7.58
  -3   3   2  120.85    7.58
  -3   3   2  128.11    7.56
  -3   3   2  125.16    7.48
   2  -3  -2  170.12   10.58
   2  -3  -2  170.16   10.60
   2  -3  -2  164.24   10.50
  -2   3   2  180.01   10.52
  -2   3   2  184.84   10.61
  -2   3   2  171.22   10.56
  -2   3   2  174.38   10.60
   1  -3  -2  115.35    7.09
   1  -3  -2  112.73    7.11
  -1   3   2  119.58    7.12
  -1   3   2  113.92    7.10
  -1   3   2  113.52    7.08
  -1   3   2  120.09    7.12
   0  -3  -2    2.72    0.45
   0   3   2    2.74    0.40
   0   3   2    2.11    0.40
   0   3   2    2.23    0.44
   1   3   2    0.16    0.33
   1   3   2   -0.10    0.34
   1   3   2    0.64    0.22
   1   3   2    0.44    0.21
  -2  -3  -2  491.49   28.67
   2   3   2  475.76   28.41
   2   3   2  477.61   28.41
   2   3   2  471.22   28.41
   2   3   2  480.88   28.67
   2   3   2  474.65   28.42
   2   3   2  468.77   28.41
  -3  -3  -2    7.35    0.54
   3   3   2    8.41    0.76
   3   3   2    8.36    1.00
  -4  -3  -2   18.52    1.22
   4   3   2   18.53    1.55
   4   3   2   18.03    1.45
  -5  -3  -2    5.52    0.47
  -5  -3  -2    5.80    0.47
  -5  -3  -2    6.89    0.62
  -5  -3  -2    5.19    0.37
  -5  -3  -2    4.48    0.37
   5   3   2    6.89    1.02
  -6  -3  -2    5.18    0.65
  -6  -3  -2    4.38    0.44
  -6  -3  -2    3.67    0.54
  -6  -3  -2    4.11    0.61
  -6  -3  -2    4.70    0.44
   6   3   2    3.82    0.87
   6   3   2    2.49    0.83
  -7  -3  -2    6.14    0.80
  -7  -3  -2    5.76    0.60
  -7  -3  -2    5.59    0.79
  -7  -3  -2    6.31    0.61
   7   3   2    5.86    1.18
   7   3   2    5.54    1.07
   7   3   2    5.69    1.13
  -8  -3  -2    8.61    0.81
  -8  -3  -2    6.95    0.99
  -8  -3  -2    8.98    1.06
  -8  -3  -2    7.84    0.78
   8   3   2    9.63    1.48
   8   3   2   10.36    1.67
   8   3   2    6.82    1.32
  -9  -3  -2   24.86    1.97
  -9  -3  -2   24.77    1.75
  -9  -3  -2   23.86    1.92
   9   3   2   26.70    2.44
   9   3   2   26.19    2.34
   9   3   2   26.41    2.74
 -10  -3  -2    1.35    0.82
 -10  -3  -2    2.13    0.75
  10   3   2    1.17    1.08
  10   3   2    2.77    1.14
  10   3   2    2.50    1.12
  11   3   2    4.91    1.37
  11   3   2    5.67    1.55
  11   3   2    5.37    1.59
  12   3   2    0.34    0.82
  12   3   2   -0.41    1.11
  12   3   2   -0.26    1.06
  12   3   2   -1.20    1.18
  13   3   2    1.92    1.45
  13   3   2    0.73    1.37
  13   3   2    2.43    1.04
  13   3   2    2.25    1.32
  14   3   2    0.70    1.51
  14   3   2    2.29    1.48
  14   3   2    3.81    1.68
  16  -4  -2   -0.39    1.47
 -16   4   2    1.32    1.43
  15  -4  -2    3.51    1.33
  15  -4  -2   -0.95    1.22
 -15   4   2   -0.44    1.16
 -15   4   2    0.98    1.24
 -15   4   2   -0.97    1.15
  14  -4  -2    1.83    1.49
  14  -4  -2    2.33    1.26
 -14   4   2    1.03    1.13
 -14   4   2    3.45    1.26
 -14   4   2    0.59    1.12
  13  -4  -2    1.19    0.97
  13  -4  -2    0.78    1.16
 -13   4   2    1.44    1.03
 -13   4   2    1.47    1.05
 -13   4   2    0.85    1.02
  12  -4  -2    7.53    1.72
  12  -4  -2    4.52    1.22
 -12   4   2    6.11    1.51
 -12   4   2    7.12    1.50
 -12   4   2    5.82    1.35
  11  -4  -2   20.00    2.24
  11  -4  -2   19.28    2.49
 -11   4   2   19.20    2.42
 -11   4   2   21.37    2.45
 -11   4   2   20.10    2.04
  10  -4  -2   29.28    2.44
  10  -4  -2   26.23    2.53
 -10   4   2   28.40    2.59
 -10   4   2   30.88    2.54
 -10   4   2   25.56    2.35
   9  -4  -2    1.59    0.74
   9  -4  -2    2.29    1.00
  -9   4   2    3.78    1.06
  -9   4   2    3.57    0.96
  -9   4   2    2.97    1.05
   8  -4  -2    0.61    0.66
   8  -4  -2   -1.14    0.61
  -8   4   2   -0.27    0.51
  -8   4   2    0.37    0.66
  -8   4   2    0.52    0.68
   7  -4  -2   18.77    1.98
   7  -4  -2   15.99    1.86
   7  -4  -2   17.15    1.53
  -7   4   2   17.87    1.45
  -7   4   2   17.70    1.14
  -7   4   2   17.32    1.93
  -7   4   2   14.46    1.37
   6  -4  -2  145.62    9.17
   6  -4  -2  142.44    9.02
   6  -4  -2  161.37    9.27
  -6   4   2  147.94    8.86
  -6   4   2  141.01    9.18
  -6   4   2  138.44    8.73
  -6   4   2  143.79    8.83
   5  -4  -2   23.20    1.97
   5  -4  -2   23.80    1.77
   5  -4  -2   23.54    1.92
  -5   4   2   25.55    1.98
   4  -4  -2   26.25    1.82
   4  -4  -2   26.78    1.99
   4  -4  -2   24.06    1.93
  -4   4   2   25.58    1.81
  -4   4   2   27.00    1.96
  -4   4   2   24.71    1.94
   3  -4  -2  107.61    6.75
   3  -4  -2  104.16    6.80
   3  -4  -2  104.30    6.64
  -3   4   2  109.42    6.75
  -3   4   2  113.75    6.65
  -3   4   2  106.14    6.78
   2  -4  -2    0.86    0.38
   2  -4  -2    0.45    0.33
   2  -4  -2    0.64    0.46
  -2   4   2    0.74    0.35
  -2   4   2    0.29    0.37
  -2   4   2    0.63    0.42
  -2   4   2    0.32    0.38
   1  -4  -2    0.52    0.38
   1  -4  -2    0.85    0.47
   1  -4  -2    0.05    0.33
  -1   4   2    0.06    0.36
  -1   4   2    0.34    0.34
  -1   4   2    0.64    0.38
  -1   4   2    0.27    0.34
   0  -4  -2   15.08    1.20
   0   4   2   15.11    1.20
   0   4   2   15.08    1.21
   0   4   2   14.87    1.14
   0   4   2   16.25    1.15
   1   4   2  714.05   44.82
   1   4   2  725.98   44.65
   1   4   2  834.00   45.00
   1   4   2  726.56   44.66
   2   4   2   27.26    1.70
   2   4   2   27.00    1.70
   2   4   2   29.35    2.01
   2   4   2   26.12    1.72
   3   4   2   44.02    2.84
   3   4   2   47.42    3.12
   3   4   2   44.67    2.76
  -4  -4  -2    3.15    0.36
   4   4   2    4.02    0.68
   4   4   2    1.14    0.62
  -5  -4  -2    0.30    0.25
   5   4   2    0.46    0.45
  -6  -4  -2   -0.07    0.27
   6   4   2    0.36    0.65
  -7  -4  -2    5.56    0.70
   7   4   2    5.17    1.07
   7   4   2    3.90    1.05
  -8  -4  -2   39.84    2.60
   8   4   2   36.41    2.98
   8   4   2   37.71    3.09
   8   4   2   36.18    3.05
  -9  -4  -2   -0.28    0.45
   9   4   2    1.52    1.17
   9   4   2    1.22    0.94
   9   4   2   -0.72    0.81
  10   4   2   16.64    2.15
  10   4   2   18.13    2.37
  10   4   2   20.74    2.52
  11   4   2    9.77    1.94
  11   4   2   13.99    2.18
  11   4   2    9.97    1.74
  12   4   2    6.14    1.84
  12   4   2    1.58    1.50
  12   4   2    5.50    1.27
  12   4   2    5.00    1.48
  13   4   2    1.84    1.05
  13   4   2    1.12    1.30
  13   4   2    2.63    1.70
  13   4   2    0.98    1.33
  14   4   2    0.01    1.36
  16  -5  -2   -1.26    1.54
 -16   5   2    1.66    1.49
  15  -5  -2    1.98    1.55
  15  -5  -2    0.79    1.12
 -15   5   2   -0.10    1.24
 -15   5   2    2.03    1.44
 -15   5   2    1.48    1.38
  14  -5  -2    0.34    1.17
  14  -5  -2    1.67    1.47
 -14   5   2    0.17    1.12
 -14   5   2   -0.37    1.00
 -14   5   2    1.38    1.30
  13  -5  -2    0.02    1.22
  13  -5  -2    0.86    1.15
 -13   5   2    1.33    1.09
 -13   5   2    0.18    1.07
 -13   5   2    1.93    1.12
  12  -5  -2    3.89    1.49
  12  -5  -2    2.54    1.18
 -12   5   2    4.28    1.22
 -12   5   2    5.19    1.41
 -12   5   2    7.13    1.59
  11  -5  -2    7.85    1.74
  11  -5  -2   11.82    1.66
 -11   5   2    9.36    1.51
 -11   5   2   11.14    1.82
 -11   5   2   10.03    1.73
  10  -5  -2    0.98    0.78
  10  -5  -2    0.25    0.93
 -10   5   2    0.68    0.83
 -10   5   2    1.77    0.95
 -10   5   2    0.75    0.82
   9  -5  -2    0.87    0.86
   9  -5  -2    1.58    0.70
  -9   5   2    1.06    0.81
  -9   5   2    0.78    0.68
  -9   5   2   -0.01    0.73
   8  -5  -2    0.91    0.62
   8  -5  -2    0.55    0.75
   8  -5  -2    0.58    0.74
  -8   5   2    1.37    0.64
  -8   5   2    0.04    0.74
   7  -5  -2    2.35    0.90
   7  -5  -2    2.46    0.74
   7  -5  -2    2.15    0.86
  -7   5   2    2.26    0.58
  -7   5   2    3.57    0.40
  -7   5   2    4.25    0.70
  -7   5   2    1.32    0.85
   6  -5  -2   31.24    2.23
   6  -5  -2   28.10    2.39
   6  -5  -2   34.89    2.55
  -6   5   2   30.61    1.94
  -6   5   2   34.48    2.51
  -6   5   2   29.51    1.93
   5  -5  -2    4.58    0.94
   5  -5  -2    5.16    0.77
   5  -5  -2    4.45    0.99
   4  -5  -2   87.27    5.98
   4  -5  -2   95.40    5.94
   4  -5  -2   89.79    5.77
  -4   5   2   96.10    5.89
   3  -5  -2   63.02    4.20
   3  -5  -2   63.90    4.28
   3  -5  -2   61.98    4.09
  -3   5   2   69.57    4.11
  -3   5   2   61.62    4.18
   2  -5  -2   44.32    2.90
   2  -5  -2   37.93    2.88
   2  -5  -2   47.28    2.85
  -2   5   2   39.67    2.84
  -2   5   2   37.37    2.86
  -2   5   2   45.27    2.80
   1  -5  -2    3.55    0.64
   1  -5  -2    2.92    0.65
   1  -5  -2    3.32    0.63
  -1   5   2    4.53    0.71
  -1   5   2    4.93    0.74
  -1   5   2    3.26    0.60
   0  -5  -2  206.05   12.72
   0  -5  -2  210.22   12.66
   0   5   2  209.71   12.66
   0   5   2  202.90   12.71
   0   5   2  207.16   12.69
   0   5   2  213.82   12.66
   1   5   2    9.04    0.76
   1   5   2    9.50    1.06
   1   5   2    8.96    0.77
   1   5   2    7.75    0.75
   2   5   2   56.39    3.57
   2   5   2   58.20    3.57
   2   5   2   57.52    3.86
   2   5   2   59.21    3.61
   3   5   2  248.69   14.65
   3   5   2  237.38   14.24
   3   5   2  231.70   14.24
   3   5   2  237.83   14.28
   4   5   2    1.80    0.31
   4   5   2    1.63    0.50
   4   5   2    2.12    0.71
  -5  -5  -2    0.01    0.20
   5   5   2   -0.31    0.37
  -6  -5  -2   24.56    1.65
   6   5   2   24.83    2.17
  -7  -5  -2   26.57    1.83
   7   5   2   27.12    2.40
   7   5   2   28.42    2.30
  -8  -5  -2    5.00    0.67
   8   5   2    3.60    1.18
   8   5   2    5.21    1.40
   8   5   2    3.97    1.14
   9   5   2    2.89    1.16
   9   5   2    5.66    1.45
   9   5   2    4.20    1.26
  10   5   2    7.77    1.54
  10   5   2    5.95    1.54
  10   5   2   10.20    1.78
  11   5   2    0.77    1.08
  11   5   2   -0.98    1.14
  11   5   2   -0.61    1.01
  12   5   2    0.38    1.46
  12   5   2    1.79    1.18
  12   5   2    3.50    1.11
  12   5   2    3.01    1.63
  13   5   2    1.08    1.08
  13   5   2    3.01    1.68
  13   5   2    0.87    1.28
  13   5   2   -1.78    1.18
 -16   6   2    0.02    1.33
  15  -6  -2   -0.29    1.00
  15  -6  -2   -1.38    1.27
 -15   6   2    0.38    1.18
 -15   6   2   -0.25    1.07
 -15   6   2    0.80    1.30
  14  -6  -2   -0.50    0.98
  14  -6  -2   -0.76    1.26
 -14   6   2    0.02    1.18
 -14   6   2    0.86    1.21
 -14   6   2   -0.01    1.16
  13  -6  -2    1.70    1.37
  13  -6  -2    5.10    1.29
 -13   6   2    1.54    1.12
 -13   6   2    3.73    1.37
 -13   6   2    3.46    1.42
  12  -6  -2    8.64    1.61
  12  -6  -2    6.63    1.72
 -12   6   2   11.68    1.96
 -12   6   2    8.30    1.50
 -12   6   2    9.04    1.79
  11  -6  -2   -0.23    0.97
  11  -6  -2   -0.21    0.75
 -11   6   2   -0.31    0.84
 -11   6   2    0.49    0.85
 -11   6   2    0.30    0.90
  10  -6  -2    1.14    0.81
  10  -6  -2    2.21    1.16
 -10   6   2    0.60    0.75
 -10   6   2    2.73    1.04
 -10   6   2    2.59    1.07
   9  -6  -2    9.24    1.57
   9  -6  -2    8.53    1.54
   9  -6  -2    8.60    1.29
  -9   6   2    7.94    1.19
  -9   6   2   11.58    1.73
   8  -6  -2    1.12    0.80
   8  -6  -2    1.49    0.66
   8  -6  -2    0.86    0.85
  -8   6   2    1.69    0.60
  -8   6   2    0.44    0.87
  -8   6   2    1.41    0.27
  -8   6   2    0.89    0.60
   7  -6  -2   10.30    1.18
   7  -6  -2    6.07    1.26
   7  -6  -2    7.87    1.40
  -7   6   2    7.92    0.73
  -7   6   2    7.49    0.72
  -7   6   2    9.18    1.46
   6  -6  -2   21.37    1.69
   6  -6  -2   21.78    1.92
   6  -6  -2   21.38    2.27
   5  -6  -2  169.89   10.28
   5  -6  -2  155.62   10.33
   5  -6  -2  163.87   10.07
   4  -6  -2    0.25    0.57
   4  -6  -2   -0.67    0.52
   4  -6  -2   -0.11    0.36
   3  -6  -2    0.47    0.40
   3  -6  -2   -0.02    0.51
   3  -6  -2    0.95    0.57
   2  -6  -2  246.21   15.41
   2  -6  -2  246.81   15.35
   2  -6  -2  268.28   15.50
  -2   6   2  249.69   15.38
   1  -6  -2    0.19    0.44
   1  -6  -2   -0.64    0.41
  -1   6   2    0.26    0.47
  -1   6   2    0.55    0.42
   0  -6  -2  167.85   10.78
   0  -6  -2  180.46   10.87
   0   6   2  175.26   10.86
   0   6   2  165.08   10.77
   0   6   2  184.29   10.79
   0   6   2  184.91   10.84
   1   6   2  142.95    8.64
   1   6   2  141.58    8.81
   1   6   2  138.77    8.63
   1   6   2  140.94    8.64
   2   6   2  106.59    6.66
   2   6   2  102.13    6.35
   2   6   2  103.98    6.39
   2   6   2  103.49    6.35
   3   6   2    2.59    0.31
   3   6   2    3.19    0.33
   3   6   2    3.11    0.46
   3   6   2    3.12    0.79
   4   6   2   25.90    1.84
   4   6   2   26.14    1.75
   4   6   2   30.11    2.25
   5   6   2   14.71    1.72
   5   6   2   12.50    0.94
   6   6   2   29.91    2.53
   7   6   2    1.51    0.84
   8   6   2    3.39    1.06
   8   6   2    0.92    0.95
   9   6   2   11.40    1.89
   9   6   2    8.25    1.76
   9   6   2   11.44    1.75
  10   6   2    1.10    1.08
  10   6   2    0.83    1.10
  10   6   2    0.24    0.97
  11   6   2    0.63    1.10
  11   6   2    1.18    1.19
  11   6   2    1.12    1.32
  12   6   2    2.18    1.27
  12   6   2    0.81    0.99
  12   6   2    1.71    1.24
  12   6   2    2.17    1.53
  13   6   2   -0.26    1.19
  13   6   2   -0.47    1.15
  13   6   2    1.13    1.04
 -16   7   2   -0.84    1.33
  15  -7  -2   -0.47    1.31
  15  -7  -2   -0.14    0.98
 -15   7   2    0.46    1.27
 -15   7   2   -0.86    1.18
 -15   7   2   -0.66    1.14
  14  -7  -2    3.94    1.75
  14  -7  -2    3.41    1.13
 -14   7   2    1.09    1.39
 -14   7   2    4.31    1.73
 -14   7   2    0.55    1.18
  13  -7  -2    3.38    1.25
  13  -7  -2    3.19    1.43
 -13   7   2    0.86    1.12
 -13   7   2    2.76    1.34
 -13   7   2    1.34    1.23
  12  -7  -2   -0.35    1.28
  12  -7  -2    1.01    0.89
 -12   7   2   -0.37    0.91
 -12   7   2    0.49    1.08
 -12   7   2   -0.32    0.95
  11  -7  -2    0.19    1.01
  11  -7  -2    1.81    0.85
 -11   7   2    0.64    0.99
 -11   7   2   -0.21    0.75
 -11   7   2    0.08    0.99
  10  -7  -2    1.61    1.07
  10  -7  -2   -0.30    0.74
 -10   7   2   -0.05    0.74
 -10   7   2    0.13    0.87
   9  -7  -2    0.10    0.82
   9  -7  -2   -0.04    0.63
   9  -7  -2    0.68    0.71
  -9   7   2    0.58    0.87
  -9   7   2   -0.79    0.62
   8  -7  -2   -0.46    0.70
   8  -7  -2    0.99    0.73
   8  -7  -2    1.38    0.69
  -8   7   2    0.20    0.46
  -8   7   2    0.87    0.29
  -8   7   2   -0.42    0.44
  -8   7   2    0.74    0.64
   7  -7  -2    7.98    1.37
   7  -7  -2    8.22    1.43
   7  -7  -2    8.75    1.17
  -7   7   2    8.88    1.46
   6  -7  -2   13.77    1.36
   6  -7  -2   12.28    1.64
   6  -7  -2    7.41    1.34
   5  -7  -2    0.09    0.44
   5  -7  -2   -0.31    0.59
   5  -7  -2   -0.12    0.66
   4  -7  -2    3.28    0.92
   4  -7  -2    1.65    0.76
   4  -7  -2    2.15    0.62
   3  -7  -2  180.49   11.69
   3  -7  -2  191.72   11.51
   3  -7  -2  188.17   11.61
   2  -7  -2    2.79    0.66
   2  -7  -2    1.83    0.64
   2  -7  -2    2.31    0.72
   1  -7  -2   29.79    2.13
   1  -7  -2   27.17    2.13
   0  -7  -2    4.28    0.76
   0   7   2    4.79    0.75
   0   7   2    4.06    0.83
   1   7   2   39.97    2.72
   1   7   2   42.25    2.72
   1   7   2   40.82    2.73
   1   7   2   37.95    2.87
   2   7   2    1.19    0.38
   2   7   2    1.59    0.43
   2   7   2    2.20    0.43
   2   7   2    1.21    0.65
   3   7   2    0.34    0.24
   3   7   2    0.41    0.25
   3   7   2    0.18    0.32
   3   7   2    0.15    0.61
   4   7   2   16.23    1.28
   4   7   2   18.31    1.27
   4   7   2   19.60    2.00
   5   7   2    4.27    1.11
   5   7   2    5.97    0.64
   5   7   2    6.26    1.21
   6   7   2   16.40    2.02
   7   7   2    1.61    1.00
   8   7   2    3.05    1.06
   8   7   2    1.57    0.93
   9   7   2    2.40    1.13
   9   7   2    4.47    1.45
   9   7   2    3.13    1.24
  10   7   2    0.36    1.07
  10   7   2    1.21    1.24
  10   7   2    0.69    1.20
  11   7   2    1.86    1.25
  11   7   2    0.91    1.27
  11   7   2    2.60    1.41
  12   7   2   -0.37    1.26
  12   7   2    0.48    1.18
  12   7   2    0.42    1.40
  12   7   2    0.92    0.99
  15  -8  -2    2.94    1.28
  15  -8  -2    1.82    1.51
 -15   8   2    1.54    1.39
 -15   8   2    0.99    1.28
 -15   8   2    4.23    1.75
  14  -8  -2   -0.42    1.20
  14  -8  -2    2.01    1.12
 -14   8   2    1.08    1.23
 -14   8   2   -0.77    1.07
 -14   8   2    1.06    1.26
  13  -8  -2    2.96    1.17
  13  -8  -2    2.11    1.45
 -13   8   2    1.45    1.26
 -13   8   2    1.44    1.12
 -13   8   2    2.88    1.41
  12  -8  -2    3.06    1.43
  12  -8  -2    2.13    1.03
 -12   8   2    2.55    1.26
 -12   8   2    1.85    1.05
 -12   8   2    3.37    1.40
  11  -8  -2    1.91    0.99
  11  -8  -2    0.75    1.18
 -11   8   2    0.52    0.88
 -11   8   2   -0.42    0.85
  10  -8  -2   -0.28    1.01
  10  -8  -2    0.11    0.89
  10  -8  -2    0.31    0.79
 -10   8   2   -0.11    0.77
 -10   8   2    1.53    1.11
   9  -8  -2    2.79    0.91
   9  -8  -2    2.58    1.15
   9  -8  -2    2.27    1.11
  -9   8   2    1.45    0.70
  -9   8   2    1.39    0.78
  -9   8   2    2.89    1.13
   8  -8  -2   -0.55    0.72
   8  -8  -2    0.44    0.92
   8  -8  -2    0.93    0.63
  -8   8   2   -0.30    0.72
   7  -8  -2    0.97    0.87
   7  -8  -2    0.89    0.58
   7  -8  -2    0.31    0.85
   6  -8  -2    3.21    0.72
   6  -8  -2    4.71    1.11
   6  -8  -2    3.27    1.01
   5  -8  -2   15.47    1.97
   5  -8  -2   16.61    1.62
   5  -8  -2   16.10    1.87
   4  -8  -2   72.75    4.86
   4  -8  -2   74.20    5.03
   4  -8  -2   78.50    5.20
   3  -8  -2   34.35    2.54
   3  -8  -2   30.92    2.58
   3  -8  -2   33.41    2.41
   2  -8  -2   19.28    1.99
   2  -8  -2   18.50    1.61
   2  -8  -2   20.87    1.76
   1  -8  -2   12.73    1.44
   1  -8  -2   10.47    1.34
  -1   8   2   13.59    1.44
   0  -8  -2   65.32    4.52
   0   8   2   73.22    4.63
   1   8   2    2.92    0.61
   1   8   2    2.77    0.65
   1   8   2    3.58    0.64
   1   8   2    2.84    0.80
   2   8   2    3.19    0.57
   2   8   2    2.65    0.56
   2   8   2    2.19    0.80
   2   8   2    3.15    0.61
   3   8   2   11.49    1.51
   3   8   2   11.27    0.88
   3   8   2   10.45    0.86
   3   8   2    9.87    1.04
   4   8   2    1.42    0.42
   4   8   2    1.17    0.84
   4   8   2    1.16    0.44
   5   8   2   39.72    2.51
   5   8   2   37.45    3.05
   5   8   2   36.97    2.68
   6   8   2   39.58    3.23
   7   8   2    5.18    1.36
   8   8   2    1.06    1.06
   8   8   2    2.31    0.98
   9   8   2    1.96    1.07
   9   8   2   -1.14    0.89
   9   8   2   -0.03    1.10
  10   8   2   -1.25    1.08
  10   8   2   -1.12    0.70
  10   8   2    1.10    1.11
  11   8   2    1.91    1.21
  11   8   2    3.50    1.51
  11   8   2    2.57    1.52
  12   8   2   -0.31    1.16
  12   8   2    1.07    1.43
  15  -9  -2    1.25    1.53
 -15   9   2   -1.33    1.17
 -15   9   2    0.29    1.39
 -15   9   2    0.35    1.18
  14  -9  -2    2.15    1.14
  14  -9  -2   -0.12    1.36
 -14   9   2    0.71    1.42
 -14   9   2   -0.72    1.12
 -14   9   2    3.30    1.59
  13  -9  -2    2.27    1.08
  13  -9  -2    1.91    1.49
 -13   9   2    2.99    1.42
 -13   9   2    0.15    1.09
 -13   9   2    1.90    1.23
  12  -9  -2    1.37    1.30
  12  -9  -2    4.28    1.23
 -12   9   2    2.65    1.20
 -12   9   2    0.38    1.11
 -12   9   2    0.90    0.99
  11  -9  -2    0.42    0.86
  11  -9  -2    0.13    1.08
 -11   9   2   -0.34    0.82
 -11   9   2    1.69    1.12
  10  -9  -2   -0.67    0.99
  10  -9  -2   -1.53    0.61
  10  -9  -2   -0.81    0.90
 -10   9   2    1.06    1.10
   9  -9  -2    2.17    1.16
   9  -9  -2    1.11    1.03
   9  -9  -2    3.29    0.95
  -9   9   2    1.49    0.54
  -9   9   2    3.09    1.23
   8  -9  -2    5.10    1.32
   8  -9  -2    6.51    1.11
   8  -9  -2    5.68    1.41
  -8   9   2    6.63    1.44
   7  -9  -2   -0.04    0.72
   7  -9  -2   -0.50    0.74
   7  -9  -2    0.22    0.53
   6  -9  -2   32.87    2.71
   6  -9  -2   34.57    2.50
   6  -9  -2   31.63    2.79
   5  -9  -2   11.01    1.65
   5  -9  -2    9.68    1.60
   5  -9  -2   10.54    1.28
   4  -9  -2   48.12    3.66
   4  -9  -2   47.66    3.50
   4  -9  -2   59.40    3.90
   3  -9  -2   60.91    4.28
   3  -9  -2   62.06    4.40
   3  -9  -2   62.40    4.19
   2  -9  -2   25.35    2.16
   2  -9  -2   25.58    2.05
   1  -9  -2   57.41    4.04
   1  -9  -2   57.93    4.07
  -1   9   2   61.59    4.06
   0  -9  -2    0.11    0.51
   0   9   2   -0.26    0.46
   0   9   2    0.46    0.57
   0   9   2    0.59    0.53
   1   9   2    0.90    0.64
   1   9   2   -0.41    0.45
   1   9   2    0.05    0.38
   2   9   2   -0.36    0.62
   2   9   2   -0.24    0.38
   2   9   2    0.04    0.44
   2   9   2    0.25    0.41
   3   9   2    0.36    0.35
   3   9   2    0.09    0.70
   3   9   2    0.52    0.36
   3   9   2    0.66    0.47
   4   9   2    6.99    0.83
   4   9   2    6.07    1.32
   5   9   2    1.62    0.96
   6   9   2    6.31    1.41
   7   9   2   13.60    2.08
   8   9   2    1.35    0.90
   8   9   2    1.84    1.26
   9   9   2    0.95    1.11
   9   9   2    1.02    1.12
   9   9   2   -0.36    0.88
  10   9   2   15.89    2.42
  10   9   2   10.21    1.87
  10   9   2   13.62    2.32
  11   9   2    2.67    1.37
  11   9   2    0.40    1.27
  11   9   2    1.58    1.45
 -15  10   2   -0.19    1.32
  14 -10  -2   -0.63    1.22
 -14  10   2   -2.15    0.99
 -14  10   2   -1.09    1.02
 -14  10   2    0.89    1.37
  13 -10  -2   -0.31    0.83
  13 -10  -2   -0.19    1.30
 -13  10   2   -0.13    1.03
 -13  10   2   -0.82    0.99
 -13  10   2    0.02    0.82
  12 -10  -2    0.74    0.89
  12 -10  -2    0.46    1.30
 -12  10   2   -0.25    0.92
 -12  10   2    0.11    1.07
  11 -10  -2    1.76    1.27
  11 -10  -2    0.27    0.80
 -11  10   2    0.75    1.18
 -11  10   2    0.42    0.92
  10 -10  -2    1.68    1.28
  10 -10  -2    2.68    0.93
  10 -10  -2    1.06    1.14
 -10  10   2    0.68    1.07
 -10  10   2   -0.49    0.67
   9 -10  -2    2.57    1.20
   9 -10  -2    5.34    1.46
   9 -10  -2    3.88    0.97
  -9  10   2    3.11    1.28
   8 -10  -2   -0.19    0.61
   8 -10  -2    0.53    0.97
   8 -10  -2   -0.08    0.93
  -8  10   2   -1.22    0.71
   7 -10  -2    4.47    1.38
   7 -10  -2    7.45    1.46
   7 -10  -2    6.88    1.13
   6 -10  -2    0.15    0.47
   6 -10  -2   -0.34    0.76
   6 -10  -2   -0.14    0.78
   5 -10  -2   18.16    2.16
   5 -10  -2   20.02    1.70
   5 -10  -2   18.25    2.29
   4 -10  -2  117.67    8.03
   4 -10  -2  121.08    7.89
   4 -10  -2  123.28    7.73
   3 -10  -2   35.13    2.52
   3 -10  -2   29.69    2.66
   3 -10  -2   31.37    2.62
   2 -10  -2  103.13    6.62
   2 -10  -2  103.51    6.77
  -2  10   2   98.07    6.58
   1 -10  -2   12.26    1.64
  -1  10   2   13.64    1.64
   0 -10  -2    6.36    1.06
   0  10   2    6.50    1.04
   0  10   2    4.80    1.01
   0  10   2    4.27    0.90
   1  10   2    2.67    0.72
   1  10   2    1.16    0.82
   1  10   2    1.25    0.60
   2  10   2    4.29    1.07
   2  10   2    4.82    0.77
   2  10   2    3.33    0.81
   3  10   2   23.81    1.83
   3  10   2   21.65    1.69
   3  10   2   26.39    2.27
   4  10   2    2.92    1.09
   5  10   2    1.13    0.92
   6  10   2   32.63    3.33
   7  10   2    1.80    1.16
   8  10   2   -0.28    1.06
   9  10   2    5.14    1.64
   9  10   2    7.68    1.56
  10  10   2   -1.69    1.10
  10  10   2    2.21    1.25
  10  10   2    0.68    1.37
  14 -11  -2   -0.47    1.28
 -14  11   2   -0.83    1.10
 -14  11   2    1.06    1.41
  13 -11  -2    1.82    1.48
 -13  11   2    0.11    1.08
 -13  11   2    0.58    1.25
 -13  11   2    2.86    1.54
  12 -11  -2    5.34    1.67
  12 -11  -2    2.84    1.02
 -12  11   2    0.87    1.07
 -12  11   2    2.88    1.40
  11 -11  -2    5.03    1.13
  11 -11  -2    4.66    1.57
 -11  11   2    1.30    0.93
 -11  11   2    2.44    1.36
  10 -11  -2    0.72    0.83
  10 -11  -2    0.31    1.05
  10 -11  -2    2.43    1.44
 -10  11   2    1.96    1.33
   9 -11  -2    5.78    1.58
   9 -11  -2    6.36    1.67
   9 -11  -2    6.01    1.16
  -9  11   2    7.35    1.70
   8 -11  -2   11.31    1.92
   8 -11  -2   14.70    1.69
   8 -11  -2   11.66    2.04
  -8  11   2   15.68    2.32
   7 -11  -2    5.26    1.06
   7 -11  -2    3.80    1.28
   7 -11  -2    4.05    1.29
  -7  11   2    2.67    1.19
   6 -11  -2    0.00    0.61
   6 -11  -2   -0.68    0.77
   6 -11  -2   -1.37    0.61
   5 -11  -2    2.12    1.04
   5 -11  -2    1.94    0.77
   5 -11  -2    2.05    1.06
   4 -11  -2    1.81    0.74
   4 -11  -2    2.46    1.06
   4 -11  -2    0.53    0.80
   3 -11  -2    4.00    1.19
   3 -11  -2    7.16    1.16
   3 -11  -2    7.44    1.41
   2 -11  -2    6.29    1.30
  -2  11   2    5.20    1.17
   1 -11  -2    5.81    1.21
  -1  11   2    8.65    1.34
  -1  11   2    8.69    1.32
   0 -11  -2    4.29    1.01
   0  11   2    4.06    1.04
   0  11   2    4.13    0.96
   1  11   2    0.00    0.75
   1  11   2    0.93    0.64
   1  11   2    0.38    0.60
   2  11   2    1.41    0.70
   2  11   2    0.50    0.52
   2  11   2   -0.46    0.67
   3  11   2   -0.02    0.80
   3  11   2    0.22    0.51
   4  11   2    1.94    1.00
   5  11   2    3.23    1.23
   6  11   2    2.31    1.25
   7  11   2    7.24    1.69
   8  11   2    6.39    1.78
   9  11   2    0.23    1.29
   9  11   2    0.87    1.08
  10  11   2    1.77    1.29
 -14  12   2   -2.06    1.09
  13 -12  -2   -0.46    1.26
 -13  12   2    0.02    1.13
 -13  12   2    0.64    1.39
  12 -12  -2    1.20    1.41
 -12  12   2    0.37    1.27
 -12  12   2   -1.08    0.96
  11 -12  -2    1.16    0.83
  11 -12  -2   -0.01    1.18
 -11  12   2    0.75    1.23
  10 -12  -2    2.00    1.35
  10 -12  -2    2.36    1.40
  10 -12  -2    3.51    0.99
 -10  12   2    2.13    1.32
   9 -12  -2    9.75    2.03
   9 -12  -2   10.77    1.50
   9 -12  -2    7.20    1.82
  -9  12   2    8.28    1.84
   8 -12  -2   11.16    1.47
   8 -12  -2    6.24    1.61
   8 -12  -2    8.33    1.84
  -8  12   2    8.32    1.88
   7 -12  -2   11.58    1.50
   7 -12  -2    4.74    1.57
   7 -12  -2    9.72    1.76
  -7  12   2    5.35    1.58
   6 -12  -2    8.82    1.36
   6 -12  -2    2.90    1.14
   6 -12  -2    8.89    1.75
  -6  12   2    5.98    1.53
   5 -12  -2   22.91    2.71
   5 -12  -2   23.01    1.98
   5 -12  -2   16.87    2.29
   4 -12  -2   12.40    1.68
   4 -12  -2   16.09    2.19
   4 -12  -2   16.77    2.10
   3 -12  -2   17.88    2.05
   3 -12  -2   17.29    2.25
  -3  12   2   22.15    2.38
  -3  12   2   17.23    2.02
   2 -12  -2   20.20    2.38
  -2  12   2   23.67    2.44
  -2  12   2   25.75    2.61
   1 -12  -2    4.23    1.12
  -1  12   2    4.62    1.14
  -1  12   2    5.22    1.15
   0  12   2    0.90    0.74
   0  12   2    2.51    0.94
   1  12   2    4.36    1.17
   1  12   2    3.19    0.85
   2  12   2    0.63    0.57
   2  12   2    0.32    0.80
   3  12   2    0.54    0.99
   4  12   2    0.94    0.99
   5  12   2    0.83    1.01
   6  12   2   19.30    2.60
   7  12   2    3.94    1.49
   8  12   2    1.59    1.35
   9  12   2    2.36    1.27
  13 -13  -2   -0.71    1.62
 -13  13   2   -1.13    1.10
  12 -13  -2   -1.31    1.10
 -12  13   2   -0.16    1.24
  11 -13  -2    2.66    1.49
 -11  13   2    3.30    1.63
  10 -13  -2    1.72    0.88
  10 -13  -2    2.36    1.45
 -10  13   2    1.82    1.34
   9 -13  -2    4.14    1.03
   9 -13  -2    3.56    1.49
   9 -13  -2    3.24    1.53
  -9  13   2    4.87    1.61
   8 -13  -2    7.33    1.67
   8 -13  -2    6.26    1.74
   8 -13  -2    8.37    1.38
  -8  13   2    7.51    1.80
   7 -13  -2    2.70    0.98
   7 -13  -2    2.72    1.40
   7 -13  -2    2.01    1.22
  -7  13   2    0.21    1.06
   6 -13  -2   12.79    1.69
   6 -13  -2   10.12    1.98
   6 -13  -2   11.48    1.88
  -6  13   2   13.56    2.19
   5 -13  -2    0.26    0.94
   5 -13  -2    0.34    0.81
   5 -13  -2    1.51    1.12
  -5  13   2    0.78    0.96
   4 -13  -2    0.32    0.95
   4 -13  -2    0.92    0.87
   4 -13  -2    1.46    1.13
  -4  13   2    0.73    0.92
  -4  13   2    0.08    0.74
   3 -13  -2   -0.67    0.95
  -3  13   2   -0.76    0.74
  -3  13   2   -0.93    0.87
   2 -13  -2    0.34    0.93
  -2  13   2    0.09    0.85
  -2  13   2   -1.14    0.69
  -1  13   2    0.45    0.86
  -1  13   2    0.74    0.87
   0  13   2   -0.13    0.77
   0  13   2    0.48    0.79
   1  13   2    4.74    1.23
   1  13   2    5.33    1.05
   2  13   2   10.34    1.74
   3  13   2   -0.37    0.95
   4  13   2   -1.67    0.85
   5  13   2   19.57    2.65
   6  13   2    1.21    1.23
   7  13   2    2.24    1.41
  12 -14  -2   -1.09    1.41
 -12  14   2   -1.26    1.03
  11 -14  -2   -2.03    1.32
 -11  14   2   -1.25    0.93
  10 -14  -2    1.64    1.35
 -10  14   2   -0.09    1.20
   9 -14  -2    5.09    1.67
   9 -14  -2    4.04    1.63
   9 -14  -2    6.10    1.20
  -9  14   2    6.94    1.89
   8 -14  -2    0.82    1.30
   8 -14  -2    0.97    0.92
   8 -14  -2    2.81    1.44
  -8  14   2    2.26    1.39
   7 -14  -2   23.12    2.97
   7 -14  -2   26.25    3.34
   7 -14  -2   27.87    2.42
  -7  14   2   35.00    3.64
   6 -14  -2    1.08    0.92
   6 -14  -2   -0.54    1.03
   6 -14  -2   -0.26    1.23
  -6  14   2   -0.29    1.10
   5 -14  -2   -0.54    0.96
   5 -14  -2    0.25    0.82
   5 -14  -2    0.79    1.15
  -5  14   2    0.24    1.05
  -5  14   2    0.91    0.82
   4 -14  -2    5.96    1.55
  -4  14   2    6.31    1.58
  -4  14   2    8.97    1.41
   3 -14  -2    2.10    1.27
  -3  14   2    2.82    1.25
  -3  14   2    1.08    0.97
  -2  14   2   -0.37    0.92
  -2  14   2    1.06    0.99
  -1  14   2   -0.94    0.72
  -1  14   2    0.40    0.80
   0  14   2    1.99    0.90
   0  14   2   -0.85    1.03
   1  14   2    4.29    1.33
   2  14   2   -0.51    0.97
   3  14   2    0.54    1.05
   4  14   2   11.47    2.00
   5  14   2   -0.08    1.16
   6  14   2    1.26    1.35
  10 -15  -2    0.34    1.25
 -10  15   2    0.50    1.34
   9 -15  -2    0.94    1.28
  -9  15   2    0.75    1.33
   8 -15  -2   12.53    2.34
   8 -15  -2   16.42    2.62
  -8  15   2   15.71    2.63
   7 -15  -2    3.29    1.43
   7 -15  -2    2.54    1.06
   7 -15  -2    2.85    1.51
  -7  15   2    2.43    1.52
   6 -15  -2    1.91    0.95
   6 -15  -2    1.06    1.32
   6 -15  -2    0.26    1.20
  -6  15   2    2.17    1.01
  -6  15   2   -0.66    1.05
   5 -15  -2    8.23    1.89
  -5  15   2    9.67    1.94
  -5  15   2    8.24    1.44
   4 -15  -2    0.93    1.15
  -4  15   2    1.39    1.20
  -4  15   2    1.94    1.12
  -3  15   2   -0.67    0.76
  -3  15   2    0.92    0.94
  -2  15   2    3.10    1.10
  -2  15   2    2.13    1.19
  -1  15   2    2.62    1.14
  -1  15   2    2.61    1.22
   0  15   2    2.43    1.17
   1  15   2    1.62    1.16
   2  15   2    9.29    1.97
   3  15   2   11.53    2.14
   4  15   2    3.03    1.41
   9 -16  -2    3.28    1.72
  -9  16   2    5.16    1.89
   8 -16  -2    4.66    1.64
  -8  16   2    5.73    1.88
   7 -16  -2   -1.71    1.20
  -7  16   2   -1.47    1.07
   6 -16  -2   10.69    1.94
  -6  16   2    8.24    2.03
  -6  16   2   10.93    1.65
  -5  16   2    0.41    1.08
  -5  16   2   -0.56    0.90
  -4  16   2   -0.57    0.89
  -4  16   2    0.24    1.15
  -3  16   2    0.85    1.10
  -3  16   2    1.22    0.91
  -2  16   2   -0.28    0.81
  -2  16   2   -0.45    0.79
  -1  16   2    1.42    1.04
   0  16   2    1.75    1.26
   1  16   2   15.18    2.36
   2  16   2    4.79    1.64
   3  16   2    5.96    1.80
   7 -17  -2    4.70    1.82
  -7  17   2    1.93    1.55
  -6  17   2   -0.40    1.14
  -5  17   2   -0.90    0.93
  -5  17   2   -0.68    1.04
  -4  17   2    1.43    1.36
  -4  17   2    1.57    1.11
  -3  17   2   -0.34    1.14
  -3  17   2    1.29    1.10
  -2  17   2    0.01    0.95
  -1  17   2   -0.57    0.89
   0  17   2    5.14    1.50
   1  17  -3    0.08    1.16
   1  17  -3    2.87    1.46
   0  17  -3    1.43    1.61
   0  17  -3    0.93    1.27
  -1  17  -3    2.55    1.14
   1 -17   3   -0.46    0.89
  -2  17  -3    1.57    1.20
   2 -17   3    1.06    1.32
  -3  17  -3    2.26    1.20
   3 -17   3    3.07    1.63
   4 -17   3    3.69    1.53
   5 -17   3   -1.10    1.11
   6 -17   3   -0.30    1.27
   4  16  -3    0.09    1.11
   4  16  -3    1.07    1.33
   3  16  -3    2.91    1.43
   3  16  -3   -0.08    1.04
   2  16  -3    3.85    1.49
   2  16  -3    0.82    1.16
   1  16  -3    0.77    1.08
   1  16  -3    2.39    1.34
   0  16  -3    0.78    1.19
   0  16  -3    0.68    0.93
   0 -16   3    0.52    1.03
  -1  16  -3   -0.22    0.88
  -1  16  -3    2.21    1.12
   1 -16   3   -0.97    0.89
  -2  16  -3    2.78    1.10
   2 -16   3    3.80    1.43
  -3  16  -3    4.21    1.21
   3 -16   3    3.94    1.53
  -4  16  -3    2.48    1.14
   4 -16   3    2.95    1.52
   5 -16   3   -0.34    1.35
   5 -16   3    0.58    1.10
   6 -16   3    2.24    1.47
   6 -16   3    1.08    1.19
   7 -16   3    3.44    1.49
   7 -16   3    4.97    1.85
   8 -16   3   -0.63    0.96
   8 -16   3    0.16    1.29
   6  15  -3    1.38    1.34
   6  15  -3    1.55    1.32
   5  15  -3    1.20    1.32
   5  15  -3    1.29    1.25
   4  15  -3    5.80    1.56
   4  15  -3    3.85    1.37
   3  15  -3    2.95    1.32
   3  15  -3    2.92    1.17
   2  15  -3    3.07    1.28
   2  15  -3    2.36    1.17
   1  15  -3    0.10    0.98
   1  15  -3    0.04    0.98
  -1 -15   3   -0.09    0.98
   0  15  -3    1.12    1.07
   0  15  -3    1.10    0.94
   0 -15   3    1.60    1.11
  -1  15  -3    0.95    0.90
  -1  15  -3    1.79    1.06
   1 -15   3    0.90    0.99
  -2  15  -3    5.65    1.26
  -2  15  -3    5.48    1.25
   2 -15   3    7.14    1.54
  -3  15  -3    1.33    0.95
  -3  15  -3    0.53    0.90
   3 -15   3    1.94    1.23
  -4  15  -3    0.50    0.83
   4 -15   3    1.59    1.09
   4 -15   3    1.69    1.26
  -5  15  -3    4.61    1.19
   5 -15   3    4.24    1.40
   5 -15   3    2.63    1.44
   6 -15   3    2.15    1.52
   6 -15   3    3.33    1.33
   7 -15   3    5.46    1.60
   7 -15   3    8.68    1.99
   8 -15   3   -0.09    1.20
   8 -15   3    0.91    1.17
   9 -15   3    0.03    1.41
   9 -15   3    0.12    1.21
  10 -15   3   -1.41    1.31
  10 -15   3    1.09    1.19
   8  14  -3    1.97    1.21
   7  14  -3    1.92    1.04
   7  14  -3    1.54    1.40
   7  14  -3    0.50    1.15
   6  14  -3    1.01    1.07
   6  14  -3   -0.51    1.18
   5  14  -3    2.99    1.33
   5  14  -3    2.02    1.23
   4  14  -3    2.23    1.28
   4  14  -3    0.79    1.06
   3  14  -3    1.43    1.15
   3  14  -3    2.15    1.14
   2  14  -3    0.99    1.02
   2  14  -3    1.85    1.09
  -2 -14   3    0.17    0.76
   1  14  -3   -0.19    0.88
   1  14  -3    0.58    0.90
  -1 -14   3   -0.04    0.76
   0  14  -3    2.90    1.08
   0  14  -3   -0.01    0.86
   0 -14   3    1.13    1.02
  -1  14  -3    0.98    0.86
  -1  14  -3    2.79    1.08
   1 -14   3    1.68    1.10
  -2  14  -3    2.18    0.90
  -2  14  -3    1.18    0.90
   2 -14   3    0.36    1.13
  -3  14  -3   -0.49    0.64
  -3  14  -3   -0.66    0.74
   3 -14   3    0.21    0.93
   3 -14   3   -0.27    0.85
  -4  14  -3    1.36    0.80
  -4  14  -3    2.41    0.80
   4 -14   3    1.88    1.17
   4 -14   3    0.83    1.04
  -5  14  -3    2.53    0.88
   5 -14   3    1.25    1.04
   5 -14   3    1.05    1.20
   6 -14   3    6.61    1.57
   6 -14   3    5.80    1.65
   7 -14   3    0.01    1.14
   7 -14   3    0.09    1.13
   8 -14   3    1.84    1.28
   8 -14   3    1.23    1.12
   9 -14   3    1.46    1.40
   9 -14   3    2.51    1.51
  10 -14   3    0.47    1.12
  10 -14   3    2.60    1.59
  11 -14   3    0.15    1.38
  11 -14   3    0.55    1.48
   9  13  -3    2.85    1.39
   8  13  -3    6.52    1.83
   8  13  -3    3.87    1.30
   8  13  -3    3.98    1.52
   7  13  -3    0.44    0.93
   7  13  -3   -0.19    1.07
   7  13  -3   -0.57    1.08
   6  13  -3    1.01    1.09
   6  13  -3    0.33    1.10
   5  13  -3    1.73    1.12
   5  13  -3    3.19    1.34
   4  13  -3    1.85    1.13
   4  13  -3    1.94    1.09
   3  13  -3    1.48    1.09
   3  13  -3    2.58    1.06
  -3 -13   3    3.44    0.94
   2  13  -3    1.07    0.84
   2  13  -3    0.71    0.88
  -2 -13   3    0.85    0.77
   1  13  -3   29.45    2.79
   1  13  -3   21.53    2.39
  -1 -13   3   27.34    2.42
   0  13  -3    6.98    1.42
   0  13  -3    8.36    1.37
   0 -13   3    7.73    1.50
  -1  13  -3    0.97    0.83
  -1  13  -3    1.99    0.89
   1 -13   3    2.74    1.16
  -2  13  -3    0.68    0.79
  -2  13  -3    0.63    0.73
   2 -13   3   -0.46    0.81
  -3  13  -3    1.70    0.82
  -3  13  -3    0.32    0.61
   3 -13   3    0.89    0.99
   3 -13   3    0.49    0.78
  -4  13  -3    3.09    0.91
  -4  13  -3    4.11    0.82
   4 -13   3    3.07    1.29
   4 -13   3    1.93    0.96
  -5  13  -3    7.71    1.05
  -5  13  -3    6.42    1.05
   5 -13   3    7.26    1.58
   5 -13   3    6.77    1.43
   6 -13   3    2.36    1.10
   6 -13   3    1.81    1.17
   7 -13   3    2.34    1.14
   7 -13   3    1.80    1.20
   8 -13   3    2.52    1.27
   8 -13   3    3.87    1.46
   9 -13   3    0.59    1.31
   9 -13   3    0.55    1.18
  10 -13   3    0.11    1.31
  10 -13   3   -0.95    1.10
 -11  13  -3   -0.90    0.99
  11 -13   3   -0.81    1.32
  11 -13   3    0.16    1.31
  12 -13   3    0.64    1.40
  10  12  -3    2.75    1.32
   9  12  -3    2.46    1.20
   9  12  -3    2.67    1.56
   9  12  -3    3.06    1.39
   8  12  -3    1.40    1.20
   8  12  -3    2.95    1.17
   8  12  -3   -0.06    1.30
   7  12  -3    2.71    1.18
   7  12  -3    5.62    1.18
   7  12  -3    5.19    1.52
   6  12  -3    1.20    1.12
   6  12  -3    2.24    1.28
   5  12  -3    1.54    1.03
   5  12  -3    0.39    0.97
   4  12  -3    1.45    1.02
   4  12  -3    1.84    1.14
  -4 -12   3    1.17    0.95
   3  12  -3    5.65    1.35
   3  12  -3    6.06    1.38
  -3 -12   3    7.37    1.18
   2  12  -3   11.58    1.76
   2  12  -3   16.10    1.93
  -2 -12   3   14.20    1.76
   1  12  -3    7.04    1.32
   1  12  -3    6.28    1.18
  -1 -12   3    5.19    1.25
   0  12  -3   19.18    1.98
   0  12  -3   16.01    1.95
   0 -12   3   17.98    2.17
  -1  12  -3    5.66    1.11
  -1  12  -3    7.91    1.33
   1 -12   3    5.85    1.40
  -2  12  -3   10.75    1.42
  -2  12  -3   12.86    1.58
   2 -12   3   12.26    1.57
   2 -12   3   10.76    1.78
  -3  12  -3    4.26    0.86
  -3  12  -3    4.13    0.93
   3 -12   3    3.55    1.12
   3 -12   3    5.67    1.36
  -4  12  -3   -0.30    0.55
  -4  12  -3   -0.24    0.54
   4 -12   3    0.62    0.77
   4 -12   3   -0.55    0.54
  -5  12  -3    1.18    0.64
  -5  12  -3    1.24    0.62
   5 -12   3    1.24    1.04
   5 -12   3    1.91    0.95
  -6  12  -3    4.60    0.81
   6 -12   3    3.21    1.13
   6 -12   3    3.59    1.18
   6 -12   3    4.79    0.81
   7 -12   3    7.85    1.77
   7 -12   3    6.48    1.49
   8 -12   3    0.78    1.20
   8 -12   3    1.53    1.18
   9 -12   3    2.30    1.30
   9 -12   3   -1.06    1.10
 -10  12  -3   -0.78    0.80
  10 -12   3    2.44    1.41
  10 -12   3    2.16    1.24
 -11  12  -3   -0.77    0.98
  11 -12   3    4.84    1.62
  11 -12   3    1.79    1.52
 -12  12  -3   -0.75    1.16
  12 -12   3    1.03    1.39
  12 -12   3    0.76    1.44
 -13  12  -3   -1.30    1.22
  11  11  -3    1.47    1.28
  10  11  -3    2.01    1.55
  10  11  -3    2.73    1.33
  10  11  -3    2.67    1.29
   9  11  -3    2.05    1.12
   9  11  -3    3.00    1.31
   9  11  -3    2.04    1.37
   8  11  -3    7.15    1.40
   8  11  -3    5.77    1.55
   8  11  -3    6.97    1.81
   7  11  -3    1.40    1.08
   7  11  -3    2.69    0.95
   7  11  -3    2.56    1.22
   6  11  -3    1.21    1.06
   6  11  -3    1.03    0.99
   5  11  -3    0.40    0.92
   5  11  -3    1.24    0.97
   4  11  -3    1.58    1.05
   4  11  -3    3.08    1.08
  -4 -11   3    4.13    0.86
   3  11  -3   21.00    2.24
  -3 -11   3   18.92    1.77
   2  11  -3    1.76    0.83
  -2 -11   3    2.14    0.79
   1  11  -3    6.96    1.15
   1  11  -3    8.09    1.28
  -1 -11   3    8.60    1.32
   0  11  -3   25.20    2.04
   0 -11   3   23.62    2.20
  -1  11  -3    3.68    0.84
  -1  11  -3    1.75    0.79
   1 -11   3    2.95    1.01
  -2  11  -3    0.65    0.67
  -2  11  -3    1.11    0.62
   2 -11   3    2.40    0.86
   2 -11   3    1.74    0.87
  -3  11  -3   -0.81    0.49
  -3  11  -3   -0.14    0.58
   3 -11   3   -0.73    0.76
   3 -11   3    0.11    0.68
  -4  11  -3    3.14    0.68
  -4  11  -3    2.66    0.75
   4 -11   3    1.44    1.03
   4 -11   3    1.68    0.91
  -5  11  -3    1.54    0.63
   5 -11   3    2.11    0.58
   5 -11   3    2.43    1.11
   5 -11   3    2.14    0.96
  -6  11  -3    1.78    0.58
   6 -11   3    3.10    1.04
   6 -11   3    2.36    1.02
   6 -11   3    2.45    0.64
   7 -11   3    0.37    0.98
   7 -11   3   -0.61    0.84
   7 -11   3    0.86    0.54
  -8  11  -3    0.03    0.56
   8 -11   3    0.70    1.12
   8 -11   3    0.17    1.03
  -9  11  -3    2.08    0.84
   9 -11   3    1.13    0.99
   9 -11   3    2.58    1.33
 -10  11  -3    0.13    0.85
  10 -11   3    2.41    1.45
  10 -11   3    1.51    1.32
 -11  11  -3   -1.47    0.98
  11 -11   3    0.25    1.31
  11 -11   3   -0.29    1.05
 -12  11  -3    1.15    1.24
  12 -11   3    2.20    1.70
  12 -11   3    0.73    1.30
 -13  11  -3    0.25    1.25
  13 -11   3    5.02    1.93
  13 -11   3    3.58    1.80
  11  10  -3   -0.20    1.04
  11  10  -3    1.07    1.19
  11  10  -3    2.80    1.50
  10  10  -3    0.57    1.03
  10  10  -3   -0.99    0.97
  10  10  -3   -0.11    1.23
   9  10  -3    4.93    1.55
   9  10  -3    1.56    1.20
   9  10  -3    4.17    1.28
   8  10  -3    1.59    1.10
   8  10  -3    0.48    0.94
   8  10  -3    2.65    1.24
   7  10  -3    1.84    1.23
   7  10  -3    1.96    1.08
   7  10  -3    3.54    0.97
   7  10  -3    3.22    0.98
  -7 -10   3    2.47    0.81
   6  10  -3    0.71    0.66
   6  10  -3    1.54    1.00
   6  10  -3    1.66    0.97
   5  10  -3    0.47    0.94
   5  10  -3   -0.37    0.74
  -5 -10   3   -0.32    0.47
   4  10  -3    5.60    1.24
  -4 -10   3    5.60    0.92
   3  10  -3    1.83    0.84
   3  10  -3    2.36    0.67
  -3 -10   3    0.75    0.59
   2  10  -3    8.61    1.03
   2  10  -3    6.82    1.18
  -2 -10   3    9.65    1.28
   1  10  -3   22.80    1.83
   1  10  -3   24.31    2.02
  -1 -10   3   28.91    2.19
   0  10  -3    4.92    0.84
   0  10  -3    4.57    0.95
   0 -10   3    3.65    0.96
  -1  10  -3    2.55    0.70
  -1  10  -3    1.56    0.73
   1 -10   3    4.02    0.86
   1 -10   3    2.79    0.88
  -2  10  -3    1.86    0.65
  -2  10  -3    1.60    0.56
   2 -10   3    2.82    0.80
   2 -10   3    3.71    1.02
  -3  10  -3   -0.95    0.49
  -3  10  -3    0.01    0.39
   3 -10   3    0.04    0.72
   3 -10   3   -0.18    0.58
  -4  10  -3    3.14    0.61
  -4  10  -3    2.47    0.66
   4 -10   3    4.59    1.21
   4 -10   3    3.01    0.95
  -5  10  -3    1.11    0.49
   5 -10   3    0.05    0.80
   5 -10   3    0.78    0.71
   5 -10   3    0.17    0.42
  -6  10  -3    1.28    0.50
   6 -10   3    1.50    0.84
   6 -10   3    1.44    0.91
   6 -10   3    2.62    0.56
   7 -10   3    8.37    1.69
   7 -10   3    8.52    1.53
   7 -10   3    6.20    0.87
  -8  10  -3    1.89    0.65
   8 -10   3    2.62    0.64
   8 -10   3    2.40    1.30
   8 -10   3    1.92    1.00
  -9  10  -3    1.51    0.80
   9 -10   3    4.47    0.90
   9 -10   3    4.28    1.51
   9 -10   3    2.48    1.32
 -10  10  -3    0.41    0.88
  10 -10   3    0.85    1.14
  10 -10   3   -0.61    0.98
 -11  10  -3   -0.07    1.01
  11 -10   3    2.15    1.48
  11 -10   3    2.20    1.44
 -12  10  -3   -0.39    1.04
  12 -10   3   -0.39    1.22
  12 -10   3   -1.21    1.04
 -13  10  -3    0.66    1.27
  13 -10   3    2.87    1.57
  13 -10   3    0.92    1.54
 -14  10  -3   -1.53    1.12
  12   9  -3   -1.37    1.17
  12   9  -3   -1.71    1.13
  12   9  -3   -0.24    1.25
  11   9  -3    0.78    1.17
  11   9  -3   -0.48    1.32
  11   9  -3    1.84    1.21
  10   9  -3    3.87    1.31
  10   9  -3    3.41    1.25
  10   9  -3    4.96    1.59
   9   9  -3    0.51    0.98
   9   9  -3    2.00    1.08
   9   9  -3    1.51    0.95
   9   9  -3    0.38    1.16
   8   9  -3    0.78    1.02
   8   9  -3    0.82    0.82
   8   9  -3   -1.08    0.92
   8   9  -3    0.06    0.88
  -8  -9   3   -0.24    0.61
   7   9  -3   32.01    2.77
   7   9  -3   29.92    2.97
   7   9  -3   30.87    2.46
   7   9  -3   27.61    2.33
  -7  -9   3   28.49    2.37
   6   9  -3   18.44    2.19
   6   9  -3   18.89    2.11
   6   9  -3   22.61    2.45
   6   9  -3   20.27    1.77
  -6  -9   3   19.81    1.50
  -6  -9   3   20.14    1.82
   5   9  -3   10.49    1.57
   5   9  -3   10.71    1.11
   5   9  -3    6.71    1.32
   5   9  -3    7.82    1.21
  -5  -9   3    7.14    0.96
  -5  -9   3    7.67    1.22
   4   9  -3    9.91    1.34
   4   9  -3   14.25    1.69
   4   9  -3    9.93    1.12
   4   9  -3    9.22    0.75
  -4  -9   3   12.20    1.26
   3   9  -3    0.23    0.65
   3   9  -3    0.59    0.46
   3   9  -3    0.48    0.72
  -3  -9   3    0.65    0.54
   2   9  -3    9.29    1.28
   2   9  -3   10.73    0.96
  -2  -9   3    8.78    1.23
   1   9  -3    2.36    0.69
   1   9  -3    2.31    0.56
  -1  -9   3    2.30    0.75
   0   9  -3   -0.38    0.41
   0   9  -3   -0.42    0.43
   0  -9   3   -0.16    0.52
  -1   9  -3    2.04    0.62
  -1   9  -3    0.91    0.57
  -1   9  -3    2.21    0.58
   1  -9   3    1.52    0.62
   1  -9   3    1.85    0.75
  -2   9  -3    8.12    1.00
  -2   9  -3   11.17    1.22
   2  -9   3    9.65    1.50
   2  -9   3    9.75    1.25
  -3   9  -3    1.16    0.44
  -3   9  -3    0.80    0.44
  -3   9  -3    0.72    0.53
   3  -9   3    0.15    0.73
   3  -9   3    0.49    0.64
  -4   9  -3    1.87    0.51
  -4   9  -3    0.99    0.42
   4  -9   3    0.72    0.41
   4  -9   3    0.46    0.69
   4  -9   3    0.76    0.81
  -5   9  -3   -0.03    0.37
  -5   9  -3    0.18    0.37
   5  -9   3   -0.50    0.71
   5  -9   3   -0.22    0.35
   5  -9   3    0.14    0.67
  -6   9  -3    3.03    0.51
  -6   9  -3    4.91    0.72
   6  -9   3    3.66    0.63
   6  -9   3    2.20    0.98
   6  -9   3    1.95    0.96
  -7   9  -3   -0.18    0.40
  -7   9  -3    0.36    0.45
   7  -9   3    0.44    0.43
   7  -9   3   -0.60    0.74
   7  -9   3   -1.34    0.71
  -8   9  -3    0.39    0.64
   8  -9   3    0.39    0.48
   8  -9   3   -0.91    0.85
   8  -9   3    0.99    1.10
  -9   9  -3    1.67    0.83
   9  -9   3    0.15    0.51
   9  -9   3   -0.31    0.97
   9  -9   3    2.18    1.16
  10  -9   3    0.29    1.11
  10  -9   3    0.18    0.63
  10  -9   3   -0.26    0.97
 -11   9  -3    0.89    1.06
  11  -9   3    1.60    1.38
  11  -9   3    2.10    1.37
 -12   9  -3   -0.99    0.96
  12  -9   3    1.62    1.41
  12  -9   3    0.33    1.26
 -13   9  -3   -0.15    1.16
  13  -9   3    0.59    1.25
  13  -9   3    1.87    1.56
 -14   9  -3    0.88    1.31
 -14   9  -3    4.93    1.85
  14  -9   3    2.63    1.45
  14  -9   3    2.01    1.49
  13   8  -3    0.82    1.37
  12   8  -3    1.19    1.27
  12   8  -3    0.86    1.28
  12   8  -3    1.21    1.48
  11   8  -3    1.78    1.23
  11   8  -3   -1.68    1.03
  11   8  -3   -0.02    0.96
  10   8  -3   -1.42    0.82
  10   8  -3   -0.02    1.10
  10   8  -3    1.37    1.02
  10   8  -3    1.22    1.06
   9   8  -3   -1.59    0.94
   9   8  -3   -0.38    0.83
   9   8  -3    0.53    0.97
   9   8  -3    0.87    0.99
  -9  -8   3    2.67    0.82
   8   8  -3    0.28    1.02
   8   8  -3   -0.36    0.85
   8   8  -3    0.20    0.91
   8   8  -3    0.42    0.79
  -8  -8   3   -0.12    0.60
   7   8  -3   51.64    3.92
   7   8  -3   55.83    4.04
   7   8  -3   52.26    3.67
   7   8  -3   53.52    3.76
  -7  -8   3   49.05    3.67
   6   8  -3    1.12    0.56
   6   8  -3    0.18    0.84
   6   8  -3    1.10    0.70
   6   8  -3    1.50    0.90
   6   8  -3    1.68    0.76
  -6  -8   3    1.03    0.43
  -6  -8   3    1.87    0.76
   5   8  -3   11.27    1.58
   5   8  -3   13.29    1.70
   5   8  -3   12.05    1.18
   5   8  -3   12.10    1.43
   5   8  -3   11.84    1.09
  -5  -8   3   14.12    1.59
  -5  -8   3   12.20    1.11
   4   8  -3   25.18    1.76
   4   8  -3   29.92    2.28
   4   8  -3   27.17    2.15
   4   8  -3   26.81    1.95
  -4  -8   3   26.19    1.96
  -4  -8   3   26.79    2.14
   3   8  -3    3.81    0.87
   3   8  -3    5.16    1.03
   3   8  -3    6.49    0.76
  -3  -8   3    3.83    0.95
  -3  -8   3    4.25    0.81
   2   8  -3   15.65    1.50
   2   8  -3   17.68    1.51
   2   8  -3   16.08    1.25
  -2  -8   3   17.90    1.49
   1   8  -3   -0.43    0.39
   1   8  -3   -0.21    0.32
   1   8  -3    0.05    0.54
  -1  -8   3    0.12    0.54
   0   8  -3   16.79    1.62
   0   8  -3   19.40    1.51
   0   8  -3   20.02    1.44
   0  -8   3   17.16    1.62
  -1   8  -3   24.15    1.81
  -1   8  -3   22.98    1.75
  -1   8  -3   25.72    1.87
  -1   8  -3   24.79    1.75
   1  -8   3   24.37    2.05
   1  -8   3   23.14    1.79
  -2   8  -3    0.88    0.43
  -2   8  -3    1.02    0.48
  -2   8  -3    1.73    0.60
  -2   8  -3    1.22    0.40
   2  -8   3    1.52    0.74
   2  -8   3    1.15    0.57
  -3   8  -3    1.68    0.44
  -3   8  -3    1.25    0.49
  -3   8  -3    2.18    0.45
   3  -8   3    0.96    0.62
   3  -8   3    2.21    0.87
  -4   8  -3    2.65    0.53
  -4   8  -3    2.29    0.48
   4  -8   3    2.80    0.88
   4  -8   3    2.30    0.50
   4  -8   3    2.89    0.86
  -5   8  -3    3.44    0.59
  -5   8  -3    4.48    0.59
   5  -8   3    4.28    0.61
   5  -8   3    4.65    1.21
   5  -8   3    3.83    0.97
  -6   8  -3    0.62    0.45
   6  -8   3    0.95    0.41
   6  -8   3   -0.03    0.71
   6  -8   3    0.59    0.77
  -7   8  -3    0.53    0.53
  -7   8  -3    0.91    0.56
  -7   8  -3    0.84    0.54
   7  -8   3    1.47    0.47
   7  -8   3    2.09    1.02
   7  -8   3    1.35    0.94
  -8   8  -3    5.41    0.95
   8  -8   3    2.94    1.20
   8  -8   3    7.08    1.41
   8  -8   3    6.18    0.88
  -9   8  -3    5.15    1.14
   9  -8   3    2.14    1.14
   9  -8   3    3.83    1.36
   9  -8   3    5.22    0.89
 -10   8  -3    1.21    0.97
  10  -8   3    1.48    1.14
  10  -8   3    1.01    1.16
  10  -8   3    1.85    0.69
 -11   8  -3   -0.22    0.94
  11  -8   3    2.81    1.30
  11  -8   3    0.35    0.71
  11  -8   3    0.31    1.20
 -12   8  -3   -0.11    1.03
  12  -8   3    1.36    1.29
  12  -8   3    0.99    1.39
 -13   8  -3   -2.07    1.04
  13  -8   3   -2.44    1.24
  13  -8   3   -1.33    1.10
 -14   8  -3    1.17    1.34
 -14   8  -3    2.24    1.47
  14  -8   3    1.28    1.59
  14  -8   3    0.55    1.24
  13   7  -3    6.36    1.78
  13   7  -3    3.32    1.46
  13   7  -3    5.02    1.83
  12   7  -3    1.21    1.22
  12   7  -3    0.72    1.37
  12   7  -3    2.43    1.32
  12   7  -3    1.24    1.16
  11   7  -3    6.12    1.71
  11   7  -3    6.01    1.54
  11   7  -3    8.38    1.61
  11   7  -3    6.34    1.54
  10   7  -3    0.61    0.95
  10   7  -3    0.50    1.00
  10   7  -3    0.50    1.06
  10   7  -3   -0.61    0.88
 -10  -7   3    0.48    1.12
   9   7  -3   -0.07    1.02
   9   7  -3    0.30    0.89
   9   7  -3    0.40    0.94
   9   7  -3    0.90    0.88
  -9  -7   3    0.85    0.70
   8   7  -3    0.33    0.76
   8   7  -3    0.14    0.91
   8   7  -3    0.01    0.75
   8   7  -3   -1.21    0.73
   8   7  -3   -0.62    0.79
  -8  -7   3    0.52    0.67
   7   7  -3    1.72    0.62
   7   7  -3    1.91    0.77
   7   7  -3    1.27    0.80
   7   7  -3    2.04    0.86
   7   7  -3    2.09    1.02
   7   7  -3    1.74    0.91
  -7  -7   3    2.20    0.44
  -7  -7   3    2.13    0.77
   6   7  -3   45.87    3.34
   6   7  -3   48.71    3.24
   6   7  -3   46.13    3.20
   6   7  -3   44.32    2.93
   6   7  -3   44.82    3.13
   6   7  -3   46.44    3.45
  -6  -7   3   42.09    3.19
  -6  -7   3   44.50    2.94
   5   7  -3   31.39    2.24
   5   7  -3   29.93    2.46
   5   7  -3   33.39    2.16
   5   7  -3   30.33    2.52
   5   7  -3   30.42    2.36
  -5  -7   3   31.73    2.38
  -5  -7   3   30.33    2.15
   4   7  -3   26.72    2.11
   4   7  -3   26.88    1.98
   4   7  -3   30.32    2.28
   4   7  -3   28.82    1.88
  -4  -7   3   25.37    2.14
  -4  -7   3   27.90    2.00
   3   7  -3    4.78    0.85
   3   7  -3    4.33    0.86
   3   7  -3    3.14    0.64
   3   7  -3    3.32    0.57
  -3  -7   3    2.46    0.62
  -3  -7   3    3.52    0.76
   2   7  -3    9.94    1.21
   2   7  -3    8.41    0.75
   2   7  -3    6.54    1.00
  -2  -7   3    9.43    1.11
  -2  -7   3    9.27    1.15
   1   7  -3    8.60    1.04
   1   7  -3   10.66    1.26
   1   7  -3    8.71    0.88
  -1  -7   3    7.12    1.03
   0   7  -3    0.27    0.38
   0   7  -3    0.30    0.45
   0   7  -3   -0.36    0.44
   0   7  -3    0.51    0.36
   0   7  -3    0.32    0.40
   0  -7   3    0.39    0.36
   0  -7   3    0.02    0.44
  -1   7  -3    0.57    0.36
  -1   7  -3    0.35    0.39
  -1   7  -3    0.34    0.38
  -1   7  -3    0.55    0.35
  -1   7  -3    0.49    0.48
   1  -7   3    0.03    0.47
   1  -7   3    0.09    0.39
  -2   7  -3   18.42    1.34
  -2   7  -3   17.25    1.64
  -2   7  -3   18.30    1.49
  -2   7  -3   19.77    1.33
  -2   7  -3   19.52    1.42
   2  -7   3   16.67    1.47
   2  -7   3   19.82    1.71
  -3   7  -3    0.20    0.34
  -3   7  -3   -0.39    0.26
   3  -7   3    0.22    0.60
   3  -7   3    0.35    0.50
   3  -7   3   -0.21    0.27
  -4   7  -3    8.32    0.75
  -4   7  -3    9.27    0.83
   4  -7   3    8.06    1.22
   4  -7   3    8.06    0.75
   4  -7   3    8.75    1.36
  -5   7  -3    6.81    0.62
  -5   7  -3    7.07    0.76
   5  -7   3    4.15    1.09
   5  -7   3    6.77    0.74
   5  -7   3    4.31    1.05
  -6   7  -3    4.28    0.65
  -6   7  -3    3.77    0.65
  -6   7  -3    5.27    0.71
   6  -7   3    3.43    1.09
   6  -7   3    5.31    0.68
   6  -7   3    4.28    1.10
  -7   7  -3    1.25    0.57
  -7   7  -3    0.78    0.74
  -7   7  -3    1.57    0.61
   7  -7   3    1.43    0.91
   7  -7   3    1.15    0.48
   7  -7   3    0.59    0.84
  -8   7  -3    1.69    0.78
   8  -7   3    1.71    0.62
   8  -7   3    1.53    1.00
   8  -7   3    2.25    1.04
  -9   7  -3   12.74    1.65
   9  -7   3   10.05    1.28
   9  -7   3    7.27    1.66
   9  -7   3   13.05    1.98
 -10   7  -3    3.60    1.08
  10  -7   3    5.29    1.38
  10  -7   3    5.45    1.01
  10  -7   3    6.27    1.61
 -11   7  -3    1.28    1.01
  11  -7   3    0.96    0.74
  11  -7   3    0.34    0.99
  11  -7   3    0.22    1.14
 -12   7  -3   -0.09    0.93
  12  -7   3    1.16    0.85
  12  -7   3    0.80    1.30
  12  -7   3    0.66    1.27
 -13   7  -3    2.07    1.26
 -13   7  -3    2.17    1.27
  13  -7   3    3.35    1.55
  13  -7   3    5.29    1.60
 -14   7  -3    0.49    1.41
 -14   7  -3   -0.60    1.08
 -14   7  -3   -0.48    1.15
  14  -7   3   -0.91    1.15
  14  -7   3    0.72    1.17
 -15   7  -3    1.17    1.39
  14   6  -3    5.78    1.74
  13   6  -3    0.82    1.34
  13   6  -3    0.86    1.44
  13   6  -3    1.12    1.10
  13   6  -3    0.85    1.29
  12   6  -3    2.60    1.28
  12   6  -3    1.16    1.22
  12   6  -3    0.22    1.13
  12   6  -3    0.95    1.33
  11   6  -3    8.84    1.62
  11   6  -3    5.32    1.50
  11   6  -3    4.96    1.56
  11   6  -3    7.81    1.51
  10   6  -3    2.05    1.00
  10   6  -3    2.86    1.15
  10   6  -3    2.18    1.08
  10   6  -3    3.03    1.17
 -10  -6   3    3.01    0.94
   9   6  -3    2.43    1.02
   9   6  -3    2.36    1.10
   9   6  -3    2.05    1.06
   9   6  -3    3.21    1.19
  -9  -6   3    2.37    0.86
   8   6  -3    9.23    1.62
   8   6  -3    5.22    1.21
   8   6  -3    8.57    1.25
   8   6  -3    8.65    1.35
   8   6  -3    8.34    1.39
  -8  -6   3    8.65    0.82
  -8  -6   3    7.46    1.20
   7   6  -3   37.69    3.00
   7   6  -3   41.85    2.94
   7   6  -3   39.97    3.00
   7   6  -3   38.52    3.16
   7   6  -3   40.05    2.95
  -7  -6   3   41.78    2.96
  -7  -6   3   40.23    2.63
   6   6  -3   17.87    1.93
   6   6  -3   17.99    1.64
   6   6  -3   19.03    1.56
   6   6  -3   18.78    1.34
   6   6  -3   13.05    1.80
   6   6  -3   18.84    1.65
  -6  -6   3   16.48    1.33
  -6  -6   3   20.34    1.66
   5   6  -3   66.60    4.40
   5   6  -3   69.29    4.52
   5   6  -3   68.03    4.58
   5   6  -3   68.19    4.66
   5   6  -3   67.84    4.31
   5   6  -3   69.77    4.43
  -5  -6   3   68.68    4.52
  -5  -6   3   67.38    4.32
   4   6  -3   34.96    2.32
   4   6  -3   36.50    2.60
   4   6  -3   38.57    2.66
   4   6  -3   34.49    2.51
   4   6  -3   32.62    2.35
  -4  -6   3   37.09    2.39
  -4  -6   3   32.94    2.52
   3   6  -3    4.43    0.79
   3   6  -3    4.09    0.69
   3   6  -3    3.70    0.82
   3   6  -3    4.48    0.83
  -3  -6   3    4.81    0.78
  -3  -6   3    3.80    0.66
   2   6  -3   12.24    1.12
   2   6  -3   13.99    1.40
   2   6  -3   13.74    0.95
   2   6  -3   12.75    1.17
  -2  -6   3   11.35    1.31
  -2  -6   3   11.95    1.12
   1   6  -3    2.47    0.64
   1   6  -3    3.29    0.48
   1   6  -3    3.42    0.68
   1   6  -3    3.67    0.65
   1   6  -3    4.32    0.71
  -1  -6   3    3.74    0.71
  -1  -6   3    3.29    0.58
  -1  -6   3    3.77    0.74
   0   6  -3    1.65    0.42
   0   6  -3    1.24    0.48
   0   6  -3    1.21    0.43
   0   6  -3    1.87    0.42
   0   6  -3    1.23    0.53
   0  -6   3    0.55    0.44
   0  -6   3    2.07    0.43
  -1   6  -3    8.51    1.11
  -1   6  -3    8.08    0.79
  -1   6  -3    9.11    0.94
  -1   6  -3    7.82    0.89
  -1   6  -3    7.40    0.70
   1  -6   3    7.90    1.09
   1  -6   3    9.37    0.95
  -2   6  -3   10.87    0.96
  -2   6  -3   12.89    1.27
  -2   6  -3   12.54    0.91
  -2   6  -3   12.51    0.90
  -2   6  -3   10.75    1.35
   2  -6   3    9.72    1.35
   2  -6   3   13.50    1.11
  -3   6  -3   13.05    0.98
  -3   6  -3   14.14    1.03
  -3   6  -3   16.77    1.57
   3  -6   3   17.48    1.73
   3  -6   3   12.46    0.98
   3  -6   3   14.69    1.53
  -4   6  -3   39.91    2.48
  -4   6  -3   39.21    2.51
   4  -6   3   39.62    2.50
   4  -6   3   37.08    2.94
   4  -6   3   39.09    2.84
  -5   6  -3   10.66    0.87
  -5   6  -3   10.96    0.86
  -5   6  -3   11.29    0.91
   5  -6   3   10.05    1.46
   5  -6   3    9.79    0.87
   5  -6   3   10.08    1.43
  -6   6  -3    1.24    0.47
  -6   6  -3    1.63    0.55
  -6   6  -3    1.37    0.55
   6  -6   3    1.78    0.46
   6  -6   3    0.92    0.75
   6  -6   3    1.06    0.81
  -7   6  -3   11.73    1.34
   7  -6   3    9.14    1.59
   7  -6   3   11.80    1.73
   7  -6   3   12.29    1.23
  -8   6  -3    7.16    1.18
   8  -6   3    5.97    1.36
   8  -6   3    8.52    1.07
   8  -6   3    4.66    1.21
  -9   6  -3    3.70    1.01
   9  -6   3    4.45    1.19
   9  -6   3    4.15    0.91
   9  -6   3    3.08    1.20
 -10   6  -3   13.50    1.89
  10  -6   3   19.26    2.51
  10  -6   3   17.47    2.24
  10  -6   3   15.64    1.75
 -11   6  -3    1.17    0.96
  11  -6   3    1.36    0.89
  11  -6   3    1.13    1.09
  11  -6   3    2.65    1.30
 -12   6  -3    2.72    1.18
  12  -6   3    3.31    1.01
  12  -6   3    3.90    1.41
  12  -6   3    1.68    1.32
 -13   6  -3   -0.76    0.92
 -13   6  -3    0.20    1.12
 -13   6  -3   -0.27    0.92
  13  -6   3   -0.36    1.05
  13  -6   3   -0.05    1.25
  13  -6   3   -0.76    0.86
 -14   6  -3    0.33    1.24
 -14   6  -3   -1.11    1.05
 -14   6  -3    2.65    1.29
  14  -6   3    0.73    1.64
 -15   6  -3   -0.85    1.26
  14   5  -3    1.02    1.32
  14   5  -3    0.61    1.28
  14   5  -3   -0.33    1.54
  14   5  -3    1.32    1.22
  13   5  -3    1.68    1.35
  13   5  -3    1.18    1.44
  13   5  -3    2.89    1.18
  13   5  -3    2.98    1.48
  12   5  -3    9.76    1.73
  12   5  -3   11.01    2.07
  12   5  -3    9.38    1.82
  12   5  -3   11.91    1.93
  11   5  -3    7.47    1.61
  11   5  -3   13.24    1.76
  11   5  -3    7.99    1.54
  11   5  -3    6.46    1.66
 -11  -5   3    9.34    1.44
  10   5  -3    3.78    1.16
  10   5  -3    2.85    1.26
  10   5  -3    5.59    1.28
  10   5  -3    3.51    1.18
 -10  -5   3    3.19    0.98
   9   5  -3    5.98    1.25
   9   5  -3    3.32    1.07
   9   5  -3    4.90    1.36
   9   5  -3    4.39    1.20
   9   5  -3    4.15    1.17
  -9  -5   3    3.39    0.90
  -9  -5   3    4.47    0.68
   8   5  -3    5.46    1.16
   8   5  -3    6.80    1.23
   8   5  -3    4.69    1.18
   8   5  -3    6.40    1.09
   8   5  -3    5.58    1.14
  -8  -5   3    7.48    1.12
  -8  -5   3    5.83    0.76
  -8  -5   3    6.92    0.80
   7   5  -3    1.99    0.74
   7   5  -3    1.11    0.77
   7   5  -3    2.23    0.95
   7   5  -3    1.76    0.47
   7   5  -3    1.22    0.69
   7   5  -3    0.67    0.74
  -7  -5   3    0.96    0.61
  -7  -5   3    1.82    0.47
   6   5  -3   38.41    2.59
   6   5  -3   33.88    2.29
   6   5  -3   35.53    2.59
   6   5  -3   33.01    2.50
   6   5  -3   37.67    2.74
   6   5  -3   34.49    2.48
  -6  -5   3   31.83    2.28
  -6  -5   3   33.00    2.51
   5   5  -3    9.20    1.05
   5   5  -3    7.91    1.18
   5   5  -3   10.21    0.96
   5   5  -3   11.01    1.28
   5   5  -3   10.39    1.17
   5   5  -3    8.44    1.10
   5   5  -3    9.02    1.24
  -5  -5   3    8.82    0.84
  -5  -5   3    9.90    1.15
   4   5  -3   26.47    1.98
   4   5  -3   22.16    2.03
   4   5  -3   27.94    1.89
   4   5  -3   25.67    2.04
   4   5  -3   26.89    1.89
   4   5  -3   28.36    1.87
  -4  -5   3   28.12    1.87
  -4  -5   3   26.80    2.02
   3   5  -3   23.43    1.85
   3   5  -3   19.81    1.80
   3   5  -3   24.79    1.58
   3   5  -3   26.05    1.74
   3   5  -3   25.38    1.86
  -3  -5   3   26.11    1.74
  -3  -5   3   22.27    1.81
   2   5  -3    0.05    0.30
   2   5  -3    0.03    0.22
   2   5  -3    0.35    0.37
   2   5  -3    0.38    0.46
   2   5  -3   -0.72    0.37
  -2  -5   3   -0.19    0.34
  -2  -5   3    0.02    0.32
  -2  -5   3   -0.15    0.34
   1   5  -3    3.44    0.58
   1   5  -3    4.08    0.43
   1   5  -3    2.87    0.58
   1   5  -3    2.87    0.63
   1   5  -3    2.78    0.59
  -1  -5   3    2.21    0.53
  -1  -5   3    2.09    0.58
  -1  -5   3    3.35    0.55
   0   5  -3   10.69    0.98
   0   5  -3   10.35    0.80
   0   5  -3   11.42    0.91
   0   5  -3    8.33    0.81
   0   5  -3   12.20    1.22
   0   5  -3    9.67    0.82
   0  -5   3   11.28    1.01
   0  -5   3   10.41    0.81
  -1   5  -3    1.08    0.29
  -1   5  -3    1.63    0.44
  -1   5  -3    2.09    0.58
  -1   5  -3    1.35    0.30
  -1   5  -3    2.37    0.47
   1  -5   3    1.91    0.44
   1  -5   3    1.26    0.53
  -2   5  -3    5.99    0.80
  -2   5  -3    5.40    0.62
  -2   5  -3    4.71    0.45
   2  -5   3    5.79    0.51
   2  -5   3    5.46    0.89
   2  -5   3    5.06    0.73
  -3   5  -3  201.11   11.94
  -3   5  -3  201.38   11.92
  -3   5  -3  202.30   12.19
   3  -5   3  187.62   12.28
   3  -5   3  194.14   12.19
   3  -5   3  201.73   11.92
  -4   5  -3   15.48    1.08
  -4   5  -3   14.86    1.11
  -4   5  -3   16.12    1.09
   4  -5   3   15.13    1.09
   4  -5   3   15.98    1.44
   4  -5   3   16.32    1.73
  -5   5  -3   34.58    2.32
  -5   5  -3   33.71    2.32
  -5   5  -3   34.28    2.27
   5  -5   3   35.09    2.28
   5  -5   3   36.03    2.65
   5  -5   3   33.70    2.67
  -6   5  -3   16.01    1.35
  -6   5  -3   18.86    1.52
  -6   5  -3   19.29    1.77
   6  -5   3   15.21    1.91
   6  -5   3   20.42    1.80
   6  -5   3   18.12    1.40
  -7   5  -3    3.92    0.89
   7  -5   3    4.04    0.75
   7  -5   3    4.87    1.16
   7  -5   3    5.39    1.14
  -8   5  -3    4.64    1.06
   8  -5   3    4.38    0.85
   8  -5   3    2.92    0.98
   8  -5   3    1.63    0.97
  -9   5  -3   15.89    1.85
   9  -5   3   14.03    1.92
   9  -5   3   16.50    1.74
   9  -5   3   13.08    2.11
 -10   5  -3    0.05    0.77
  10  -5   3   -1.10    0.72
  10  -5   3    1.02    0.91
  10  -5   3    1.22    0.82
 -11   5  -3    0.62    0.95
  11  -5   3    0.17    1.06
  11  -5   3    0.31    1.04
  11  -5   3    0.10    0.80
 -12   5  -3    0.20    0.98
  12  -5   3   -0.03    0.88
  12  -5   3    0.50    0.90
  12  -5   3   -0.90    1.04
 -13   5  -3    1.72    1.21
 -13   5  -3   -1.65    0.95
 -13   5  -3    0.30    1.05
  13  -5   3    1.71    1.42
  13  -5   3   -0.25    0.79
  13  -5   3    1.01    1.09
 -14   5  -3    2.40    1.37
 -14   5  -3    6.33    1.66
 -14   5  -3    7.72    1.75
  14  -5   3    4.52    1.33
  14  -5   3    5.76    1.98
 -15   5  -3    0.94    1.34
  15  -5   3    3.08    1.85
  15   4  -3   -1.76    1.24
  14   4  -3    1.35    1.43
  14   4  -3   -0.32    1.24
  14   4  -3    3.00    1.60
  14   4  -3    2.49    1.26
  13   4  -3    5.12    1.70
  13   4  -3    5.56    1.37
  13   4  -3    6.51    1.64
  13   4  -3   11.05    1.88
  12   4  -3    1.42    1.18
  12   4  -3    1.99    1.32
  12   4  -3    2.41    1.12
  12   4  -3    1.99    1.24
 -12  -4   3    0.40    0.86
  11   4  -3    7.90    1.42
  11   4  -3    7.53    1.53
  11   4  -3    7.37    1.49
  11   4  -3   10.41    1.90
 -11  -4   3    8.49    1.43
  10   4  -3   14.78    1.95
  10   4  -3   12.75    1.63
  10   4  -3    6.85    1.59
  10   4  -3   10.76    1.71
 -10  -4   3    9.67    1.15
 -10  -4   3   10.66    1.53
 -10  -4   3    8.35    1.11
   9   4  -3    2.55    1.14
   9   4  -3    3.84    1.07
   9   4  -3    4.48    1.07
   9   4  -3    5.21    1.10
   9   4  -3    2.81    0.95
  -9  -4   3    4.13    0.98
  -9  -4   3    3.84    0.72
  -9  -4   3    3.37    0.66
   8   4  -3   11.08    1.49
   8   4  -3   13.56    1.46
   8   4  -3   12.03    1.48
   8   4  -3   11.42    1.51
   8   4  -3    9.07    1.52
  -8  -4   3   11.58    1.44
  -8  -4   3    9.87    1.06
  -8  -4   3    9.70    0.94
  -8  -4   3   12.06    1.15
   7   4  -3   16.80    1.84
   7   4  -3   15.20    1.53
   7   4  -3   15.40    1.61
   7   4  -3   13.25    1.51
   7   4  -3   11.02    1.48
   7   4  -3   14.01    1.14
  -7  -4   3   12.71    1.00
  -7  -4   3   14.24    1.51
  -7  -4   3   14.92    1.16
   6   4  -3    0.05    0.57
   6   4  -3   -0.12    0.56
   6   4  -3    0.26    0.35
   6   4  -3    0.39    0.57
   6   4  -3    0.16    0.47
   6   4  -3    0.31    0.50
  -6  -4   3    0.22    0.34
  -6  -4   3    0.78    0.53
   5   4  -3   20.96    1.84
   5   4  -3   21.77    1.80
   5   4  -3   21.90    1.57
   5   4  -3   24.21    1.76
   5   4  -3   21.72    1.65
   5   4  -3   21.44    1.73
  -5  -4   3   23.82    1.60
  -5  -4   3   20.92    1.72
   4   4  -3   13.93    1.20
   4   4  -3   11.23    1.28
   4   4  -3   12.51    1.01
   4   4  -3   12.66    1.10
   4   4  -3   14.21    1.42
   4   4  -3   12.69    1.04
   4   4  -3   13.09    1.11
  -4  -4   3   12.73    1.02
  -4  -4   3   11.90    1.28
   3   4  -3    0.70    0.33
   3   4  -3    0.54    0.35
   3   4  -3   -0.12    0.43
   3   4  -3    0.83    0.46
   3   4  -3    0.47    0.43
   3   4  -3    0.75    0.34
  -3  -4   3    0.77    0.43
  -3  -4   3    0.29    0.31
   2   4  -3    1.37    0.51
   2   4  -3    1.59    0.43
   2   4  -3    1.00    0.41
   2   4  -3    1.27    0.46
  -2  -4   3    1.38    0.43
  -2  -4   3    0.76    0.36
  -2  -4   3    1.30    0.46
   1   4  -3    9.04    0.98
   1   4  -3   10.55    0.84
   1   4  -3   10.55    1.01
   1   4  -3   11.00    1.10
   1   4  -3    9.42    0.67
  -1  -4   3    8.90    1.04
  -1  -4   3    9.74    0.83
  -1  -4   3    9.80    0.89
   0   4  -3   -0.17    0.36
   0   4  -3   -0.27    0.28
   0   4  -3    0.04    0.36
   0   4  -3   -0.22    0.22
   0   4  -3    0.53    0.25
   0  -4   3   -0.02    0.16
   0  -4   3   -0.27    0.35
   0  -4   3    0.15    0.23
   0  -4   3   -0.38    0.33
  -1   4  -3    0.24    0.17
  -1   4  -3    0.86    0.35
  -1   4  -3    0.07    0.32
  -1   4  -3    0.57    0.19
  -1   4  -3    1.30    0.34
  -1   4  -3    0.41    0.42
   1  -4   3    0.66    0.34
   1  -4   3    0.62    0.44
  -2   4  -3   79.76    5.00
  -2   4  -3   80.10    5.15
  -2   4  -3   92.24    5.45
  -2   4  -3   81.15    4.93
   2  -4   3   81.10    4.94
   2  -4   3   73.07    5.23
   2  -4   3   90.52    5.19
  -3   4  -3   13.04    0.91
  -3   4  -3   11.93    1.15
  -3   4  -3   13.55    0.93
  -3   4  -3   13.50    0.91
   3  -4   3   16.07    1.53
   3  -4   3   13.06    0.90
   3  -4   3   13.95    1.42
  -4   4  -3   11.27    0.93
  -4   4  -3   10.40    0.94
  -4   4  -3   11.54    0.86
   4  -4   3   11.98    0.87
   4  -4   3   10.71    1.32
   4  -4   3    9.07    1.29
  -5   4  -3    2.70    0.52
  -5   4  -3    4.61    0.73
  -5   4  -3    4.03    0.73
   5  -4   3    3.11    0.82
   5  -4   3    4.37    0.99
   5  -4   3    2.11    0.50
  -6   4  -3   26.83    1.96
  -6   4  -3   23.75    1.78
   6  -4   3   24.99    2.16
   6  -4   3   25.73    1.84
   6  -4   3   22.68    2.07
  -7   4  -3   -0.40    0.56
   7  -4   3    0.35    0.48
   7  -4   3    0.03    0.61
   7  -4   3    0.93    0.79
  -8   4  -3    2.02    0.89
   8  -4   3    2.56    0.89
   8  -4   3    1.17    0.65
   8  -4   3    0.75    0.80
  -9   4  -3   -0.38    0.68
   9  -4   3   -0.08    0.91
   9  -4   3    0.61    0.76
   9  -4   3   -0.20    0.63
 -10   4  -3    1.51    0.99
  10  -4   3    1.31    0.86
  10  -4   3   -0.89    0.79
  10  -4   3    1.74    0.90
 -11   4  -3    2.61    1.11
  11  -4   3    6.60    1.46
  11  -4   3    6.07    1.23
  11  -4   3    5.58    1.63
 -12   4  -3    3.33    1.15
 -12   4  -3    3.13    1.19
 -12   4  -3    1.50    1.07
  12  -4   3    1.47    1.09
  12  -4   3    4.88    1.27
  12  -4   3    3.07    1.47
 -13   4  -3    7.95    1.83
 -13   4  -3   19.71    2.52
 -13   4  -3   17.35    2.36
  13  -4   3   14.25    2.48
  13  -4   3   18.65    2.24
 -14   4  -3    1.46    1.29
 -14   4  -3    2.94    1.18
 -14   4  -3    0.57    1.28
  14  -4   3    2.13    1.54
  14  -4   3    0.53    1.13
 -15   4  -3    1.00    1.36
  15  -4   3    0.02    1.19
  15  -4   3    0.26    1.44
  15   3  -3    1.75    1.40
  15   3  -3    0.76    1.45
  15   3  -3    4.08    1.82
  14   3  -3    3.85    1.49
  14   3  -3    4.15    1.28
  14   3  -3    1.72    1.48
  14   3  -3    2.28    1.52
  13   3  -3    2.85    1.14
  13   3  -3   -0.13    1.14
  13   3  -3    0.47    1.19
  13   3  -3    0.48    1.15
 -13  -3   3    0.30    0.96
  12   3  -3   13.78    1.97
  12   3  -3   10.36    2.01
  12   3  -3   16.77    1.88
  12   3  -3   21.32    2.51
 -12  -3   3   12.29    1.73
 -12  -3   3    8.01    1.45
  11   3  -3   20.44    2.33
  11   3  -3   16.95    2.35
  11   3  -3   20.21    2.09
  11   3  -3   21.30    2.50
 -11  -3   3   21.08    2.24
 -11  -3   3   18.14    1.75
 -11  -3   3   17.31    1.65
  10   3  -3    1.34    1.01
  10   3  -3   -0.01    0.75
  10   3  -3    1.64    0.94
  10   3  -3    1.22    1.00
 -10  -3   3    1.25    0.80
 -10  -3   3    1.23    0.62
 -10  -3   3    0.71    0.69
   9   3  -3   25.64    2.90
   9   3  -3   35.39    2.74
   9   3  -3   35.84    2.75
   9   3  -3   34.26    2.58
  -9  -3   3   34.79    2.40
  -9  -3   3   29.39    2.40
  -9  -3   3   35.52    2.65
   8   3  -3    0.46    0.75
   8   3  -3    0.68    0.69
   8   3  -3    0.08    0.61
   8   3  -3    0.81    0.74
   8   3  -3   -0.27    0.69
  -8  -3   3    0.76    0.49
  -8  -3   3   -0.33    0.41
  -8  -3   3    0.63    0.59
  -8  -3   3    0.42    0.54
   7   3  -3    1.86    0.52
   7   3  -3    1.48    0.72
   7   3  -3    1.79    0.62
   7   3  -3    2.71    0.74
   7   3  -3    1.92    0.73
   7   3  -3    1.62    0.80
  -7  -3   3    2.10    0.58
  -7  -3   3    1.88    0.54
  -7  -3   3    2.36    0.70
   6   3  -3    4.26    0.87
   6   3  -3    4.34    0.77
   6   3  -3    6.63    0.74
   6   3  -3    3.40    0.79
   6   3  -3    5.97    1.04
   6   3  -3    3.28    0.79
  -6  -3   3    4.24    0.79
  -6  -3   3    5.07    0.74
  -6  -3   3    5.54    0.69
   5   3  -3   13.38    1.36
   5   3  -3   11.74    1.06
   5   3  -3   12.13    1.00
   5   3  -3   11.76    1.12
   5   3  -3   14.79    1.36
   5   3  -3   14.95    1.51
  -5  -3   3   12.54    1.02
  -5  -3   3   10.97    1.23
  -5  -3   3   11.39    0.98
   4   3  -3    0.24    0.31
   4   3  -3    0.68    0.48
   4   3  -3    0.55    0.44
   4   3  -3    0.67    0.47
   4   3  -3   -0.50    0.36
   4   3  -3    0.59    0.33
   4   3  -3    0.37    0.42
  -4  -3   3    0.37    0.23
  -4  -3   3   -0.18    0.32
  -4  -3   3    0.22    0.30
   3   3  -3    9.14    0.97
   3   3  -3    7.79    0.82
   3   3  -3    8.72    0.93
   3   3  -3    7.11    0.72
   3   3  -3    6.72    0.62
   3   3  -3    7.96    0.79
   3   3  -3    7.35    0.91
  -3  -3   3    8.45    0.94
  -3  -3   3    7.44    0.87
  -3  -3   3    8.07    0.81
   2   3  -3   85.13    5.12
   2   3  -3   82.83    4.93
   2   3  -3   82.74    4.99
   2   3  -3   87.00    5.11
   2   3  -3   84.07    4.99
   2   3  -3   82.96    5.15
   2   3  -3   77.28    5.10
  -2  -3   3   77.81    5.08
  -2  -3   3   81.55    5.10
  -2  -3   3   76.19    5.14
   1   3  -3   55.81    3.68
   1   3  -3   56.61    3.73
   1   3  -3   56.78    3.66
   1   3  -3   58.92    3.63
  -1  -3   3   57.57    3.65
  -1  -3   3   62.34    3.76
  -1  -3   3   58.23    3.62
  -1  -3   3   58.34    3.70
   0   3  -3   -0.45    0.38
   0   3  -3    0.54    0.22
   0   3  -3    0.01    0.34
   0   3  -3   -0.06    0.33
   0   3  -3    0.69    0.24
   0  -3   3    0.33    0.18
   0  -3   3    0.17    0.31
   0  -3   3   -0.54    0.27
   0  -3   3   -0.07    0.34
   0  -3   3   -0.05    0.19
  -1   3  -3   16.44    1.24
  -1   3  -3   16.82    1.08
  -1   3  -3   19.49    1.21
  -1   3  -3   15.52    1.33
  -1   3  -3   18.02    1.07
  -1   3  -3   16.52    1.34
   1  -3   3   18.87    1.26
   1  -3   3   16.52    1.33
   1  -3   3   18.78    1.20
  -2   3  -3  150.55    8.82
  -2   3  -3  142.03    8.58
  -2   3  -3  143.40    8.64
  -2   3  -3  130.07    8.84
  -2   3  -3  144.83    8.65
   2  -3   3  142.16    8.64
   2  -3   3  148.17    8.83
   2  -3   3  139.77    8.58
   2  -3   3  154.95    8.91
  -3   3  -3   79.86    4.75
  -3   3  -3   75.83    4.75
  -3   3  -3   76.80    4.67
  -3   3  -3   75.76    4.91
  -3   3  -3   66.74    4.90
   3  -3   3   76.20    4.95
   3  -3   3   79.42    4.64
   3  -3   3   77.99    4.68
   3  -3   3   77.49    4.92
  -4   3  -3    0.49    0.42
  -4   3  -3   -0.26    0.26
  -4   3  -3    0.34    0.38
  -4   3  -3    0.00    0.48
   4  -3   3   -0.14    0.48
   4  -3   3    0.34    0.30
   4  -3   3   -0.10    0.43
  -5   3  -3    8.80    1.06
  -5   3  -3    7.90    0.84
  -5   3  -3    7.08    1.09
   5  -3   3    6.36    0.61
   5  -3   3    7.75    0.85
   5  -3   3    6.14    1.07
   5  -3   3    6.17    0.60
   5  -3   3    7.44    1.07
  -6   3  -3   12.80    1.28
  -6   3  -3   13.00    1.13
   6  -3   3   12.54    1.54
   6  -3   3   12.99    1.17
   6  -3   3   12.66    1.03
   6  -3   3   15.35    1.75
  -7   3  -3    0.72    0.61
   7  -3   3    0.65    0.45
   7  -3   3   -0.64    0.54
   7  -3   3    0.63    0.72
   7  -3   3   -0.16    0.42
   7  -3   3   -0.55    0.48
  -8   3  -3    2.69    0.93
   8  -3   3    3.50    0.69
   8  -3   3    1.71    0.80
   8  -3   3    2.93    0.83
   8  -3   3    1.62    0.94
   8  -3   3    3.11    0.41
  -9   3  -3    1.50    0.90
   9  -3   3    0.30    0.58
   9  -3   3    0.42    0.68
   9  -3   3    0.07    0.81
   9  -3   3    1.26    0.36
   9  -3   3    0.40    0.76
 -10   3  -3   13.29    1.81
  10  -3   3    8.80    1.45
  10  -3   3   11.27    1.91
  10  -3   3   10.90    0.88
  10  -3   3    9.87    1.20
  10  -3   3   10.26    1.56
 -11   3  -3    0.02    0.82
 -11   3  -3    0.66    0.93
  11  -3   3    0.34    0.77
  11  -3   3    1.35    1.19
  11  -3   3    1.24    0.96
 -12   3  -3    8.96    1.64
 -12   3  -3   10.30    1.73
 -12   3  -3    5.63    1.51
  12  -3   3    8.89    1.62
  12  -3   3    6.32    1.38
  12  -3   3    7.43    1.90
 -13   3  -3   -0.50    0.75
 -13   3  -3    0.10    0.99
 -13   3  -3    1.00    1.23
  13  -3   3   -0.60    1.13
  13  -3   3   -1.37    0.93
 -14   3  -3    2.62    1.33
 -14   3  -3    1.76    1.95
 -14   3  -3    0.45    1.15
  14  -3   3    1.95    1.55
  14  -3   3    0.53    1.23
 -15   3  -3    2.14    1.43
  15  -3   3    6.33    1.99
  15  -3   3    5.22    1.63
  15   2  -3   -0.14    1.22
  15   2  -3    0.05    1.24
  15   2  -3   -0.28    1.44
  14   2  -3    2.99    1.21
  14   2  -3    2.27    1.28
  14   2  -3    1.04    1.39
  14   2  -3    1.12    1.34
  13   2  -3    6.07    1.68
  13   2  -3    7.39    1.53
  13   2  -3   11.24    1.63
  13   2  -3    9.94    1.93
 -13  -2   3    7.17    1.38
 -13  -2   3   10.46    1.68
  12   2  -3    2.42    1.13
  12   2  -3    1.85    0.93
  12   2  -3    2.44    1.27
  12   2  -3    3.77    1.35
 -12  -2   3    2.88    1.09
 -12  -2   3    3.60    1.07
 -12  -2   3    3.75    0.93
  11   2  -3    5.44    1.34
  11   2  -3    3.83    1.03
  11   2  -3    5.24    1.45
  11   2  -3    4.57    1.33
 -11  -2   3    4.04    1.09
 -11  -2   3    4.74    0.95
 -11  -2   3    4.73    1.20
  10   2  -3   42.17    3.25
  10   2  -3   38.91    3.17
  10   2  -3   39.76    3.08
  10   2  -3   39.04    2.86
 -10  -2   3   37.44    2.94
 -10  -2   3   42.70    2.87
 -10  -2   3   32.83    2.96
   9   2  -3    1.42    0.86
   9   2  -3    1.26    0.74
   9   2  -3    2.10    0.83
   9   2  -3    1.38    0.86
  -9  -2   3    1.18    0.75
  -9  -2   3    0.95    0.62
  -9  -2   3    1.77    0.75
   8   2  -3    5.20    0.92
   8   2  -3    7.07    1.19
   8   2  -3    4.93    1.04
   8   2  -3    4.88    1.02
   8   2  -3    5.05    0.96
  -8  -2   3    7.08    1.13
  -8  -2   3    4.51    0.80
  -8  -2   3    3.43    0.86
   7   2  -3    3.77    0.84
   7   2  -3    4.54    0.90
   7   2  -3    3.61    0.69
   7   2  -3    3.49    0.83
   7   2  -3    2.08    0.68
   7   2  -3    4.10    0.90
  -7  -2   3    4.00    0.79
  -7  -2   3    3.76    0.79
  -7  -2   3    4.14    0.73
   6   2  -3   -0.87    0.57
   6   2  -3    0.07    0.47
   6   2  -3    0.40    0.45
   6   2  -3   -0.55    0.48
   6   2  -3    0.23    0.38
   6   2  -3    0.07    0.47
  -6  -2   3   -0.22    0.35
  -6  -2   3   -1.60    0.44
  -6  -2   3   -0.06    0.38
   5   2  -3    6.10    0.86
   5   2  -3    7.60    0.99
   5   2  -3    9.11    0.89
   5   2  -3    7.38    0.96
   5   2  -3    6.82    1.02
   5   2  -3    8.81    0.97
  -5  -2   3    7.88    0.97
  -5  -2   3    6.73    0.82
  -5  -2   3    7.76    0.98
  -5  -2   3    7.80    0.91
   4   2  -3   15.82    1.23
   4   2  -3   15.80    1.16
   4   2  -3   15.14    1.15
   4   2  -3   14.85    1.24
   4   2  -3   14.83    1.23
   4   2  -3   17.66    1.33
   4   2  -3   16.41    1.26
  -4  -2   3   14.40    1.15
  -4  -2   3   15.21    1.17
  -4  -2   3   14.26    1.14
  -4  -2   3   13.60    1.21
   3   2  -3  221.07   13.51
   3   2  -3  221.75   13.49
   3   2  -3  225.54   13.43
   3   2  -3  230.35   13.49
   3   2  -3  222.34   13.55
   3   2  -3  229.39   13.56
   3   2  -3  222.11   13.49
  -3  -2   3  227.09   13.56
  -3  -2   3  220.69   13.54
  -3  -2   3  222.82   13.44
  -3  -2   3  223.82   13.49
  -3  -2   3  218.50   13.42
  -3  -2   3  218.58   13.43
   2   2  -3   58.89    3.40
   2   2  -3   56.24    3.49
   2   2  -3   61.24    3.60
   2   2  -3   59.39    3.51
   2   2  -3   54.40    3.53
   2   2  -3   57.97    3.56
   2   2  -3   55.58    3.53
  -2  -2   3   57.34    3.40
  -2  -2   3   49.92    3.51
  -2  -2   3   48.84    3.55
  -2  -2   3   54.85    3.52
  -2  -2   3   58.32    3.44
  -2  -2   3   52.58    3.53
   1   2  -3   47.18    2.76
   1   2  -3   47.54    2.86
   1   2  -3   46.70    2.79
   1   2  -3   42.56    2.86
   1   2  -3   47.61    2.82
   1   2  -3   45.84    2.75
  -1  -2   3   40.31    2.83
  -1  -2   3   41.39    2.86
  -1  -2   3   43.50    2.80
  -1  -2   3   40.43    2.76
   0   2  -3   22.05    1.44
   0   2  -3   21.32    1.53
   0   2  -3   22.19    1.53
   0   2  -3   22.16    1.40
   0   2  -3   22.75    1.38
   0  -2   3   20.22    1.52
   0  -2   3   21.99    1.41
   0  -2   3   22.12    1.54
   0  -2   3   22.53    1.45
   0  -2   3   21.10    1.37
  -1   2  -3    1.75    0.42
  -1   2  -3    1.89    0.46
  -1   2  -3    2.93    0.39
   1  -2   3    1.88    0.39
   1  -2   3    1.84    0.30
   1  -2   3    1.85    0.44
  -2   2  -3  477.28   28.01
  -2   2  -3  495.44   28.00
  -2   2  -3  444.05   28.10
  -2   2  -3  476.19   27.91
   2  -2   3  479.28   27.94
   2  -2   3  446.73   28.11
   2  -2   3  435.84   28.08
   2  -2   3  484.46   27.92
  -3   2  -3   90.09    5.46
  -3   2  -3   86.32    5.35
  -3   2  -3   87.41    5.35
  -3   2  -3   86.25    5.26
   3  -2   3   83.96    5.44
   3  -2   3   84.14    5.46
   3  -2   3   84.50    5.28
   3  -2   3   85.06    5.26
   3  -2   3   86.56    5.28
  -4   2  -3   22.53    1.65
  -4   2  -3   24.81    1.74
  -4   2  -3   22.89    1.67
  -4   2  -3   19.62    1.53
   4  -2   3   24.69    1.81
   4  -2   3   21.81    1.57
   4  -2   3   21.62    1.56
   4  -2   3   22.56    1.58
   4  -2   3   21.99    1.70
  -5   2  -3    0.36    0.40
  -5   2  -3    0.63    0.50
   5  -2   3    0.82    0.48
   5  -2   3    0.42    0.39
   5  -2   3    0.36    0.44
   5  -2   3    0.85    0.61
   5  -2   3    1.42    0.52
  -6   2  -3   14.67    1.39
   6  -2   3   15.80    1.31
   6  -2   3   15.73    1.42
   6  -2   3   14.26    1.31
   6  -2   3   15.40    1.80
  -7   2  -3    1.23    0.69
   7  -2   3    1.11    0.76
   7  -2   3    0.77    0.63
   7  -2   3    0.33    0.55
   7  -2   3    0.61    0.58
  -8   2  -3    1.04    0.75
   8  -2   3    1.01    0.89
   8  -2   3    0.32    0.61
   8  -2   3    0.32    0.63
   8  -2   3    1.27    0.67
  -9   2  -3    1.19    0.84
   9  -2   3    1.75    0.80
   9  -2   3    1.30    0.77
   9  -2   3    1.00    0.76
   9  -2   3    1.64    0.48
   9  -2   3    0.98    0.95
 -10   2  -3    0.72    0.72
 -10   2  -3    1.25    0.96
  10  -2   3    0.94    0.80
  10  -2   3    0.59    0.95
  10  -2   3    0.97    0.78
  10  -2   3    2.08    0.96
  10  -2   3    0.84    0.48
 -11   2  -3    3.99    1.10
 -11   2  -3    1.95    1.04
 -11   2  -3    3.47    1.07
  11  -2   3    0.29    0.85
  11  -2   3    1.52    1.16
  11  -2   3    3.15    1.12
  11  -2   3    2.26    0.88
 -12   2  -3   -0.12    1.03
 -12   2  -3    1.51    0.96
 -12   2  -3   -0.21    0.89
  12  -2   3    0.21    1.12
  12  -2   3    0.77    0.96
  12  -2   3    0.12    1.05
 -13   2  -3    5.17    1.45
 -13   2  -3   14.44    1.85
 -13   2  -3    9.61    1.63
  13  -2   3   11.78    2.20
  13  -2   3   10.19    1.82
 -14   2  -3    3.28    1.45
  14  -2   3    5.52    2.02
  14  -2   3    3.51    1.34
 -15   2  -3   -0.18    1.26
  15  -2   3   -0.41    1.38
  15   1  -3    2.02    1.43
  15   1  -3    6.08    1.79
  15   1  -3    3.79    1.58
 -15  -1   3    0.70    1.62
  14   1  -3    4.82    1.68
  14   1  -3    7.28    1.59
  14   1  -3    6.56    1.82
 -14  -1   3    6.56    1.57
 -14  -1   3    4.21    1.30
  13   1  -3    0.21    0.99
  13   1  -3    0.42    1.16
  13   1  -3    0.04    1.08
  13   1  -3   -0.23    0.88
 -13  -1   3   -0.44    0.96
 -13  -1   3    0.71    0.84
 -13  -1   3   -0.89    0.87
  12   1  -3    1.17    1.07
  12   1  -3   -0.16    0.93
  12   1  -3   -0.05    0.79
  12   1  -3    1.38    1.06
 -12  -1   3    0.56    0.95
 -12  -1   3    0.53    0.90
 -12  -1   3    1.43    0.83
  11   1  -3    7.18    1.56
  11   1  -3    9.63    1.47
  11   1  -3    9.60    1.32
  11   1  -3    7.21    1.52
 -11  -1   3    8.48    1.25
 -11  -1   3    6.09    1.34
 -11  -1   3    9.04    1.45
  10   1  -3    6.56    1.37
  10   1  -3    6.93    1.13
  10   1  -3    6.40    1.25
  10   1  -3    6.54    1.39
 -10  -1   3    6.02    1.08
 -10  -1   3    6.20    1.24
 -10  -1   3    8.59    1.31
   9   1  -3    1.22    0.83
   9   1  -3    1.56    0.88
   9   1  -3    1.49    0.71
   9   1  -3    0.96    0.82
  -9  -1   3    1.58    0.84
  -9  -1   3    2.24    0.84
  -9  -1   3    1.53    0.64
   8   1  -3   21.23    2.11
   8   1  -3   19.92    1.74
   8   1  -3   19.60    1.75
   8   1  -3   19.15    1.56
  -8  -1   3   16.64    1.66
  -8  -1   3   19.35    1.72
  -8  -1   3   17.74    1.58
   7   1  -3   11.32    1.50
   7   1  -3   13.93    1.35
   7   1  -3   12.70    1.43
   7   1  -3   15.16    1.24
   7   1  -3   12.69    1.51
  -7  -1   3   13.48    1.35
  -7  -1   3   14.02    1.24
  -7  -1   3   13.58    1.49
   6   1  -3    0.59    0.59
   6   1  -3    1.12    0.44
   6   1  -3    0.95    0.56
   6   1  -3    1.63    0.67
   6   1  -3    1.04    0.52
   6   1  -3    1.53    0.58
  -6  -1   3    0.95    0.61
  -6  -1   3    1.50    0.61
  -6  -1   3    1.85    0.64
  -6  -1   3    1.65    0.46
   5   1  -3   40.68    2.81
   5   1  -3   41.92    2.75
   5   1  -3   44.98    2.88
   5   1  -3   44.82    2.80
   5   1  -3   38.01    2.86
   5   1  -3   38.41    2.80
   5   1  -3   41.38    2.96
  -5  -1   3   42.92    2.79
  -5  -1   3   41.63    2.82
  -5  -1   3   41.66    2.81
  -5  -1   3   41.07    2.81
  -5  -1   3   43.17    2.88
   4   1  -3   34.13    2.34
   4   1  -3   34.36    2.34
   4   1  -3   36.08    2.31
   4   1  -3   35.25    2.31
   4   1  -3   35.65    2.40
   4   1  -3   37.12    2.39
   4   1  -3   38.06    2.30
  -4  -1   3   34.59    2.37
  -4  -1   3   36.78    2.34
  -4  -1   3   31.92    2.32
  -4  -1   3   33.48    2.37
  -4  -1   3   31.11    2.27
  -4  -1   3   33.01    2.29
  -4  -1   3   32.87    2.30
   3   1  -3    0.69    0.40
   3   1  -3    1.26    0.35
   3   1  -3    1.26    0.47
   3   1  -3    1.64    0.42
   3   1  -3    1.45    0.37
   3   1  -3    1.91    0.48
   3   1  -3    1.12    0.41
  -3  -1   3    1.49    0.45
  -3  -1   3    1.61    0.39
  -3  -1   3    0.54    0.25
  -3  -1   3    0.88    0.37
  -3  -1   3    1.33    0.39
  -3  -1   3    1.33    0.43
  -3  -1   3    1.81    0.49
   2   1  -3   50.98    3.15
   2   1  -3   49.47    3.14
   2   1  -3   50.15    3.17
   2   1  -3   48.30    3.16
   2   1  -3   49.33    3.20
   2   1  -3   52.02    3.08
   2   1  -3   49.40    3.14
  -2  -1   3   49.77    3.13
  -2  -1   3   49.42    3.16
  -2  -1   3   50.90    3.13
  -2  -1   3   49.65    3.13
  -2  -1   3   50.39    3.20
  -2  -1   3   50.77    3.17
   1   1  -3  128.97    7.80
   1   1  -3  132.08    7.82
   1   1  -3  134.07    7.81
   1   1  -3  134.93    7.82
   1   1  -3  110.65    7.85
   1   1  -3  136.88    7.87
  -1  -1   3  133.37    7.81
  -1  -1   3  112.79    7.84
  -1  -1   3  126.24    7.87
  -1  -1   3  133.71    7.80
  -1  -1   3  131.38    7.82
  -1  -1   3  132.03    7.81
   0   1  -3    2.97    0.29
   0   1  -3    1.83    0.38
   0   1  -3    2.74    0.41
   0   1  -3    3.01    0.39
   0  -1   3    2.64    0.36
   0  -1   3    2.93    0.42
   0  -1   3    2.84    0.42
  -1   1  -3    4.78    0.58
  -1   1  -3    4.08    0.51
  -1   1  -3    5.05    0.53
   1  -1   3    3.62    0.34
   1  -1   3    3.42    0.33
   1  -1   3    4.97    0.57
   1  -1   3    5.36    0.52
   1  -1   3    4.33    0.53
  -2   1  -3  182.66   10.50
  -2   1  -3  172.09   10.38
  -2   1  -3  173.38   10.46
   2  -1   3  172.43   10.43
   2  -1   3  161.61   10.38
   2  -1   3  175.12   10.50
   2  -1   3  171.83   10.44
  -3   1  -3   19.51    1.54
  -3   1  -3   23.70    1.49
  -3   1  -3   20.91    1.57
   3  -1   3   20.54    1.47
   3  -1   3   21.35    1.54
   3  -1   3   21.42    1.54
   3  -1   3   22.80    1.59
   3  -1   3   21.99    1.64
  -4   1  -3    0.26    0.35
  -4   1  -3    0.82    0.41
  -4   1  -3    0.50    0.43
   4  -1   3    0.53    0.41
   4  -1   3    0.48    0.50
   4  -1   3    0.22    0.39
   4  -1   3   -0.08    0.44
   4  -1   3    0.30    0.37
  -5   1  -3   11.01    1.22
  -5   1  -3    9.21    1.10
  -5   1  -3   10.92    1.21
   5  -1   3    8.38    1.07
   5  -1   3    9.90    1.31
   5  -1   3   10.65    1.15
   5  -1   3   10.79    1.12
  -6   1  -3    3.20    0.84
   6  -1   3    2.74    0.71
   6  -1   3    1.75    0.78
   6  -1   3    1.94    0.58
   6  -1   3    2.25    0.62
  -7   1  -3    6.98    1.14
   7  -1   3    5.92    0.99
   7  -1   3    4.60    0.87
   7  -1   3    6.18    1.24
   7  -1   3    6.30    1.02
  -8   1  -3    3.35    0.91
   8  -1   3    2.61    0.85
   8  -1   3    1.45    0.73
   8  -1   3    2.81    0.78
   8  -1   3    0.40    0.75
  -9   1  -3    0.60    0.82
  -9   1  -3    1.87    0.78
   9  -1   3    1.51    0.94
   9  -1   3    1.05    0.67
   9  -1   3    1.50    1.04
   9  -1   3    0.84    0.82
 -10   1  -3    1.53    0.81
 -10   1  -3    0.76    0.93
  10  -1   3    1.36    0.77
  10  -1   3    3.92    1.05
  10  -1   3    1.79    0.60
  10  -1   3    0.93    0.88
  10  -1   3   -0.86    0.76
 -11   1  -3   -0.87    0.65
 -11   1  -3   -0.62    0.83
 -11   1  -3    0.69    0.76
  11  -1   3   -0.50    1.01
  11  -1   3    0.51    0.85
  11  -1   3    0.16    0.60
  11  -1   3   -1.16    0.74
 -12   1  -3   11.53    1.87
 -12   1  -3   13.22    1.81
 -12   1  -3   15.58    1.90
  12  -1   3   11.86    1.98
  12  -1   3   19.69    2.67
  12  -1   3   15.20    1.90
 -13   1  -3    2.38    1.28
  13  -1   3    0.17    1.21
  13  -1   3    1.82    1.21
  13  -1   3    0.67    1.22
 -14   1  -3    0.69    1.15
  14  -1   3   -0.12    1.27
  14  -1   3    0.50    1.41
 -15   1  -3    0.37    1.35
 -16   0   3    1.12    1.41
  15   0  -3    2.35    1.60
  15   0  -3    5.36    1.67
 -15   0   3    2.55    1.22
 -15   0   3    5.42    1.88
  14   0  -3    3.16    1.48
  14   0  -3    3.47    1.29
  14   0  -3   -0.19    1.10
 -14   0   3    2.80    1.21
 -14   0   3    3.11    1.32
  13   0  -3    9.82    1.59
  13   0  -3    8.68    1.80
  13   0  -3   10.21    1.41
  13   0  -3   10.42    2.00
 -13   0   3    9.04    1.49
 -13   0   3    9.48    1.67
 -13   0   3    8.42    1.62
  12   0  -3    0.18    0.99
  12   0  -3    0.10    0.89
  12   0  -3   -0.43    1.15
  12   0  -3   -0.23    0.72
 -12   0   3   -0.38    0.75
 -12   0   3   -0.35    0.69
 -12   0   3    0.01    0.92
  11   0  -3    0.55    0.84
  11   0  -3    1.21    0.99
  11   0  -3    0.77    0.96
  11   0  -3    0.65    0.71
 -11   0   3    1.80    0.83
 -11   0   3    0.64    0.84
 -11   0   3    1.19    0.94
  10   0  -3    1.61    0.76
  10   0  -3    1.11    0.92
  10   0  -3    2.64    0.95
  10   0  -3    2.01    1.04
 -10   0   3    2.91    0.85
 -10   0   3    2.70    0.96
 -10   0   3    1.10    0.81
   9   0  -3   29.17    2.55
   9   0  -3   31.20    2.43
   9   0  -3   31.56    2.59
   9   0  -3   31.94    2.28
  -9   0   3   31.98    2.51
  -9   0   3   31.05    2.51
  -9   0   3   30.81    2.41
   8   0  -3   42.85    3.13
   8   0  -3   39.92    2.80
   8   0  -3   41.28    3.08
   8   0  -3   40.65    2.94
  -8   0   3   41.88    2.96
  -8   0   3   41.65    3.04
  -8   0   3   41.85    3.01
   7   0  -3    0.12    0.57
   7   0  -3   -0.16    0.57
   7   0  -3    0.82    0.47
   7   0  -3   -0.14    0.53
  -7   0   3    0.67    0.50
  -7   0   3    0.35    0.55
  -7   0   3    0.99    0.68
   6   0  -3    5.66    0.93
   6   0  -3    4.52    0.76
   6   0  -3    5.34    0.72
   6   0  -3    5.50    0.83
   6   0  -3    4.14    0.80
   6   0  -3    3.61    0.82
  -6   0   3    4.82    0.76
  -6   0   3    3.13    0.78
  -6   0   3    4.17    0.80
  -6   0   3    4.01    0.71
  -6   0   3    4.23    0.80
   5   0  -3    6.86    0.77
   5   0  -3    7.62    0.88
   5   0  -3    5.70    0.86
   5   0  -3    6.84    0.86
   5   0  -3    6.01    0.83
   5   0  -3    5.10    0.84
   5   0  -3    5.23    0.84
  -5   0   3    5.72    0.79
  -5   0   3    5.97    0.86
  -5   0   3    4.72    0.66
  -5   0   3    5.48    0.86
  -5   0   3    5.28    0.78
  -5   0   3    6.49    0.87
   4   0  -3    5.96    0.73
   4   0  -3    4.15    0.67
   4   0  -3    4.26    0.73
   4   0  -3    4.00    0.65
   4   0  -3    4.60    0.68
   4   0  -3    4.74    0.71
   4   0  -3    4.99    0.61
  -4   0   3    4.58    0.74
  -4   0   3    5.19    0.71
  -4   0   3    5.33    0.72
  -4   0   3    5.10    0.74
  -4   0   3    4.66    0.61
  -4   0   3    5.26    0.73
  -4   0   3    4.86    0.70
   3   0  -3   10.82    0.95
   3   0  -3   11.09    0.89
   3   0  -3   10.53    1.08
   3   0  -3   10.69    0.92
   3   0  -3   13.17    1.03
   3   0  -3   11.54    0.93
   3   0  -3   11.10    0.90
  -3   0   3    8.95    0.90
  -3   0   3   11.88    0.97
  -3   0   3   12.90    0.96
  -3   0   3   11.20    0.91
  -3   0   3   11.45    1.12
  -3   0   3   10.59    0.86
  -3   0   3    9.57    0.92
   2   0  -3   98.76    5.88
   2   0  -3   95.27    5.88
   2   0  -3   95.95    5.91
   2   0  -3   99.73    5.96
   2   0  -3   96.35    5.87
   2   0  -3  102.27    5.94
  -2   0   3   96.65    5.88
  -2   0   3   96.25    5.91
  -2   0   3   95.68    5.88
  -2   0   3   89.83    5.93
  -2   0   3   98.03    5.96
  -2   0   3   99.33    5.90
  -2   0   3   92.24    5.87
   1   0  -3    1.14    0.29
   1   0  -3    0.96    0.25
   1   0  -3    1.06    0.24
   1   0  -3    0.77    0.27
   1   0  -3    0.83    0.23
  -1   0   3    1.39    0.26
  -1   0   3    1.18    0.30
  -1   0   3    0.76    0.28
  -1   0   3    1.30    0.27
  -1   0   3    0.99    0.25
  -1   0   3    1.41    0.28
   0   0  -3    4.31    0.43
   0   0  -3    4.14    0.50
   0   0  -3    4.74    0.41
   0   0  -3    3.49    0.45
   0   0  -3    5.78    0.53
   0   0   3    5.07    0.50
   0   0   3    4.35    0.43
   0   0   3    4.72    0.45
   0   0   3    5.33    0.51
   0   0   3    5.39    0.55
  -1   0  -3    0.95    0.31
  -1   0  -3    0.82    0.23
  -1   0  -3    0.51    0.25
  -1   0  -3    0.21    0.27
   1   0   3    0.40    0.21
   1   0   3    1.10    0.34
   1   0   3    0.94    0.26
   1   0   3    1.00    0.24
   1   0   3    0.58    0.25
  -2   0  -3    6.75    0.70
  -2   0  -3    7.11    0.72
  -2   0  -3    7.68    0.73
   2   0   3    8.84    0.84
   2   0   3    6.70    0.70
   2   0   3    6.98    0.72
  -3   0  -3    1.85    0.48
  -3   0  -3    1.32    0.35
  -3   0  -3    0.65    0.34
   3   0   3    0.62    0.30
   3   0   3    1.01    0.36
   3   0   3    0.57    0.44
  -4   0  -3    0.79    0.47
  -4   0  -3    0.71    0.33
  -4   0  -3    1.47    0.45
   4   0   3    0.84    0.37
   4   0   3    1.00    0.47
   4   0   3    0.86    0.40
   4   0   3    0.08    0.44
  -5   0  -3    0.45    0.31
  -5   0  -3    1.05    0.55
   5   0   3   -0.06    0.40
   5   0   3    0.34    0.50
   5   0   3    0.24    0.36
   5   0   3    1.04    0.60
  -6   0  -3   25.82    2.04
   6   0   3   26.83    2.02
   6   0   3   27.54    1.95
   6   0   3   21.92    2.10
   6   0   3   27.25    2.06
  -7   0  -3    2.21    0.81
  -7   0  -3    2.98    0.66
   7   0   3    2.22    0.60
   7   0   3    2.57    0.83
   7   0   3    2.12    0.74
   7   0   3    2.49    0.91
  -8   0  -3   20.04    1.99
  -8   0  -3   13.27    1.48
   8   0   3   16.58    1.82
   8   0   3   10.95    1.36
   8   0   3   12.28    1.84
   8   0   3   11.24    1.54
  -9   0  -3    0.20    0.78
  -9   0  -3    0.90    0.65
   9   0   3    0.34    0.56
   9   0   3    1.03    0.93
   9   0   3    1.20    0.99
   9   0   3    1.28    0.86
 -10   0  -3    2.22    0.83
 -10   0  -3    0.56    0.91
 -10   0  -3    2.25    0.84
  10   0   3    1.07    0.99
  10   0   3    2.06    1.06
  10   0   3    2.95    1.18
 -11   0  -3    9.02    1.45
 -11   0  -3   12.35    1.84
 -11   0  -3   10.97    1.46
  11   0   3   10.67    1.72
  11   0   3   12.44    2.09
  11   0   3    9.93    1.64
  11   0   3   11.78    1.34
 -12   0  -3    6.43    1.28
 -12   0  -3    4.40    1.32
  12   0   3    8.13    1.56
  12   0   3    3.44    1.30
  12   0   3    7.39    1.80
 -13   0  -3    0.61    1.11
  13   0   3    0.22    1.42
  13   0   3   -0.76    0.96
  13   0   3   -1.50    0.88
 -14   0  -3    1.73    1.89
  14   0   3    6.58    1.79
  14   0   3    4.84    1.73
  16  -1  -3    2.58    1.67
 -16   1   3    1.30    1.30
  15  -1  -3    4.01    1.47
  15  -1  -3    3.78    1.65
 -15   1   3    2.68    1.40
 -15   1   3    1.37    1.20
  14  -1  -3    1.31    1.35
  14  -1  -3    0.91    1.15
 -14   1   3    1.45    1.26
 -14   1   3    1.72    1.08
 -14   1   3   -0.41    1.00
  13  -1  -3    1.21    0.92
  13  -1  -3    1.21    0.95
  13  -1  -3    2.26    1.25
  13  -1  -3    2.49    1.47
 -13   1   3    3.39    1.11
 -13   1   3    3.37    1.22
 -13   1   3    2.96    1.28
  12  -1  -3    0.02    0.98
  12  -1  -3   -0.32    0.77
  12  -1  -3   -1.11    0.98
  12  -1  -3    0.03    0.65
 -12   1   3    0.64    0.74
 -12   1   3   -0.78    0.83
 -12   1   3    0.16    0.92
  11  -1  -3   -0.29    0.82
  11  -1  -3    0.11    0.75
  11  -1  -3   -0.74    0.59
  11  -1  -3   -0.71    0.84
 -11   1   3    0.14    0.76
 -11   1   3    0.40    0.85
 -11   1   3   -0.86    0.77
  10  -1  -3   24.51    1.86
  10  -1  -3   25.75    2.34
  10  -1  -3   26.74    2.28
  10  -1  -3   21.42    1.97
 -10   1   3   21.53    2.12
 -10   1   3   24.77    2.12
 -10   1   3   25.02    2.18
   9  -1  -3    4.01    1.14
   9  -1  -3    4.03    0.74
   9  -1  -3    5.25    1.12
   9  -1  -3    4.10    0.88
  -9   1   3    2.71    0.88
  -9   1   3    2.86    0.91
  -9   1   3    4.37    0.99
   8  -1  -3    0.36    0.47
   8  -1  -3   -0.18    0.66
   8  -1  -3    2.04    0.77
   8  -1  -3    0.72    0.58
  -8   1   3    0.09    0.58
  -8   1   3    0.12    0.62
  -8   1   3    0.89    0.61
   7  -1  -3   30.80    2.27
   7  -1  -3   28.01    2.00
   7  -1  -3   30.24    2.10
   7  -1  -3   30.08    2.30
  -7   1   3   30.30    2.22
  -7   1   3   27.14    2.24
  -7   1   3   26.69    2.18
   6  -1  -3    2.15    0.68
   6  -1  -3    2.97    0.54
   6  -1  -3    2.68    0.69
   6  -1  -3    2.76    0.62
   6  -1  -3    2.31    0.57
  -6   1   3    3.17    0.72
  -6   1   3    2.99    0.74
  -6   1   3    3.08    0.67
  -6   1   3    2.71    0.49
   5  -1  -3    0.30    0.44
   5  -1  -3    0.58    0.34
   5  -1  -3    0.17    0.46
   5  -1  -3    0.80    0.40
   5  -1  -3    0.43    0.44
   5  -1  -3    0.32    0.34
  -5   1   3    0.76    0.48
  -5   1   3    0.83    0.46
  -5   1   3    0.55    0.31
  -5   1   3    0.37    0.42
  -5   1   3    1.11    0.45
  -5   1   3    0.39    0.42
  -5   1   3    0.57    0.42
   4  -1  -3   14.03    1.22
   4  -1  -3   15.83    1.29
   4  -1  -3   15.44    1.23
   4  -1  -3   15.24    1.11
   4  -1  -3   15.13    1.23
   4  -1  -3   15.63    1.12
  -4   1   3   16.07    1.17
  -4   1   3   16.08    1.18
  -4   1   3   15.36    1.09
  -4   1   3   13.74    1.20
  -4   1   3   11.39    1.21
  -4   1   3   15.78    1.22
  -4   1   3   14.19    1.23
   3  -1  -3   50.90    3.11
   3  -1  -3   48.89    3.24
   3  -1  -3   47.20    3.22
   3  -1  -3   49.09    3.23
   3  -1  -3   52.71    3.11
   3  -1  -3   46.14    3.27
  -3   1   3   49.97    3.16
  -3   1   3   51.26    3.29
  -3   1   3   52.17    3.24
  -3   1   3   53.47    3.28
  -3   1   3   50.93    3.22
  -3   1   3   49.81    3.15
   2  -1  -3   11.99    0.93
   2  -1  -3   10.75    0.86
   2  -1  -3    9.23    0.85
   2  -1  -3   11.96    0.87
  -2   1   3   10.04    0.90
  -2   1   3   13.06    0.93
  -2   1   3   12.12    0.79
  -2   1   3   11.35    0.88
  -2   1   3   11.14    0.79
  -2   1   3   10.04    0.85
   1  -1  -3    3.92    0.52
   1  -1  -3    4.07    0.49
   1  -1  -3    5.26    0.51
  -1   1   3    3.54    0.51
  -1   1   3    3.97    0.31
  -1   1   3    4.87    0.53
  -1   1   3    3.33    0.32
  -1   1   3    4.31    0.51
  -1   1   3    4.25    0.47
   0  -1  -3   97.80    6.17
   0  -1  -3  101.92    6.17
   0   1   3  101.90    6.14
   0   1   3  104.54    6.18
   0   1   3  103.63    6.18
   0   1   3   99.57    6.10
   0   1   3  100.61    6.11
  -1  -1  -3    0.56    0.30
  -1  -1  -3    0.66    0.18
  -1  -1  -3    1.43    0.27
  -1  -1  -3    0.14    0.10
  -1  -1  -3    0.80    0.22
   1   1   3    1.57    0.33
   1   1   3    1.01    0.27
   1   1   3    0.55    0.29
   1   1   3    1.02    0.31
   1   1   3    0.72    0.18
   1   1   3    0.96    0.29
  -2  -1  -3   45.94    2.85
  -2  -1  -3   42.24    2.89
  -2  -1  -3   45.18    2.84
  -2  -1  -3   44.73    2.77
   2   1   3   46.23    2.91
   2   1   3   46.36    2.90
   2   1   3   44.10    2.82
  -3  -1  -3    5.54    0.74
  -3  -1  -3    5.88    0.72
  -3  -1  -3    5.36    0.59
   3   1   3    5.49    0.73
   3   1   3    4.19    0.55
   3   1   3    6.14    0.81
  -4  -1  -3    3.25    0.50
  -4  -1  -3    5.56    0.78
   4   1   3    1.55    0.76
   4   1   3    2.93    0.62
   4   1   3    2.51    0.45
  -5  -1  -3   39.11    2.55
  -5  -1  -3   34.67    2.65
   5   1   3   41.28    2.75
   5   1   3   38.94    2.73
   5   1   3   40.15    2.57
  -6  -1  -3    1.22    0.42
  -6  -1  -3    0.59    0.40
  -6  -1  -3   -0.09    0.53
   6   1   3    0.68    0.39
   6   1   3    0.52    0.58
   6   1   3    0.63    0.62
   6   1   3    0.19    0.61
  -7  -1  -3   25.59    1.83
  -7  -1  -3   25.97    1.86
  -7  -1  -3   22.38    1.96
   7   1   3   28.39    2.26
   7   1   3   23.30    2.03
   7   1   3   24.25    2.07
   7   1   3   23.63    1.81
  -8  -1  -3    2.39    0.66
  -8  -1  -3    5.41    1.16
  -8  -1  -3    0.90    0.72
   8   1   3    3.47    1.10
   8   1   3    1.51    0.57
   8   1   3    1.20    0.81
   8   1   3    2.74    0.93
  -9  -1  -3    1.75    0.90
  -9  -1  -3    2.07    0.71
  -9  -1  -3    2.58    0.69
   9   1   3    2.79    1.17
   9   1   3    1.60    0.92
   9   1   3    1.17    0.91
 -10  -1  -3    3.29    1.05
 -10  -1  -3    5.09    0.90
 -10  -1  -3    3.42    0.92
  10   1   3    1.73    1.03
  10   1   3    2.90    1.24
  10   1   3    2.29    1.05
 -11  -1  -3   28.63    2.50
 -11  -1  -3   30.56    2.64
  11   1   3   32.73    2.81
  11   1   3   32.14    2.86
  11   1   3   33.10    3.56
 -12  -1  -3   -1.03    0.82
  12   1   3   -0.32    0.73
  12   1   3    0.58    1.32
  12   1   3    0.91    1.13
  12   1   3   -0.35    1.04
  13   1   3    5.51    1.68
  13   1   3    7.59    2.04
  13   1   3    6.31    1.59
  14   1   3    0.80    1.45
  14   1   3    0.51    1.19
  14   1   3   -1.04    1.29
  16  -2  -3    7.88    1.97
  16  -2  -3    6.25    1.97
 -16   2   3    3.74    1.46
 -16   2   3    6.97    1.82
  15  -2  -3    6.28    1.74
  15  -2  -3    8.37    2.08
 -15   2   3    8.64    1.86
 -15   2   3    6.97    1.56
 -15   2   3    4.15    1.45
  14  -2  -3    4.18    1.70
  14  -2  -3    5.20    1.52
 -14   2   3    4.22    1.30
 -14   2   3    4.39    1.48
 -14   2   3    2.94    1.33
  13  -2  -3    2.95    1.42
  13  -2  -3    3.90    1.38
 -13   2   3    4.32    1.24
 -13   2   3    3.68    1.18
 -13   2   3    1.83    1.16
  12  -2  -3    0.48    0.92
  12  -2  -3    0.28    1.24
  12  -2  -3    0.57    0.79
 -12   2   3   -0.53    0.83
 -12   2   3   -0.38    0.95
 -12   2   3    1.06    0.83
  11  -2  -3    0.84    0.91
  11  -2  -3    1.47    1.09
  11  -2  -3    1.55    0.74
 -11   2   3    0.24    0.83
 -11   2   3    1.41    0.95
 -11   2   3    1.32    0.78
  10  -2  -3    1.90    0.96
  10  -2  -3    2.35    0.96
  10  -2  -3    2.71    0.75
 -10   2   3    3.39    1.04
 -10   2   3    2.16    0.94
 -10   2   3    2.48    0.94
   9  -2  -3    0.67    0.71
   9  -2  -3    1.09    0.61
   9  -2  -3   -0.10    0.78
  -9   2   3    0.78    0.71
  -9   2   3    0.04    0.67
  -9   2   3   -0.05    0.65
   8  -2  -3  191.19   11.83
   8  -2  -3  193.11   11.52
   8  -2  -3  170.91   11.84
   8  -2  -3  190.58   11.92
  -8   2   3  194.70   11.90
  -8   2   3  203.96   11.88
  -8   2   3  183.38   11.73
   7  -2  -3    2.44    0.57
   7  -2  -3    3.01    0.56
   7  -2  -3    2.77    0.74
   7  -2  -3    1.87    0.74
  -7   2   3    3.19    0.50
  -7   2   3    2.95    0.80
  -7   2   3    2.85    0.78
  -7   2   3    3.40    0.74
   6  -2  -3    0.42    0.51
   6  -2  -3    0.14    0.30
   6  -2  -3   -0.08    0.25
   6  -2  -3    0.00    0.51
  -6   2   3    0.03    0.50
  -6   2   3    0.85    0.49
  -6   2   3    1.09    0.51
  -6   2   3    0.64    0.33
  -6   2   3    0.34    0.47
   5  -2  -3   49.97    3.50
   5  -2  -3   51.73    3.47
  -5   2   3   54.40    3.39
  -5   2   3   54.67    3.52
  -5   2   3   51.82    3.36
  -5   2   3   51.82    3.56
  -5   2   3   51.44    3.28
  -5   2   3   53.16    3.54
   4  -2  -3   32.40    2.13
   4  -2  -3   25.94    2.07
   4  -2  -3   31.40    2.08
  -4   2   3   30.87    2.05
  -4   2   3   29.40    1.92
  -4   2   3   24.11    2.09
  -4   2   3   29.10    1.94
  -4   2   3   33.11    2.16
  -4   2   3   30.98    2.11
  -4   2   3   29.20    2.10
   3  -2  -3    4.34    0.60
   3  -2  -3    4.32    0.69
   3  -2  -3    4.39    0.70
  -3   2   3    3.88    0.60
  -3   2   3    4.09    0.70
  -3   2   3    3.46    0.64
  -3   2   3    4.18    0.33
  -3   2   3    4.13    0.66
   2  -2  -3    2.14    0.48
   2  -2  -3    2.18    0.43
   2  -2  -3    2.34    0.45
  -2   2   3    2.48    0.50
  -2   2   3    2.51    0.50
  -2   2   3    2.36    0.44
  -2   2   3    2.44    0.48
   1  -2  -3   11.97    0.88
   1  -2  -3    9.88    0.89
  -1   2   3   12.19    0.91
  -1   2   3   11.09    0.90
  -1   2   3   12.02    0.89
  -1   2   3   11.31    0.89
   0  -2  -3    4.62    0.57
   0  -2  -3    3.80    0.49
   0   2   3    4.13    0.56
   0   2   3    5.43    0.56
   0   2   3    3.45    0.44
  -1  -2  -3    7.04    0.60
  -1  -2  -3    9.24    0.87
   1   2   3    7.23    0.51
   1   2   3    7.34    0.54
   1   2   3    6.93    0.60
   1   2   3    7.76    0.83
   1   2   3    8.91    0.86
   1   2   3    7.09    0.55
  -2  -2  -3   -0.44    0.28
  -2  -2  -3   -0.15    0.20
   2   2   3    0.13    0.31
   2   2   3   -0.37    0.30
   2   2   3    0.33    0.33
   2   2   3    0.06    0.19
  -3  -2  -3    2.47    0.26
  -3  -2  -3    1.95    0.32
  -3  -2  -3    2.85    0.39
   3   2   3    1.75    0.30
   3   2   3    2.26    0.56
   3   2   3    2.45    0.56
  -4  -2  -3   21.78    1.53
  -4  -2  -3   21.94    1.45
  -4  -2  -3   21.54    1.43
  -4  -2  -3   22.11    1.54
   4   2   3   20.19    1.68
   4   2   3   21.33    1.45
   4   2   3   24.89    1.76
  -5  -2  -3    8.45    0.73
  -5  -2  -3    8.71    0.76
  -5  -2  -3    9.36    0.90
   5   2   3    9.09    1.19
   5   2   3    8.42    0.72
  -6  -2  -3   64.81    4.20
  -6  -2  -3   64.28    4.06
  -6  -2  -3   63.74    4.09
   6   2   3   68.52    4.41
   6   2   3   63.71    4.06
   6   2   3   64.22    4.35
  -7  -2  -3    0.89    0.46
  -7  -2  -3    1.02    0.43
  -7  -2  -3    0.82    0.39
  -7  -2  -3    1.31    0.63
   7   2   3    0.67    0.69
   7   2   3    1.57    0.76
   7   2   3    1.09    0.77
  -8  -2  -3   28.84    2.24
  -8  -2  -3   29.16    2.05
  -8  -2  -3   30.24    2.06
  -8  -2  -3   29.88    2.15
   8   2   3   25.43    2.41
   8   2   3   27.32    2.54
   8   2   3   33.21    2.53
  -9  -2  -3    6.74    1.03
  -9  -2  -3    8.58    0.98
  -9  -2  -3    7.13    1.23
   9   2   3    4.56    1.23
   9   2   3    7.84    1.56
   9   2   3    5.79    1.30
 -10  -2  -3   27.24    2.12
 -10  -2  -3   23.65    2.17
 -10  -2  -3   24.36    2.07
  10   2   3   29.94    3.16
  10   2   3   25.86    2.44
  10   2   3   28.44    2.84
 -11  -2  -3    0.24    0.81
  11   2   3    1.85    1.16
  11   2   3   -0.05    1.18
  11   2   3    0.39    1.00
  12   2   3    1.01    1.15
  12   2   3    2.89    0.89
  12   2   3    0.96    1.16
  12   2   3    2.41    1.41
  13   2   3    0.53    1.28
  13   2   3   -2.16    0.93
  13   2   3    0.46    1.30
  14   2   3    1.94    1.48
  14   2   3    1.28    1.39
  14   2   3    0.52    1.49
  16  -3  -3    4.56    1.95
  16  -3  -3    2.40    1.37
 -16   3   3    1.50    1.45
 -16   3   3   -0.30    1.25
  15  -3  -3    0.14    1.10
  15  -3  -3    2.22    1.71
 -15   3   3   -0.90    1.03
 -15   3   3   -1.06    1.01
 -15   3   3   -0.11    1.17
  14  -3  -3    1.31    1.28
  14  -3  -3    2.65    1.22
 -14   3   3    2.27    1.11
 -14   3   3    2.07    1.27
 -14   3   3    1.76    1.24
  13  -3  -3    7.05    1.54
  13  -3  -3    4.71    1.72
 -13   3   3    5.52    1.46
 -13   3   3    5.73    1.54
 -13   3   3    5.41    1.39
  12  -3  -3   -1.02    0.74
  12  -3  -3    1.80    1.21
 -12   3   3    1.11    0.90
 -12   3   3    0.76    0.97
 -12   3   3    0.83    0.93
  11  -3  -3   -0.35    0.99
  11  -3  -3    0.16    0.82
 -11   3   3    0.44    0.85
 -11   3   3    0.43    0.83
 -11   3   3   -1.09    0.77
  10  -3  -3    0.69    0.80
  10  -3  -3   -1.40    0.73
 -10   3   3    0.87    0.79
 -10   3   3    0.23    0.77
 -10   3   3    0.19    0.77
   9  -3  -3   53.06    3.92
   9  -3  -3   58.55    4.11
  -9   3   3   51.52    4.01
  -9   3   3   54.51    3.87
  -9   3   3   61.12    4.06
   8  -3  -3    4.15    1.05
   8  -3  -3    2.22    0.78
  -8   3   3    4.36    1.04
  -8   3   3    2.27    0.72
  -8   3   3    3.19    0.88
   7  -3  -3   -0.05    0.57
   7  -3  -3    0.56    0.52
  -7   3   3   -0.27    0.47
  -7   3   3    0.12    0.56
  -7   3   3   -0.18    0.54
  -7   3   3    0.51    0.32
   6  -3  -3   13.68    1.51
   6  -3  -3   11.20    1.31
  -6   3   3   14.16    1.55
  -6   3   3   12.65    1.08
  -6   3   3   12.79    0.94
  -6   3   3   11.01    1.07
  -6   3   3   13.49    1.51
   5  -3  -3   44.57    2.97
   5  -3  -3   46.90    3.07
  -5   3   3   40.28    3.04
  -5   3   3   43.84    2.80
  -5   3   3   44.46    2.78
  -5   3   3   41.73    3.06
   4  -3  -3    4.78    0.71
   4  -3  -3    3.54    0.76
  -4   3   3    4.93    0.82
  -4   3   3    5.25    0.81
  -4   3   3    3.88    0.66
  -4   3   3    6.66    0.88
   3  -3  -3    6.68    0.89
   3  -3  -3    5.56    0.75
  -3   3   3    9.46    1.01
  -3   3   3    7.73    0.97
  -3   3   3    7.94    0.85
  -3   3   3    8.19    1.00
   2  -3  -3    3.50    0.63
   2  -3  -3    1.77    0.51
   2  -3  -3    3.00    0.52
  -2   3   3    3.79    0.62
  -2   3   3    2.60    0.59
  -2   3   3    3.46    0.61
  -2   3   3    4.12    0.58
   1  -3  -3   19.97    1.38
   1  -3  -3   19.03    1.35
  -1   3   3   19.91    1.36
  -1   3   3   15.34    1.33
  -1   3   3   18.18    1.34
   0  -3  -3   15.95    1.24
   0  -3  -3   19.66    1.35
   0   3   3   18.26    1.33
   0   3   3   17.46    1.25
  -1  -3  -3    9.28    0.88
  -1  -3  -3    9.17    0.76
   1   3   3   11.26    0.78
   1   3   3   11.91    1.10
   1   3   3    9.67    0.70
   1   3   3   10.08    0.90
  -2  -3  -3    0.55    0.21
   2   3   3    0.53    0.42
   2   3   3    0.39    0.19
   2   3   3    0.80    0.29
   2   3   3    0.24    0.26
  -3  -3  -3    2.42    0.26
   3   3   3    1.72    0.23
   3   3   3    1.95    0.58
   3   3   3    1.95    0.50
  -4  -3  -3   15.22    0.94
  -4  -3  -3   14.20    0.93
   4   3   3   15.82    1.31
   4   3   3   15.70    1.56
   4   3   3   14.11    0.93
  -5  -3  -3   27.03    1.66
  -5  -3  -3   26.43    1.65
  -5  -3  -3   26.34    1.71
   5   3   3   23.67    2.06
  -6  -3  -3    3.65    0.41
  -6  -3  -3    3.85    0.43
  -6  -3  -3    3.56    0.55
  -6  -3  -3    3.96    0.54
  -6  -3  -3    2.65    0.48
   6   3   3    3.55    0.91
  -7  -3  -3    9.30    0.71
  -7  -3  -3    9.54    0.94
  -7  -3  -3    9.58    0.98
  -7  -3  -3    8.10    0.70
  -7  -3  -3    7.02    1.13
   7   3   3    6.91    1.24
   7   3   3    8.11    1.33
  -8  -3  -3    2.73    0.68
  -8  -3  -3    2.40    0.44
  -8  -3  -3    2.01    0.57
  -8  -3  -3    2.52    0.45
   8   3   3    2.53    1.01
   8   3   3    2.81    1.10
   8   3   3    2.86    1.00
  -9  -3  -3   10.40    1.22
  -9  -3  -3   10.37    1.22
  -9  -3  -3   11.38    1.23
   9   3   3    9.94    1.61
   9   3   3   11.50    1.77
   9   3   3   13.00    1.97
  10   3   3    0.51    1.03
  10   3   3   -1.38    0.84
  10   3   3   -0.05    0.95
  11   3   3    4.81    1.58
  11   3   3    3.48    1.28
  11   3   3    3.23    1.34
  12   3   3    3.75    1.51
  12   3   3    4.13    1.10
  12   3   3    3.17    1.37
  12   3   3    2.59    1.41
  13   3   3    4.81    1.56
  13   3   3    6.23    1.76
  13   3   3    6.24    1.88
  13   3   3    4.25    1.64
  14   3   3    0.37    1.47
  14   3   3    3.78    1.62
  16  -4  -3    1.66    1.50
  16  -4  -3    0.50    1.65
 -16   4   3    0.73    1.41
 -16   4   3    1.06    1.25
 -16   4   3   -0.05    1.29
  15  -4  -3    2.66    1.59
  15  -4  -3    3.18    1.31
 -15   4   3    3.05    1.41
 -15   4   3   -0.26    1.32
 -15   4   3    1.28    1.27
  14  -4  -3    3.97    1.67
  14  -4  -3    6.97    1.64
 -14   4   3    3.34    1.40
 -14   4   3    6.25    1.51
 -14   4   3    2.88    1.37
  13  -4  -3    1.94    0.98
  13  -4  -3    2.42    1.38
 -13   4   3    2.33    1.23
 -13   4   3    0.77    1.04
 -13   4   3    1.34    1.07
  12  -4  -3    2.17    0.94
  12  -4  -3    2.35    1.28
 -12   4   3    1.92    1.04
 -12   4   3    2.47    1.23
 -12   4   3    2.10    1.06
  11  -4  -3    0.99    1.03
  11  -4  -3    0.73    0.89
 -11   4   3   -0.13    0.88
 -11   4   3    1.01    0.91
 -11   4   3    1.07    0.97
  10  -4  -3    7.43    1.54
  10  -4  -3    5.14    1.15
 -10   4   3    8.46    1.51
 -10   4   3    7.62    1.31
 -10   4   3    7.77    1.40
   9  -4  -3    0.18    0.66
   9  -4  -3    0.72    0.84
  -9   4   3    0.33    0.67
  -9   4   3   -0.25    0.64
  -9   4   3   -0.56    0.69
   8  -4  -3    3.44    1.06
   8  -4  -3    4.12    0.96
  -8   4   3    2.73    0.94
  -8   4   3    2.58    0.91
  -8   4   3    3.56    0.82
  -8   4   3    4.17    0.51
   7  -4  -3  142.80    9.15
   7  -4  -3  137.51    9.00
  -7   4   3  151.33    8.85
  -7   4   3  144.01    9.18
  -7   4   3  141.24    8.69
  -7   4   3  143.66    8.87
  -7   4   3  142.81    9.16
   6  -4  -3   57.15    3.84
   6  -4  -3   58.13    3.71
  -6   4   3   48.92    3.77
  -6   4   3   53.87    3.47
  -6   4   3   57.19    3.51
   5  -4  -3    0.92    0.50
   5  -4  -3    2.11    0.71
  -5   4   3    1.35    0.66
   4  -4  -3   15.42    1.35
   4  -4  -3   16.22    1.26
  -4   4   3   14.34    1.33
  -4   4   3   16.18    1.37
  -4   4   3   15.58    1.39
   3  -4  -3   64.02    4.43
   3  -4  -3   67.28    4.35
  -3   4   3   65.02    4.42
  -3   4   3   74.42    4.66
  -3   4   3   72.52    4.37
  -3   4   3   69.79    4.48
   2  -4  -3   12.36    1.03
   2  -4  -3   11.60    1.09
  -2   4   3   12.50    1.09
  -2   4   3   11.68    1.07
  -2   4   3   12.70    1.03
  -2   4   3   12.39    1.10
   1  -4  -3    9.88    0.95
  -1   4   3   11.90    0.99
  -1   4   3   10.88    0.95
  -1   4   3   13.76    1.23
  -1   4   3    9.59    0.92
   0  -4  -3    1.16    0.50
   0   4   3    1.82    0.42
   0   4   3    2.25    0.44
   0   4   3    1.04    0.48
   1   4   3    1.25    0.34
   1   4   3    0.54    0.40
   1   4   3    0.68    0.30
   2   4   3    9.31    0.69
   2   4   3    9.66    0.68
   2   4   3    8.64    0.61
   2   4   3   10.81    1.13
   3   4   3   78.72    5.00
   3   4   3   74.96    4.74
   4   4   3    4.53    0.95
   4   4   3    5.50    0.82
   5   4   3    0.15    0.57
  -6  -4  -3   18.00    1.18
   6   4   3   14.36    1.87
  -7  -4  -3    2.93    0.46
   7   4   3    2.16    0.90
   7   4   3    2.65    0.87
  -8  -4  -3    9.23    0.94
   8   4   3    8.35    1.47
   8   4   3    9.59    1.59
   8   4   3   10.61    1.79
  -9  -4  -3    9.73    1.30
   9   4   3    7.02    1.49
   9   4   3    5.67    1.38
   9   4   3    8.60    1.64
  10   4   3    4.76    1.36
  10   4   3    2.46    1.15
  10   4   3    3.12    1.27
  11   4   3    3.51    1.29
  11   4   3    5.70    1.64
  11   4   3    6.96    1.67
  12   4   3    0.26    1.26
  12   4   3    0.84    1.12
  12   4   3    0.32    1.23
  13   4   3    1.89    1.62
  13   4   3    0.96    1.30
  13   4   3    1.90    1.12
  13   4   3    0.26    1.34
  16  -5  -3    0.15    1.11
  16  -5  -3    1.80    1.58
 -16   5   3   -1.63    1.13
 -16   5   3   -0.42    0.97
 -16   5   3   -2.21    1.22
  15  -5  -3    4.34    1.79
  15  -5  -3    5.26    1.58
 -15   5   3   10.02    2.02
 -15   5   3    7.57    1.77
 -15   5   3    3.86    1.57
  14  -5  -3    0.63    1.33
  14  -5  -3    2.14    1.25
 -14   5   3    0.03    1.06
 -14   5   3    0.73    1.10
 -14   5   3    0.45    1.26
  13  -5  -3    9.89    2.06
  13  -5  -3   10.66    1.85
 -13   5   3    8.75    1.65
 -13   5   3    7.13    1.66
 -13   5   3   10.67    2.01
  12  -5  -3    9.59    1.82
  12  -5  -3    9.50    1.62
 -12   5   3    7.41    1.64
 -12   5   3    7.01    1.36
 -12   5   3    8.20    1.71
  11  -5  -3    1.86    1.15
  11  -5  -3    2.09    0.96
 -11   5   3    2.81    1.13
 -11   5   3    3.75    1.22
 -11   5   3    1.06    0.91
  10  -5  -3    1.58    1.02
  10  -5  -3    0.76    0.79
 -10   5   3    2.58    1.04
 -10   5   3    1.05    0.80
 -10   5   3    2.74    1.07
   9  -5  -3   -0.48    0.68
   9  -5  -3   -0.71    0.69
  -9   5   3   -1.05    0.68
  -9   5   3    0.52    0.74
  -9   5   3   -0.14    0.66
   8  -5  -3   15.43    1.93
   8  -5  -3   18.25    1.81
  -8   5   3   16.65    1.46
  -8   5   3   15.21    1.14
  -8   5   3   15.72    1.97
  -8   5   3   19.05    2.13
   7  -5  -3    1.12    0.78
   7  -5  -3    1.29    0.61
  -7   5   3    0.52    0.44
  -7   5   3    0.93    0.38
  -7   5   3    2.08    0.85
  -7   5   3    1.54    0.50
   6  -5  -3    5.14    1.06
   6  -5  -3    5.83    0.90
  -6   5   3    4.09    0.96
   5  -5  -3   68.42    4.74
   5  -5  -3   71.47    4.60
  -5   5   3   73.78    4.81
   4  -5  -3    2.84    0.75
   4  -5  -3    3.03    0.64
  -4   5   3    2.93    0.73
   3  -5  -3    1.55    0.62
   3  -5  -3    1.84    0.52
  -3   5   3    1.52    0.59
  -3   5   3    2.43    0.66
   2  -5  -3   14.88    1.44
   2  -5  -3   12.35    1.12
  -2   5   3   13.43    1.37
  -2   5   3   13.70    1.39
  -2   5   3   12.57    1.18
   1  -5  -3    2.25    0.61
  -1   5   3    3.74    0.63
  -1   5   3    2.38    0.63
  -1   5   3    2.60    0.57
   0  -5  -3    3.14    0.66
   0   5   3    2.93    0.53
   0   5   3    3.12    0.68
   0   5   3    2.91    0.56
   1   5   3   16.02    1.15
   1   5   3   14.91    1.30
   1   5   3   14.61    1.13
   2   5   3    0.79    0.26
   2   5   3    1.21    0.29
   2   5   3    1.30    0.30
   2   5   3    0.73    0.57
   3   5   3   27.76    1.65
   3   5   3   26.43    1.76
   3   5   3   26.80    1.76
   3   5   3   24.18    2.05
   4   5   3    1.48    0.64
   4   5   3    3.66    0.69
   5   5   3    2.11    0.82
   6   5   3    2.23    0.90
   7   5   3    0.71    0.91
  -8  -5  -3    9.07    0.78
   8   5   3   10.03    1.66
   8   5   3   10.74    1.57
   9   5   3    1.94    1.05
   9   5   3    1.49    1.07
   9   5   3    1.90    1.11
  10   5   3    3.02    1.22
  10   5   3    5.00    1.55
  10   5   3    2.62    1.18
  11   5   3    2.76    1.39
  11   5   3    3.08    1.28
  11   5   3    2.93    1.33
  12   5   3    1.07    1.52
  12   5   3    1.11    1.34
  12   5   3    1.44    1.22
  13   5   3    0.36    1.53
  13   5   3   -0.70    0.78
  13   5   3    1.32    1.34
  13   5   3    0.21    1.46
  16  -6  -3    0.79    1.54
 -16   6   3   -1.26    1.11
  15  -6  -3    1.45    1.29
  15  -6  -3    0.43    1.28
 -15   6   3    0.54    1.18
 -15   6   3   -0.47    1.03
 -15   6   3    1.43    1.29
  14  -6  -3    8.30    1.74
  14  -6  -3    4.28    1.62
 -14   6   3    5.50    1.67
 -14   6   3    1.47    1.24
 -14   6   3    5.65    1.57
  13  -6  -3   14.89    2.45
  13  -6  -3   15.44    2.06
 -13   6   3   18.25    2.55
 -13   6   3    8.41    1.61
 -13   6   3   15.69    2.24
  12  -6  -3    0.70    0.88
  12  -6  -3    1.91    1.20
 -12   6   3    1.26    1.10
 -12   6   3   -0.16    0.99
 -12   6   3    1.64    1.00
  11  -6  -3    8.11    1.70
  11  -6  -3   10.77    1.63
 -11   6   3   10.54    1.80
 -11   6   3   10.70    1.56
 -11   6   3    9.33    1.79
  10  -6  -3    4.37    1.29
  10  -6  -3    2.09    0.90
 -10   6   3    2.66    1.13
 -10   6   3    4.58    1.28
 -10   6   3    2.87    0.88
   9  -6  -3    0.38    0.63
   9  -6  -3    0.07    0.72
  -9   6   3    0.77    0.85
  -9   6   3    1.29    0.31
  -9   6   3    0.23    0.65
  -9   6   3    1.60    0.93
   8  -6  -3    1.16    0.60
   8  -6  -3    0.84    0.79
  -8   6   3    0.91    0.57
  -8   6   3    1.19    0.58
  -8   6   3    0.92    0.37
  -8   6   3    1.30    0.88
   7  -6  -3    5.90    1.21
   7  -6  -3    7.54    1.07
  -7   6   3    6.22    0.59
  -7   6   3    6.29    0.60
  -7   6   3    8.30    1.38
   6  -6  -3    6.83    0.98
   6  -6  -3    4.40    1.02
   6  -6  -3    5.59    1.12
  -6   6   3    5.44    1.10
   5  -6  -3    1.92    0.78
   5  -6  -3    2.13    0.76
   5  -6  -3    1.30    0.52
  -5   6   3    1.25    0.64
   4  -6  -3    6.09    0.89
   4  -6  -3    4.10    0.96
   4  -6  -3    5.30    1.00
  -4   6   3    7.91    1.14
   3  -6  -3    0.23    0.58
   3  -6  -3    2.27    0.69
   3  -6  -3    2.25    0.57
  -3   6   3    1.79    0.64
   2  -6  -3    0.14    0.56
   2  -6  -3    1.68    0.53
  -2   6   3    0.44    0.46
   1  -6  -3    3.40    0.74
  -1   6   3    5.55    0.81
  -1   6   3    4.30    0.98
  -1   6   3    3.87    0.71
   0  -6  -3    8.76    1.17
   0   6   3   12.98    1.55
   0   6   3    9.76    1.06
   0   6   3    9.75    1.17
   0   6   3   10.18    1.07
   1   6   3    5.10    0.84
   1   6   3    3.39    0.59
   1   6   3    4.29    0.63
   2   6   3   32.91    2.12
   2   6   3   31.25    2.11
   2   6   3   31.63    2.10
   2   6   3   35.01    2.47
   3   6   3    3.26    0.32
   3   6   3    3.33    0.31
   3   6   3    2.70    0.74
   3   6   3    3.40    0.40
   4   6   3    9.05    1.33
   4   6   3    9.11    1.02
   5   6   3    4.44    0.99
   6   6   3    1.19    0.83
   7   6   3    1.32    0.90
   8   6   3    1.16    0.92
   8   6   3    0.78    1.04
   9   6   3   -0.72    0.88
   9   6   3   -0.46    0.89
   9   6   3    1.86    1.08
  10   6   3    7.20    1.55
  10   6   3   10.22    1.87
  10   6   3    8.41    1.79
  11   6   3   -0.64    1.21
  11   6   3   -2.20    0.96
  11   6   3    0.10    1.03
  12   6   3    0.62    1.47
  12   6   3    2.72    1.36
  12   6   3    3.83    1.66
 -16   7   3    0.51    1.38
  15  -7  -3   -0.43    1.26
  15  -7  -3    2.44    1.31
 -15   7   3   -0.09    1.29
 -15   7   3    0.90    1.28
 -15   7   3    1.34    1.31
  14  -7  -3    5.48    1.82
  14  -7  -3    6.19    1.39
 -14   7   3    8.29    1.95
 -14   7   3    7.70    1.75
 -14   7   3    3.41    1.39
  13  -7  -3    0.52    1.02
  13  -7  -3   -0.40    1.19
 -13   7   3    0.33    1.01
 -13   7   3    0.64    1.15
 -13   7   3   -0.82    1.00
  12  -7  -3    4.51    1.54
  12  -7  -3    2.16    1.02
 -12   7   3    2.62    1.11
 -12   7   3    2.09    1.18
 -12   7   3    2.93    1.32
  11  -7  -3    6.33    1.60
  11  -7  -3    6.77    1.29
 -11   7   3    6.44    1.56
 -11   7   3    6.58    1.50
 -11   7   3    4.16    1.04
  10  -7  -3    0.52    0.81
  10  -7  -3    0.97    0.98
 -10   7   3   -0.02    0.92
 -10   7   3    0.96    0.80
 -10   7   3    0.79    0.90
   9  -7  -3   -0.67    0.81
   9  -7  -3   -0.06    0.67
  -9   7   3   -0.25    0.60
  -9   7   3    0.14    0.34
  -9   7   3    0.40    0.89
   8  -7  -3   17.22    2.07
   8  -7  -3   16.68    1.74
  -8   7   3   14.95    1.21
  -8   7   3   21.37    2.32
  -8   7   3   14.68    1.22
   7  -7  -3    0.67    0.84
   7  -7  -3   -0.63    0.61
   7  -7  -3    0.24    0.55
  -7   7   3    0.35    0.74
   6  -7  -3    0.28    0.55
   6  -7  -3    0.31    0.54
   6  -7  -3   -0.54    0.60
  -6   7   3    0.80    0.59
   5  -7  -3   15.73    1.80
   5  -7  -3   15.12    1.36
   5  -7  -3   14.69    1.81
  -5   7   3   17.28    1.91
   4  -7  -3    4.57    0.98
   4  -7  -3    4.01    0.75
   4  -7  -3    3.25    0.86
  -4   7   3    2.24    0.80
   3  -7  -3    3.07    0.81
   3  -7  -3    4.38    0.92
   3  -7  -3    3.07    0.70
  -3   7   3    3.27    0.83
   2  -7  -3    5.54    0.98
   2  -7  -3    7.07    1.00
   2  -7  -3    6.36    1.05
  -2   7   3    5.34    0.96
   1  -7  -3   -0.10    0.44
  -1   7   3    0.18    0.50
   0  -7  -3    0.35    0.51
   0   7   3    0.85    0.43
   0   7   3    0.60    0.41
   0   7   3    0.20    0.51
   1   7   3    0.39    0.40
   1   7   3    0.77    0.41
   1   7   3    0.94    0.40
   1   7   3    0.28    0.54
   2   7   3    4.09    0.58
   2   7   3    3.68    0.55
   2   7   3    4.59    0.58
   2   7   3    4.38    0.91
   3   7   3    0.77    0.26
   3   7   3    0.57    0.30
   3   7   3    1.09    0.67
   3   7   3    1.13    0.26
   4   7   3   11.04    0.80
   4   7   3   11.40    1.00
   4   7   3    9.83    1.49
   5   7   3   -0.18    0.65
   6   7   3    6.85    1.37
   7   7   3    3.67    1.20
   8   7   3    2.93    1.19
   8   7   3    2.81    1.02
   9   7   3   11.39    2.05
   9   7   3   11.95    2.05
   9   7   3    9.57    1.66
  10   7   3    2.07    1.18
  10   7   3    1.00    1.21
  10   7   3    1.17    1.06
  11   7   3    2.58    1.49
  11   7   3    0.15    1.23
  11   7   3    3.92    1.37
  12   7   3    2.33    1.37
  12   7   3    2.35    1.61
  12   7   3    0.97    1.52
  15  -8  -3    1.39    1.12
  15  -8  -3   -0.35    1.34
 -15   8   3    0.83    1.18
 -15   8   3    2.60    1.46
 -15   8   3    0.73    1.40
  14  -8  -3    1.75    1.12
  14  -8  -3    2.11    1.37
 -14   8   3    1.70    1.38
 -14   8   3   -1.62    0.97
 -14   8   3    2.67    1.46
  13  -8  -3    0.28    1.26
  13  -8  -3    1.22    0.95
 -13   8   3    2.06    1.28
 -13   8   3    0.33    1.07
 -13   8   3    2.49    1.33
  12  -8  -3   11.50    2.18
  12  -8  -3   13.52    1.76
 -12   8   3    6.37    1.38
 -12   8   3   15.68    2.32
 -12   8   3   14.81    2.27
  11  -8  -3    8.95    1.81
  11  -8  -3   11.93    1.63
 -11   8   3    5.57    1.20
 -11   8   3   11.28    1.95
 -11   8   3   12.04    1.99
  10  -8  -3    0.00    0.93
  10  -8  -3    0.20    0.71
 -10   8   3    0.19    0.75
 -10   8   3    0.87    1.02
   9  -8  -3   -0.08    0.89
   9  -8  -3    0.23    0.64
  -9   8   3   -0.12    0.83
  -9   8   3   -0.23    0.57
  -9   8   3    0.89    0.87
   8  -8  -3   21.09    2.50
   8  -8  -3   21.74    2.52
[truncated: 1,325,386 more chars]
