# Supplementary material for: Synthesis and crystal structure of a solvated CoIII complex with 2-hy­droxy-3-meth­oxy­benzaldehyde thio­semicarbazone ligands
Source: Acta Crystallogr E Crystallogr Commun. 2021 Oct 21;77(Pt 11):1130–4. doi: 10.1107/S2056989021010616 (PMC8587980; doi:10.1107/S2056989021010616)
Supplement: Supplementary file 2 [file e-77-01130-Isup2.hkl]

data_I                                                                          
_shelx_title ' j1924 in P-1'                                                    
_shelx_refln_list_code          4                                               
_shelx_F_calc_maximum      313.13                                               
_exptl_crystal_F_000      1632.00                                               
_reflns_d_resolution_high  0.8393                                               
                                                                                
loop_                                                                           
 _space_group_symop_operation_xyz                                               
 'x, y, z'                                                                      
 '-x, -y, -z'                                                                   
                                                                                
_cell_length_a    13.0652                                                       
_cell_length_b    14.1171                                                       
_cell_length_c    19.9233                                                       
_cell_angle_alpha  93.179                                                       
_cell_angle_beta  106.381                                                       
_cell_angle_gamma  99.884                                                       
                                                                                
_shelx_F_squared_multiplier     1.000                                           
                                                                                
loop_                                                                           
 _refln_index_h                                                                 
 _refln_index_k                                                                 
 _refln_index_l                                                                 
 _refln_F_squared_calc                                                          
 _refln_F_squared_meas                                                          
 _refln_F_squared_sigma                                                         
 _refln_observed_status                                                         
   2   0   0       1112.47        903.71        22.70 o                         
   3   0   0      40982.29      43841.19       790.94 o                         
   4   0   0        709.05       1080.88        39.61 o                         
   5   0   0       3227.51       3442.26        76.98 o                         
   6   0   0       1850.08       1962.21        63.22 o                         
   7   0   0       2266.84       1857.43        59.18 o                         
   8   0   0         39.56         24.43        24.47 o                         
   9   0   0         11.91         -9.69        26.41 o                         
  10   0   0        668.85        644.61        49.84 o                         
  11   0   0        825.43        902.81        69.29 o                         
  12   0   0        165.36        153.45        40.67 o                         
  13   0   0         51.17         62.58        55.76 o                         
  14   0   0         12.34        -50.93        66.02 o                         
 -14   1   0        354.59        283.02        76.60 o                         
 -13   1   0          0.20         21.58        44.42 o                         
 -12   1   0        742.86        828.57        59.68 o                         
 -11   1   0         15.27         10.68        32.71 o                         
 -10   1   0        228.04        194.83        44.98 o                         
  -9   1   0        762.64        636.30        45.16 o                         
  -8   1   0       3114.67       3491.84       101.03 o                         
  -7   1   0       2657.47       2409.11        68.75 o                         
  -6   1   0        626.20        753.54        36.92 o                         
  -5   1   0       3071.27       3541.47        74.69 o                         
  -4   1   0       7331.03       6958.57       133.12 o                         
  -3   1   0       2416.35       1608.79        36.57 o                         
  -2   1   0        786.24        654.39        17.47 o                         
  -1   1   0      81107.96      78756.34      4697.03 o                         
   0   1   0        292.91         -8.59         8.59 o                         
   1   1   0         54.14        234.21        19.39 o                         
   2   1   0       2010.92       2965.02        66.98 o                         
   3   1   0       1246.26       1080.07        28.83 o                         
   4   1   0       5533.97       5933.41       127.57 o                         
   5   1   0        937.93        988.66        41.57 o                         
   6   1   0       1407.03       1327.32        49.72 o                         
   7   1   0          8.91          5.66        20.36 o                         
   8   1   0         18.12          9.92        22.51 o                         
   9   1   0       1878.72       2210.39        80.02 o                         
  10   1   0       1802.65       1953.00        83.25 o                         
  11   1   0        371.10        356.17        46.50 o                         
  12   1   0         96.53         45.96        39.45 o                         
  13   1   0         27.25          3.29        50.46 o                         
  14   1   0        158.51        157.38        79.51 o                         
 -14   2   0          2.30        -17.21        50.67 o                         
 -13   2   0         89.88        149.12        55.55 o                         
 -12   2   0          0.55          5.96        38.99 o                         
 -11   2   0        252.78        165.24        36.43 o                         
 -10   2   0       2157.05       2346.25        87.52 o                         
  -9   2   0        119.49        101.10        28.08 o                         
  -8   2   0        923.87       1064.75        47.97 o                         
  -7   2   0       2468.77       2417.68        78.44 o                         
  -6   2   0       1285.06       1282.51        47.07 o                         
  -5   2   0       4386.73       3931.03        80.93 o                         
  -4   2   0         24.18         65.22        12.28 o                         
  -3   2   0      35841.36      37965.00       806.71 o                         
  -2   2   0      28161.12      29624.02       726.89 o                         
  -1   2   0      24963.15      27000.33       660.62 o                         
   0   2   0      19282.51      23088.54       521.40 o                         
   1   2   0      42945.00      54731.34      1332.63 o                         
   2   2   0         17.13         68.47         8.40 o                         
   3   2   0         22.91         72.33         9.80 o                         
   4   2   0        928.91        949.59        57.89 o                         
   5   2   0         18.56         22.13        15.44 o                         
   6   2   0       2447.57       2651.91        75.67 o                         
   7   2   0        294.98        464.51        32.99 o                         
   8   2   0       1389.96       1404.15        58.64 o                         
   9   2   0        291.72        323.03        33.10 o                         
  10   2   0       2187.56       2269.55        85.19 o                         
  11   2   0        861.75        943.67        73.28 o                         
  12   2   0        605.42        518.91        57.62 o                         
  13   2   0         81.70        188.52        67.39 o                         
  14   2   0        349.84        402.10       103.03 o                         
 -14   3   0        198.27        206.12        64.70 o                         
 -13   3   0         60.97         48.98        51.79 o                         
 -12   3   0        207.37        161.01        53.40 o                         
 -11   3   0         37.27        -38.11        38.11 o                         
 -10   3   0       1205.92       1100.64        65.16 o                         
  -9   3   0        731.16        500.02        37.23 o                         
  -8   3   0          3.42          9.14        22.20 o                         
  -7   3   0       4640.75       5116.47       139.62 o                         
  -6   3   0        240.73        235.85        32.99 o                         
  -5   3   0        178.64        255.44        25.92 o                         
  -4   3   0      41512.05      42443.65       902.60 o                         
  -3   3   0      34557.18      36913.05       905.73 o                         
  -2   3   0      24031.41      26860.60       661.70 o                         
  -1   3   0      12218.09      14080.52       349.60 o                         
   0   3   0        503.67        511.48        26.57 o                         
   1   3   0       5339.84       5045.07       130.00 o                         
   2   3   0       3871.25       5288.62       135.41 o                         
   3   3   0       2851.01       2793.43        74.57 o                         
   4   3   0         12.16          4.47         9.19 o                         
   5   3   0         70.96         27.30        11.87 o                         
   6   3   0         14.72         -7.27        13.78 o                         
   7   3   0        532.28        544.61        39.62 o                         
   8   3   0        157.00        159.79        24.97 o                         
   9   3   0       4288.93       4649.98       121.37 o                         
  10   3   0       1740.63       1803.96        74.66 o                         
  11   3   0        148.04         80.48        44.31 o                         
  12   3   0        613.41        691.59        84.86 o                         
  13   3   0         98.50         99.34        64.79 o                         
 -14   4   0        170.31        165.77        64.97 o                         
 -13   4   0        314.63        348.47        65.59 o                         
 -12   4   0         98.80         44.54        49.76 o                         
 -11   4   0       2608.89       2856.40       134.52 o                         
 -10   4   0       5861.20       5430.89       169.50 o                         
  -9   4   0        298.72        267.11        66.32 o                         
  -8   4   0          2.84         -3.68        32.65 o                         
  -7   4   0        248.45        261.03        57.23 o                         
  -6   4   0       4902.48       5614.13       175.86 o                         
  -5   4   0      42230.88      45603.60      1120.26 o                         
  -4   4   0       1918.54       1763.06        65.15 o                         
  -3   4   0      11178.58      11512.84       293.55 o                         
  -2   4   0       1162.75       1440.43        47.88 o                         
  -1   4   0       2510.19       2699.31        76.28 o                         
   0   4   0       1096.08        893.65        37.24 o                         
   1   4   0       1616.68       1131.81        40.37 o                         
   2   4   0        256.67        507.73        35.10 o                         
   3   4   0        904.98       1033.26        33.83 o                         
   4   4   0       1389.51        999.25        49.12 o                         
   5   4   0        435.83        611.32        49.55 o                         
   6   4   0       3605.78       3479.59       127.76 o                         
   7   4   0        338.79        294.06        20.84 o                         
   8   4   0       5895.36       5898.21       163.09 o                         
   9   4   0       1875.27       2353.15        95.44 o                         
  10   4   0         72.16         93.03        43.26 o                         
  11   4   0        467.36        543.87        76.55 o                         
  12   4   0         12.26         39.81        58.84 o                         
  13   4   0        309.71        332.56        78.19 o                         
 -14   5   0        307.03        391.16        86.44 o                         
 -13   5   0        213.53        137.84        59.88 o                         
 -12   5   0         40.59         67.75        51.12 o                         
 -11   5   0       1762.55       2114.97       142.86 o                         
 -10   5   0        230.91        222.83        49.22 o                         
  -9   5   0        135.23        105.91        43.39 o                         
  -8   5   0        751.79        649.66        62.30 o                         
  -7   5   0         42.26          0.14        27.05 o                         
  -6   5   0       6770.50       6062.78       181.40 o                         
  -5   5   0      14515.54      14436.97       452.90 o                         
  -4   5   0       7223.51       6702.09       249.51 o                         
  -3   5   0      15315.14      15479.13       428.03 o                         
  -2   5   0      11099.38      12599.04       333.78 o                         
  -1   5   0      12006.55      12817.67       323.07 o                         
   0   5   0       3890.05       4127.45       126.66 o                         
   1   5   0       1894.15       1416.65        66.49 o                         
   2   5   0       1967.32       1533.08        60.08 o                         
   3   5   0       1773.88       1796.59        59.56 o                         
   4   5   0        452.66        516.00        38.87 o                         
   5   5   0        171.21        163.71        29.47 o                         
   6   5   0         84.27         85.02        29.58 o                         
   7   5   0       1775.52       1815.88        80.86 o                         
   8   5   0        518.68        519.93        69.14 o                         
   9   5   0       3071.54       3241.10       151.83 o                         
  10   5   0        284.04        344.05        58.99 o                         
  11   5   0         45.29        109.89        56.71 o                         
  12   5   0          0.38          9.78        62.31 o                         
  13   5   0        199.09        210.41        77.51 o                         
 -14   6   0         12.44          8.61        59.38 o                         
 -13   6   0        422.47        372.50        67.57 o                         
 -12   6   0       1501.78       1430.13       119.85 o                         
 -11   6   0        260.94        230.86        53.10 o                         
 -10   6   0        252.70        276.48        57.69 o                         
  -9   6   0        338.10        304.99        53.22 o                         
  -8   6   0        210.39        145.70        44.35 o                         
  -7   6   0       1860.10       1918.06       137.03 o                         
  -6   6   0        747.95        562.65        61.87 o                         
  -5   6   0       8051.38       8355.02       273.61 o                         
  -4   6   0      37535.53      42180.95      1270.12 o                         
  -3   6   0       3040.44       2437.71        84.53 o                         
  -2   6   0         92.96        225.98        27.55 o                         
  -1   6   0       2934.75       2453.19        85.50 o                         
   0   6   0          0.81        260.25        27.08 o                         
   1   6   0         77.69        233.19        27.56 o                         
   2   6   0       7834.66       7309.39       245.12 o                         
   3   6   0       9288.20      11217.56       348.66 o                         
   4   6   0        443.80        454.13        27.48 o                         
   5   6   0       6508.44       6308.52       210.14 o                         
   6   6   0       3655.82       3621.92       152.13 o                         
   7   6   0         21.38         60.78        31.68 o                         
   8   6   0       3234.39       3073.84       134.81 o                         
   9   6   0        154.47        228.95        51.84 o                         
  10   6   0        354.51        343.12       112.94 o                         
  11   6   0          2.16        -54.50        55.86 o                         
  12   6   0        215.69        340.10        78.53 o                         
 -14   7   0        162.83        169.22        64.05 o                         
 -13   7   0        163.95        181.73        70.54 o                         
 -12   7   0        249.67        216.36        60.12 o                         
 -11   7   0         94.24         88.81        49.13 o                         
 -10   7   0        530.88        402.55        69.96 o                         
  -9   7   0        669.54        709.86        68.64 o                         
  -8   7   0       1420.98       1456.72        73.67 o                         
  -7   7   0        618.66        572.51        56.91 o                         
  -6   7   0       1221.26        967.92        80.48 o                         
  -5   7   0       2393.84       2045.68       108.69 o                         
  -4   7   0       2012.80       1920.69       113.13 o                         
  -3   7   0       3604.41       3203.08       119.24 o                         
  -2   7   0       6557.80       7860.18       257.05 o                         
  -1   7   0       2163.09       2146.58        77.51 o                         
   0   7   0         16.56         75.89        27.95 o                         
   1   7   0        562.44        623.00        41.81 o                         
   2   7   0       2135.95       2402.70        91.80 o                         
   3   7   0          3.07         -1.57        18.64 o                         
   4   7   0       4469.57       4553.62       150.40 o                         
   5   7   0       1370.25       1370.32        71.47 o                         
   6   7   0       1683.04       1799.63       117.35 o                         
   7   7   0       5833.51       6627.61       227.18 o                         
   8   7   0          3.62        -11.33        36.32 o                         
   9   7   0         11.20        -60.11        60.11 o                         
  10   7   0         22.02         45.25        56.67 o                         
  11   7   0         13.13         60.72        63.12 o                         
  12   7   0         86.28        146.80        72.08 o                         
 -14   8   0        118.13        117.73        66.18 o                         
 -13   8   0         33.83         39.37        53.04 o                         
 -12   8   0         51.13         35.66        50.65 o                         
 -11   8   0        345.22        246.15        57.30 o                         
 -10   8   0       1469.95       1266.07        94.27 o                         
  -9   8   0          2.24        -24.32        41.31 o                         
  -8   8   0         10.42        -16.56        28.10 o                         
  -7   8   0       1959.10       1909.96        98.74 o                         
  -6   8   0         92.66        129.40        44.71 o                         
  -5   8   0        180.51         90.54        40.73 o                         
  -4   8   0       2950.51       2503.75       121.18 o                         
  -3   8   0       2167.84       1926.36       124.49 o                         
  -2   8   0      10938.33      10479.95       391.14 o                         
  -1   8   0       4506.80       4406.34       158.39 o                         
   0   8   0        644.24        724.11        53.98 o                         
   1   8   0        708.53        805.63        91.98 o                         
   2   8   0         45.76         70.03        25.21 o                         
   3   8   0       2136.48       2030.31        92.23 o                         
   4   8   0       2478.07       2613.99       115.20 o                         
   5   8   0       1287.77       1288.27       115.13 o                         
   6   8   0       3862.98       3869.46       210.45 o                         
   7   8   0          6.74        -20.63        96.26 o                         
   8   8   0        880.22        713.16        95.24 o                         
   9   8   0         25.26         -2.51        64.99 o                         
  10   8   0        875.24       1012.67       121.40 o                         
  11   8   0        178.64        222.13        72.13 o                         
 -13   9   0        205.79        130.21        65.08 o                         
 -12   9   0        100.60         25.86        51.01 o                         
 -11   9   0        587.96        571.18        69.45 o                         
 -10   9   0        564.18        432.05        65.03 o                         
  -9   9   0         97.05        120.36        44.26 o                         
  -8   9   0        773.19        737.50        83.57 o                         
  -7   9   0        820.13        802.36        80.35 o                         
  -6   9   0         22.07        -27.14        37.80 o                         
  -5   9   0       2390.12       2308.68       133.50 o                         
  -4   9   0         94.39         77.73        38.76 o                         
  -3   9   0      18261.16      18914.81       837.44 o                         
  -2   9   0       3822.12       3451.97       189.54 o                         
  -1   9   0        610.79        847.07       116.20 o                         
   0   9   0         54.01         -3.24        34.24 o                         
   1   9   0         96.34         75.51        38.93 o                         
   2   9   0         43.25         83.81        35.10 o                         
   3   9   0        893.34        674.97        50.75 o                         
   4   9   0       3939.21       3400.20       146.50 o                         
   5   9   0       1193.56       1202.95       113.09 o                         
   6   9   0        193.96        492.74       143.24 o                         
   7   9   0        461.96        207.41       126.05 o                         
   8   9   0       1203.88       1025.24       127.23 o                         
   9   9   0        431.12        390.25        87.29 o                         
  10   9   0        392.89        346.50       102.01 o                         
 -13  10   0         14.74         41.21        80.44 o                         
 -12  10   0         85.14        -11.22        55.87 o                         
 -11  10   0        309.41        244.41        57.70 o                         
 -10  10   0          5.10        -43.56        43.56 o                         
  -9  10   0         52.24        113.87        62.69 o                         
  -8  10   0       2422.31       2097.33       188.44 o                         
  -7  10   0          6.50        -41.57        41.57 o                         
  -6  10   0        529.27        487.24        67.66 o                         
  -5  10   0       1132.66       1320.82       103.82 o                         
  -4  10   0       5829.99       5844.10       243.28 o                         
  -3  10   0       3713.34       3912.07       176.11 o                         
  -2  10   0          4.45         59.67        43.75 o                         
  -1  10   0       6012.23       6198.60       311.37 o                         
   0  10   0        606.89        508.69        75.68 o                         
   1  10   0        100.70        104.99        67.63 o                         
   2  10   0         57.91          4.54        40.74 o                         
   3  10   0       2667.27       2773.25       131.25 o                         
   4  10   0         53.10         81.59        35.64 o                         
   5  10   0        260.83        395.33       128.34 o                         
   6  10   0       1252.61       1058.81       191.36 o                         
   7  10   0       1115.93        827.34       189.07 o                         
   8  10   0          2.86         27.50       123.76 o                         
   9  10   0         37.42         57.22        73.08 o                         
  10  10   0          8.18         53.09        77.61 o                         
 -12  11   0        169.28        232.39        81.24 o                         
 -11  11   0         31.47        -55.29        55.29 o                         
 -10  11   0         25.60         23.07        74.10 o                         
  -9  11   0       2913.55       2915.96       171.64 o                         
  -8  11   0       1233.74       1420.68       161.73 o                         
  -7  11   0          0.51        -30.52        49.18 o                         
  -6  11   0       2194.34       2314.65       139.49 o                         
  -5  11   0         13.08         31.71        44.17 o                         
  -4  11   0        165.34        182.96        53.21 o                         
  -3  11   0        484.09        375.65        54.02 o                         
  -2  11   0       3594.31       3887.73       219.67 o                         
  -1  11   0       1432.59       1316.99       124.14 o                         
   0  11   0         69.58         56.90        56.27 o                         
   1  11   0        125.94        158.34        63.02 o                         
   2  11   0       1348.35       1138.50       113.10 o                         
   3  11   0         46.53         39.00        51.58 o                         
   4  11   0         26.33         14.90        96.26 o                         
   5  11   0       1837.06       1918.23       253.24 o                         
   6  11   0        730.22        684.10       175.32 o                         
   7  11   0          1.45         60.73       120.32 o                         
   8  11   0        259.63        345.21        98.82 o                         
   9  11   0        186.22        180.02        79.73 o                         
 -12  12   0         11.06        -66.15        66.15 o                         
 -11  12   0          5.45        -58.07        58.07 o                         
 -10  12   0        228.55        330.45       119.89 o                         
  -9  12   0       1011.39        898.35       140.17 o                         
  -8  12   0          0.30         65.59        55.99 o                         
  -7  12   0       4602.80       5065.81       234.42 o                         
  -6  12   0        443.98        343.88        69.60 o                         
  -5  12   0         39.91        -46.26        47.07 o                         
  -4  12   0        956.30        937.94        78.48 o                         
  -3  12   0       1236.57       1213.47       105.00 o                         
  -2  12   0       4004.09       4094.71       234.92 o                         
  -1  12   0        953.83        813.93       110.12 o                         
   0  12   0       1726.83       1656.71       362.10 o                         
   1  12   0       1681.18       1717.90       149.02 o                         
   2  12   0        136.97         98.13        58.64 o                         
   3  12   0         80.68         58.08        58.92 o                         
   4  12   0        470.87        412.52       139.80 o                         
   5  12   0          3.41        -28.65       107.71 o                         
   6  12   0        191.37        382.73       151.26 o                         
   7  12   0        191.01         25.21       119.17 o                         
   8  12   0        143.97        101.22        89.48 o                         
 -11  13   0          5.34         10.70        74.80 o                         
 -10  13   0        343.87        337.75       123.90 o                         
  -9  13   0         31.60         73.29       101.04 o                         
  -8  13   0       2269.80       2107.82       174.06 o                         
  -7  13   0        418.97        368.60        77.27 o                         
  -6  13   0        413.35        338.86        73.41 o                         
  -5  13   0       1383.39       1680.23       126.46 o                         
  -4  13   0       1383.38       1451.38       160.05 o                         
  -3  13   0         29.98         85.43        71.30 o                         
  -2  13   0        103.31        -49.07        66.84 o                         
  -1  13   0         55.82        118.68        84.22 o                         
   0  13   0        882.19        824.10       109.16 o                         
   1  13   0        537.87        735.60       179.91 o                         
   2  13   0       1670.79       1362.27       133.27 o                         
   3  13   0       1153.82        811.29       169.59 o                         
   4  13   0         31.64         16.04       110.01 o                         
   5  13   0        336.49        347.21       155.84 o                         
   6  13   0         62.01        118.03       138.65 o                         
   7  13   0         56.11        233.76       154.70 o                         
 -10  14   0         35.70         91.26       102.00 o                         
  -9  14   0        433.48        170.46       193.66 o                         
  -8  14   0        171.33         94.63       106.14 o                         
  -7  14   0         82.22         74.52        61.75 o                         
  -6  14   0       1611.60       1779.63       160.12 o                         
  -5  14   0        157.78        169.32        69.66 o                         
  -4  14   0          6.07        -20.17        57.30 o                         
  -3  14   0          3.34       -135.97       150.69 o                         
  -2  14   0        118.75        198.40        79.91 o                         
  -1  14   0         35.26          0.87        72.92 o                         
   0  14   0        241.77        309.17        85.34 o                         
   1  14   0       1199.27       1151.11       213.71 o                         
   2  14   0        525.22        339.19       134.07 o                         
   3  14   0         62.03        231.47       131.78 o                         
   4  14   0        243.99        168.45       129.49 o                         
   5  14   0          2.22         -1.15       128.34 o                         
  -9  15   0          0.03        -52.79        80.80 o                         
  -8  15   0        312.56        360.41       119.96 o                         
  -7  15   0       1169.54       1492.61       180.83 o                         
  -6  15   0          1.26        -60.34        60.34 o                         
  -5  15   0        120.32        127.35        69.27 o                         
  -4  15   0        163.75        283.20        90.56 o                         
  -3  15   0         13.48         -1.86        67.83 o                         
  -2  15   0        155.30        159.64        78.92 o                         
  -1  15   0        275.59        580.85       104.53 o                         
   0  15   0       1499.53       1760.95       279.60 o                         
   1  15   0         46.38         49.27       128.34 o                         
   2  15   0        478.22        610.76       160.43 o                         
   3  15   0       1128.78        867.44       189.07 o                         
  -7  16   0        144.30         -7.92       108.17 o                         
  -6  16   0         65.61         34.88       102.48 o                         
  -5  16   0        139.03        218.87       156.99 o                         
  -4  16   0          7.98         62.49        81.91 o                         
  -3  16   0         82.28         47.12       107.71 o                         
  -2  16   0          9.02         27.66        83.84 o                         
  -1  16   0        122.71        277.91        78.52 o                         
   0  16   0        276.95        442.32       147.82 o                         
   1  16   0       1012.25       1306.32       216.57 o                         
  -1 -16   1        121.75        319.71       151.26 o                         
   0 -16   1          4.26        -77.92       111.15 o                         
   1 -16   1        141.76        293.38        99.65 o                         
   2 -16   1         58.22        130.74        88.85 o                         
   3 -16   1         36.51        -16.49        58.22 o                         
   4 -16   1        357.45        476.13       105.71 o                         
   5 -16   1          3.07         44.11        75.20 o                         
   6 -16   1        176.59        159.76       101.62 o                         
   7 -16   1          5.35         33.40       109.29 o                         
  -4 -15   1        592.47        564.93       171.88 o                         
  -3 -15   1        336.82        505.34       161.57 o                         
  -2 -15   1        351.98        764.31       181.05 o                         
  -1 -15   1        250.67        514.51       143.24 o                         
   0 -15   1         68.27        128.04        76.52 o                         
   1 -15   1        350.60        366.85       142.09 o                         
   2 -15   1         37.48        109.26        77.25 o                         
   3 -15   1         59.03         93.68       120.32 o                         
   4 -15   1        156.04        246.29        71.27 o                         
   5 -15   1        257.56        274.83        96.26 o                         
   6 -15   1         80.33        101.76        97.89 o                         
   7 -15   1         32.66        186.62       118.03 o                         
   8 -15   1        187.58        274.47       123.47 o                         
   9 -15   1         65.61         20.66       107.73 o                         
  -5 -14   1         11.77          8.02       126.05 o                         
  -4 -14   1         16.93        -44.69       118.03 o                         
  -3 -14   1          3.10        -60.73        96.26 o                         
  -2 -14   1        116.19        136.36       113.44 o                         
  -1 -14   1         22.67         20.19        65.57 o                         
   0 -14   1        120.28        171.27        76.67 o                         
   1 -14   1         83.81        120.68        79.74 o                         
   2 -14   1         40.98        -35.24        62.50 o                         
   3 -14   1         76.20        -78.21       131.21 o                         
   4 -14   1        135.99        179.26        65.06 o                         
   5 -14   1        267.20        296.66        58.65 o                         
   6 -14   1         68.23        297.69        61.03 o                         
   7 -14   1        203.98        321.28       107.64 o                         
   8 -14   1        155.95         36.36        93.98 o                         
   9 -14   1         80.37        157.64       103.23 o                         
  10 -14   1         24.89        -27.09        89.57 o                         
  -7 -13   1        188.50        458.17       123.84 o                         
  -6 -13   1          1.87        -28.65       127.19 o                         
  -5 -13   1        457.48        414.81       154.70 o                         
  -4 -13   1         10.31        132.92       115.74 o                         
  -3 -13   1        269.14        291.06       137.51 o                         
  -2 -13   1        208.24        308.37        77.64 o                         
  -1 -13   1        320.80        482.11        87.91 o                         
   0 -13   1        373.48        312.37        84.08 o                         
   1 -13   1        302.84        307.00        79.44 o                         
   2 -13   1        115.53        259.29        77.96 o                         
   3 -13   1       1055.68       1224.83       136.90 o                         
   4 -13   1         70.05        111.21        60.18 o                         
   5 -13   1         55.74        173.82        61.00 o                         
   6 -13   1        363.52        381.92        72.84 o                         
   7 -13   1        754.79        771.72        93.58 o                         
   8 -13   1        113.99        344.29       113.94 o                         
   9 -13   1        120.34        114.03       106.92 o                         
  10 -13   1         22.37        139.76       112.54 o                         
  11 -13   1          8.43        133.78       110.16 o                         
  -8 -12   1        269.06        509.42        90.22 o                         
  -7 -12   1        128.24        -36.67       127.19 o                         
  -6 -12   1        829.71       1190.59       216.57 o                         
  -5 -12   1          1.69         22.92       111.15 o                         
  -4 -12   1         22.06         17.19       105.42 o                         
  -3 -12   1         41.07        -35.74        50.99 o                         
  -2 -12   1         19.28        -15.37        57.66 o                         
  -1 -12   1       3737.99       4300.29       240.24 o                         
   0 -12   1        475.05        630.24       100.43 o                         
   1 -12   1        426.35        701.14       102.01 o                         
   2 -12   1        346.25        330.73        82.60 o                         
   3 -12   1          2.20         38.80        50.25 o                         
   4 -12   1        174.70        134.91        76.90 o                         
   5 -12   1        107.42         83.06        48.05 o                         
   6 -12   1        499.73        451.16        55.58 o                         
   7 -12   1         37.43        224.70        60.89 o                         
   8 -12   1        104.60        112.90        60.47 o                         
   9 -12   1        141.77        268.19       109.31 o                         
  10 -12   1        145.26        141.25       102.35 o                         
  11 -12   1          1.39        -66.40        66.40 o                         
  12 -12   1         56.94        -12.09        68.98 o                         
  -9 -11   1          1.01         90.27        74.73 o                         
  -8 -11   1        125.52        140.54        72.37 o                         
  -7 -11   1        840.12        883.49       190.22 o                         
  -6 -11   1        161.68        264.70       130.63 o                         
  -5 -11   1        110.68        179.91       107.71 o                         
  -4 -11   1         45.80        143.28        78.49 o                         
  -3 -11   1        164.19         87.02        56.42 o                         
  -2 -11   1       2376.69       1964.36       178.76 o                         
  -1 -11   1       1678.15       1775.03       145.40 o                         
   0 -11   1        210.82        162.07        62.32 o                         
   1 -11   1       1574.24       1559.86       134.91 o                         
   2 -11   1        113.25        191.22        53.14 o                         
   3 -11   1       1567.86       1480.68       171.55 o                         
   4 -11   1        367.95        471.63        77.09 o                         
   5 -11   1         46.19         35.78        42.24 o                         
   6 -11   1         71.92        116.63        38.86 o                         
   7 -11   1        356.63        315.56        44.14 o                         
   8 -11   1         37.67         83.09        49.58 o                         
   9 -11   1        238.75        353.91        74.59 o                         
  10 -11   1         17.88          1.17        59.63 o                         
  11 -11   1          1.24         -6.53       114.06 o                         
  12 -11   1          0.86        -63.59        63.59 o                         
 -10 -10   1         76.29         86.52        76.76 o                         
  -9 -10   1        438.16        415.32        88.78 o                         
  -8 -10   1        541.14        594.87        88.66 o                         
  -7 -10   1         17.16        309.93        86.15 o                         
  -6 -10   1        359.58        347.21       128.34 o                         
  -5 -10   1         69.22        100.84       101.98 o                         
  -4 -10   1          1.37        -35.01        35.76 o                         
  -3 -10   1       1328.68       1435.96        98.20 o                         
  -2 -10   1        384.91        409.30        58.01 o                         
  -1 -10   1        365.11        373.57        68.87 o                         
   0 -10   1       3558.40       3601.91       198.77 o                         
   1 -10   1       1869.10       1967.61       199.96 o                         
   2 -10   1       1121.69       1163.84       129.74 o                         
   3 -10   1        359.85        312.02        45.49 o                         
   4 -10   1         19.19         81.04        44.98 o                         
   5 -10   1         74.88         68.79        43.29 o                         
   6 -10   1          2.44         -9.87        30.78 o                         
   7 -10   1        177.20        150.50        40.58 o                         
   8 -10   1        273.71        392.48        66.64 o                         
   9 -10   1          1.49        -22.70        38.78 o                         
  10 -10   1          3.45         48.03        48.12 o                         
  11 -10   1         53.52         49.25        54.85 o                         
  12 -10   1         47.16         74.89        69.52 o                         
  13 -10   1        107.90        199.27        79.23 o                         
 -10  -9   1         32.58        153.13        87.00 o                         
  -9  -9   1        378.44        521.42        75.62 o                         
  -8  -9   1        278.96        400.94        76.24 o                         
  -7  -9   1         14.98        133.45        71.13 o                         
  -6  -9   1        288.70        357.52       135.22 o                         
  -5  -9   1        340.23        549.66        45.98 o                         
  -4  -9   1        721.41        819.78        54.71 o                         
  -3  -9   1        759.96        910.56        60.75 o                         
  -2  -9   1         31.00         10.30        29.90 o                         
  -1  -9   1        288.94        185.27        36.47 o                         
   0  -9   1        284.24        191.70        43.17 o                         
   1  -9   1         56.69         73.36        37.36 o                         
   2  -9   1       2730.29       2479.80       120.87 o                         
   3  -9   1        104.29         79.34        40.20 o                         
   4  -9   1         24.15         33.82        37.60 o                         
   5  -9   1         55.60        111.13        45.38 o                         
   6  -9   1         41.59         60.38        29.51 o                         
   7  -9   1         54.91         69.89        26.61 o                         
   8  -9   1         11.84         -7.65        34.00 o                         
   9  -9   1         14.36         -1.68        42.36 o                         
  10  -9   1          2.42        -18.32        47.26 o                         
  11  -9   1        115.46        170.90        68.92 o                         
  12  -9   1         20.49         61.09        54.35 o                         
  13  -9   1        351.79        228.62        83.09 o                         
 -11  -8   1        245.63        228.77        72.30 o                         
 -10  -8   1        366.20        306.78        70.87 o                         
  -9  -8   1        148.90        108.87        57.72 o                         
  -8  -8   1         16.87         58.67        44.25 o                         
  -7  -8   1          3.88         25.53        43.09 o                         
  -6  -8   1       1018.76       1314.64       156.72 o                         
  -5  -8   1       1685.26       1540.62        59.89 o                         
  -4  -8   1       4074.80       4082.18       143.74 o                         
  -3  -8   1        121.11        221.89        33.78 o                         
  -2  -8   1         25.97         32.12        24.04 o                         
  -1  -8   1         55.70         18.03        26.39 o                         
   0  -8   1        919.63        926.75        94.94 o                         
   1  -8   1       1176.60       1400.71        69.49 o                         
   2  -8   1          0.35         35.14        25.87 o                         
   3  -8   1        120.88         90.06        39.32 o                         
   4  -8   1        164.25        196.37        41.62 o                         
   5  -8   1       3149.58       3141.93       144.97 o                         
   6  -8   1        295.30        344.08        35.69 o                         
   7  -8   1         21.50         17.28        16.69 o                         
   8  -8   1        111.52        124.08        33.84 o                         
   9  -8   1          2.13         40.06        44.59 o                         
  10  -8   1        194.44        330.92        60.93 o                         
  11  -8   1         80.98         91.51        57.29 o                         
  12  -8   1       1434.13       1664.24       181.72 o                         
  13  -8   1         13.77        -50.39        51.86 o                         
  14  -8   1         13.70         40.51        72.39 o                         
 -12  -7   1        449.60        604.91        88.73 o                         
 -11  -7   1        119.53        141.46        67.57 o                         
 -10  -7   1        420.68        308.95        67.41 o                         
  -9  -7   1        165.72        222.20        59.40 o                         
  -8  -7   1        549.71        592.11        63.83 o                         
  -7  -7   1       2627.98       3090.29       126.08 o                         
  -6  -7   1       2260.54       2240.11       115.90 o                         
  -5  -7   1       3303.62       3504.50       100.48 o                         
  -4  -7   1       1320.59       1679.59        57.31 o                         
  -3  -7   1        918.61       1074.78        59.76 o                         
  -2  -7   1       1657.00       1566.49        62.74 o                         
  -1  -7   1          0.65         91.56        23.45 o                         
   0  -7   1        476.40        348.29        36.80 o                         
   1  -7   1        118.43         35.61        20.53 o                         
   2  -7   1        899.42       1072.68        63.24 o                         
   3  -7   1          0.41         24.02        24.01 o                         
   4  -7   1         80.09         90.17        26.39 o                         
   5  -7   1        183.88        355.93        67.02 o                         
   6  -7   1         17.63         48.31        19.56 o                         
   7  -7   1       1319.71       1120.32        57.46 o                         
   8  -7   1          3.20        -22.20        47.30 o                         
   9  -7   1        485.20        539.58        63.67 o                         
  10  -7   1        211.32        262.92        58.81 o                         
  11  -7   1       2173.61       2664.13       235.77 o                         
  12  -7   1         33.74         75.61        54.26 o                         
  13  -7   1        271.66        420.92        63.66 o                         
  14  -7   1        309.28        277.16       102.23 o                         
 -12  -6   1        206.95        157.58        68.97 o                         
 -11  -6   1        837.67        891.32        92.34 o                         
 -10  -6   1        110.61         69.77        56.67 o                         
  -9  -6   1         53.16         92.60        41.29 o                         
  -8  -6   1        480.47        446.91        58.79 o                         
  -7  -6   1        327.62        207.74        38.45 o                         
  -6  -6   1        705.85        902.12        61.69 o                         
  -5  -6   1       3041.92       3391.28        95.87 o                         
  -4  -6   1       9682.36       9957.17       254.74 o                         
  -3  -6   1         10.40         96.04        20.01 o                         
  -2  -6   1        388.67        507.41        39.05 o                         
  -1  -6   1       4096.16       3314.22       104.07 o                         
   0  -6   1       3159.07       2644.76        79.36 o                         
   1  -6   1          7.52          7.00        17.24 o                         
   2  -6   1        353.75        293.05        28.70 o                         
   3  -6   1          0.48        -15.76        19.36 o                         
   4  -6   1          0.32        119.32        27.16 o                         
   5  -6   1        288.91        318.98        46.25 o                         
   6  -6   1       3164.67       3182.16        94.88 o                         
   7  -6   1         62.64        146.38        31.48 o                         
   8  -6   1        749.19        770.47        80.50 o                         
   9  -6   1         70.15         -0.45        49.62 o                         
  10  -6   1        724.81        708.82        76.74 o                         
  11  -6   1         57.59         93.42        79.40 o                         
  12  -6   1       1925.59       1887.23       127.53 o                         
  13  -6   1       1020.69       1076.25        92.05 o                         
  14  -6   1        205.29        275.53        79.93 o                         
 -13  -5   1         22.58         14.58        66.80 o                         
 -12  -5   1        241.48        227.15        70.55 o                         
 -11  -5   1        493.55        442.82        85.01 o                         
 -10  -5   1        352.16        442.42        59.17 o                         
  -9  -5   1       1369.04       1225.39        84.95 o                         
  -8  -5   1       2318.23       2170.36        94.14 o                         
  -7  -5   1         24.03         43.33        30.37 o                         
  -6  -5   1        402.24        380.02        21.00 o                         
  -5  -5   1       6088.11       6078.12       160.12 o                         
  -4  -5   1         52.67         98.55        15.86 o                         
  -3  -5   1       3951.11       4302.60       128.29 o                         
  -2  -5   1       1200.35       1115.72        46.23 o                         
  -1  -5   1       1481.20       1577.59        51.30 o                         
   0  -5   1        129.64        180.00        18.69 o                         
   1  -5   1        281.09        251.79        20.52 o                         
   2  -5   1       1713.75       1379.36        53.08 o                         
   3  -5   1        129.11        192.32        26.60 o                         
   4  -5   1         89.93        259.25        38.04 o                         
   5  -5   1        109.20         30.66        14.39 o                         
   6  -5   1         79.87        120.83        24.41 o                         
   7  -5   1        690.79        513.51        64.56 o                         
   8  -5   1        691.70        754.65        66.90 o                         
   9  -5   1         53.79         18.41        41.86 o                         
  10  -5   1        238.26        269.57        56.03 o                         
  11  -5   1       1473.29       1618.65       118.32 o                         
  12  -5   1       1093.20        936.81        96.17 o                         
  13  -5   1        127.81         48.42        56.05 o                         
  14  -5   1         62.07          8.82        58.03 o                         
 -13  -4   1        141.41        103.17        69.75 o                         
 -12  -4   1        168.75         82.99        66.35 o                         
 -11  -4   1        223.59        215.25        53.82 o                         
 -10  -4   1       2119.89       1778.17        98.34 o                         
  -9  -4   1        962.21       1112.22        51.43 o                         
  -8  -4   1          0.67         31.72        17.50 o                         
  -7  -4   1        308.59        253.19        24.33 o                         
  -6  -4   1       1425.80       1553.07        51.15 o                         
  -5  -4   1        246.88        289.56        20.94 o                         
  -4  -4   1        768.47        664.79        52.27 o                         
  -3  -4   1       1389.00       1478.34        45.96 o                         
  -2  -4   1        548.47        640.97        30.88 o                         
  -1  -4   1        130.22        207.37        17.19 o                         
   0  -4   1        149.18        134.35        15.53 o                         
   1  -4   1        840.26        560.05        48.30 o                         
   2  -4   1        965.45        657.92        38.23 o                         
   3  -4   1       1318.95       1390.09        89.51 o                         
   4  -4   1        671.22        522.91        37.74 o                         
   5  -4   1       4004.41       3533.99       101.63 o                         
   6  -4   1        654.70        714.69        49.28 o                         
   7  -4   1         69.51         59.25        35.55 o                         
   8  -4   1        228.84        152.09        41.56 o                         
   9  -4   1         31.55         -4.44        39.18 o                         
  10  -4   1          3.96         30.21        45.12 o                         
  11  -4   1        518.22        637.08        60.44 o                         
  12  -4   1         60.02         82.63        51.18 o                         
  13  -4   1        529.76        492.63        78.52 o                         
  14  -4   1        516.55        558.09        76.45 o                         
 -14  -3   1        150.75         82.22        72.25 o                         
 -13  -3   1        464.64        422.41        78.52 o                         
 -12  -3   1          7.88         -8.33        52.79 o                         
 -11  -3   1       2054.95       1929.12        92.58 o                         
 -10  -3   1        284.39        219.00        40.84 o                         
  -9  -3   1         61.83         90.15        25.94 o                         
  -8  -3   1       5470.58       5437.66       133.40 o                         
  -7  -3   1        712.20        862.89        42.52 o                         
  -6  -3   1        443.25        392.93        24.96 o                         
  -5  -3   1        229.84        221.38        18.20 o                         
  -4  -3   1       3460.57       3924.85        98.48 o                         
  -3  -3   1         80.02         96.63        13.96 o                         
  -2  -3   1        307.92        268.48        18.81 o                         
  -1  -3   1       2941.96       3619.25        96.35 o                         
   0  -3   1       1028.66       1118.74        30.37 o                         
   1  -3   1       4369.64       4005.53       107.96 o                         
   2  -3   1      11315.11      12644.08       342.67 o                         
   3  -3   1      13947.84      16944.20       422.52 o                         
   4  -3   1      14843.20      16239.72       354.34 o                         
   5  -3   1        824.08        709.14        46.44 o                         
   6  -3   1      10963.39      10460.56       336.91 o                         
   7  -3   1          8.68        -18.86        18.86 o                         
   8  -3   1        140.69        134.87        21.38 o                         
   9  -3   1         10.94        -18.59        23.28 o                         
  10  -3   1        369.72        289.91        48.05 o                         
  11  -3   1         47.39         22.87        43.73 o                         
  12  -3   1        117.63         74.75        48.90 o                         
  13  -3   1        150.13        197.39        57.98 o                         
  14  -3   1        460.96        498.28        85.58 o                         
 -14  -2   1         19.69         32.71        95.19 o                         
 -13  -2   1          3.58        -38.90        54.82 o                         
 -12  -2   1          9.24         52.62        43.58 o                         
 -11  -2   1        347.21        304.82        43.63 o                         
 -10  -2   1        216.42        229.54        37.57 o                         
  -9  -2   1       2138.53       2167.40        75.71 o                         
  -8  -2   1         38.80         72.66        23.28 o                         
  -7  -2   1        155.48        130.63        22.88 o                         
  -6  -2   1       1263.33       1388.48        48.86 o                         
  -5  -2   1        645.41        773.92        40.48 o                         
  -4  -2   1        675.21        572.08        25.05 o                         
  -3  -2   1       2409.76       1981.44        47.12 o                         
  -2  -2   1      18623.95      19361.22       440.45 o                         
  -1  -2   1       2081.72       2457.84        65.94 o                         
   0  -2   1        173.84         23.72         5.88 o                         
   1  -2   1         71.47         20.07         6.48 o                         
   2  -2   1       2963.01       2482.62        70.03 o                         
   3  -2   1      41037.80      39741.09       844.34 o                         
   4  -2   1        224.80        236.02        16.27 o                         
   5  -2   1        287.29        272.13        18.55 o                         
   6  -2   1        202.26        220.09        23.19 o                         
   7  -2   1        380.86        474.97        34.90 o                         
   8  -2   1         83.25        119.36        31.60 o                         
   9  -2   1        313.90        288.07        31.76 o                         
  10  -2   1         27.41         -4.38        28.97 o                         
  11  -2   1        721.15        700.27        53.49 o                         
  12  -2   1          4.16        -38.32        38.32 o                         
  13  -2   1        248.84        106.80        81.15 o                         
  14  -2   1        206.84        200.34        76.38 o                         
 -14  -1   1        730.40        624.87       122.56 o                         
 -13  -1   1         36.92        -12.93        46.29 o                         
 -12  -1   1        189.37        216.15        43.94 o                         
 -11  -1   1        147.16        193.54        39.92 o                         
 -10  -1   1       4186.34       4121.12       122.83 o                         
  -9  -1   1         37.73         -1.21        26.50 o                         
  -8  -1   1        606.72        643.42        44.08 o                         
  -7  -1   1       1346.05       1407.70        58.30 o                         
  -6  -1   1        880.97       1008.35        47.23 o                         
  -5  -1   1         96.32         47.25        12.06 o                         
  -4  -1   1        867.87        903.17        31.47 o                         
  -3  -1   1       2335.43       1939.28        42.39 o                         
  -2  -1   1        824.12        580.58        25.01 o                         
  -1  -1   1        638.29        274.03        12.97 o                         
   1  -1   1       1282.74        491.45        16.91 o                         
   2  -1   1        749.93        541.25        18.04 o                         
   3  -1   1      21409.27      25072.17       478.89 o                         
   4  -1   1       2568.78       2377.67        55.42 o                         
   5  -1   1          0.20          8.12        15.37 o                         
   6  -1   1       1649.96       1538.28        71.83 o                         
   7  -1   1       1630.78       1646.48        69.92 o                         
   8  -1   1        414.05        357.78        31.97 o                         
   9  -1   1       1023.53       1052.86        56.12 o                         
  10  -1   1        293.58        338.04        40.47 o                         
  11  -1   1        129.81         96.27        34.66 o                         
  12  -1   1          1.17         24.40        42.99 o                         
  13  -1   1        695.09        591.16        64.13 o                         
  14  -1   1        146.74        129.20       105.13 o                         
 -14   0   1          0.42         30.94        58.13 o                         
 -13   0   1        294.75        345.69        56.65 o                         
 -12   0   1          8.76        -33.03        33.03 o                         
 -11   0   1        455.11        348.59        44.41 o                         
 -10   0   1         26.14         51.53        33.47 o                         
  -9   0   1         42.72         31.66        28.34 o                         
  -8   0   1       4170.06       3825.82       108.55 o                         
  -7   0   1         34.45         22.24        21.11 o                         
  -6   0   1        251.51        247.12        28.86 o                         
  -5   0   1       1420.03       1444.21        38.36 o                         
  -4   0   1       3811.39       3693.15        72.38 o                         
  -3   0   1       1076.26        819.99        23.78 o                         
  -2   0   1         28.86        139.33         9.20 o                         
  -1   0   1       1181.07        216.57        24.06 o                         
   0   0   1          0.45         -0.88         0.88 o                         
   1   0   1        172.56        -11.70        11.70 o                         
   2   0   1       1546.03       1447.24        42.71 o                         
   3   0   1        555.04        785.82        32.88 o                         
   4   0   1        784.73       1025.30        48.17 o                         
   5   0   1        412.48        358.60        34.29 o                         
   6   0   1       2420.62       2345.29        70.53 o                         
   7   0   1        186.29        154.88        25.02 o                         
   8   0   1       1112.17       1202.33        64.62 o                         
   9   0   1        165.37        128.67        31.21 o                         
  10   0   1       2677.84       2674.92        93.02 o                         
  11   0   1         51.98        -17.15        34.17 o                         
  12   0   1        765.58        905.33        62.48 o                         
  13   0   1         25.07         -5.35        53.46 o                         
  14   0   1         68.68        201.95        78.85 o                         
 -14   1   1        204.05        235.14        83.36 o                         
 -13   1   1          5.15         36.34        45.69 o                         
 -12   1   1         31.93         30.02        35.43 o                         
 -11   1   1          0.89        -30.71        30.71 o                         
 -10   1   1        149.65        113.63        33.14 o                         
  -9   1   1       4583.71       4878.68       134.59 o                         
  -8   1   1        801.22        907.66        49.21 o                         
  -7   1   1        241.69        201.34        26.12 o                         
  -6   1   1       3819.74       3332.91       101.67 o                         
  -5   1   1       4824.70       4994.81        96.50 o                         
  -4   1   1       3894.67       4349.04        79.96 o                         
  -3   1   1        219.08        267.28        12.87 o                         
  -2   1   1         56.68         79.66         8.86 o                         
  -1   1   1        984.02       1072.25        44.82 o                         
   0   1   1         15.10         -6.12         6.12 o                         
   1   1   1       1457.13       1424.94        48.77 o                         
   2   1   1        333.74        497.86        20.95 o                         
   3   1   1       5859.22       6576.80       155.41 o                         
   4   1   1        605.56        973.88        49.06 o                         
   5   1   1       3336.52       3451.55        85.54 o                         
   6   1   1       1281.94       1482.09        82.69 o                         
   7   1   1        248.61        175.57        26.63 o                         
   8   1   1        230.89        244.19        31.33 o                         
   9   1   1       3450.55       3409.84       113.03 o                         
  10   1   1        908.98       1001.55        59.76 o                         
  11   1   1        118.38         37.02        35.85 o                         
  12   1   1        214.88        202.82        47.31 o                         
  13   1   1         86.52        141.33        86.17 o                         
  14   1   1        331.32        305.23       103.88 o                         
 -15   2   1        298.67        326.64        82.33 o                         
 -14   2   1         45.40         12.79        55.93 o                         
 -13   2   1        209.89        285.26        60.38 o                         
 -12   2   1        283.25        289.84        52.95 o                         
 -11   2   1         17.40         -5.21        30.88 o                         
 -10   2   1       1310.33       1306.32        64.71 o                         
  -9   2   1        306.23        181.69        30.85 o                         
  -8   2   1       1040.10       1179.27        55.60 o                         
  -7   2   1        839.02        777.62        37.84 o                         
  -6   2   1       4313.16       4148.10        96.05 o                         
  -5   2   1        820.21        878.52        32.88 o                         
  -4   2   1        254.05        209.74        16.44 o                         
  -3   2   1       1986.81       2101.15        54.96 o                         
  -2   2   1       1245.31       1162.67        43.22 o                         
  -1   2   1       2497.08       1812.39        50.88 o                         
   0   2   1       2148.28       1812.98        61.29 o                         
   1   2   1        394.29        341.67        23.24 o                         
   2   2   1         27.52         73.57        11.55 o                         
   3   2   1        130.41        121.82         9.56 o                         
   4   2   1       6161.98       6959.12       178.68 o                         
   5   2   1        722.37        709.06        38.43 o                         
   6   2   1        321.89        326.97        26.11 o                         
   7   2   1        265.71        220.59        26.42 o                         
   8   2   1       4516.89       4113.04       113.84 o                         
   9   2   1        780.95        813.02        67.27 o                         
  10   2   1        851.75        793.89        53.17 o                         
  11   2   1       3148.05       3512.19       123.29 o                         
  12   2   1         20.74        104.35        53.25 o                         
  13   2   1        815.61        824.34        92.77 o                         
 -15   3   1         63.50         85.28        62.10 o                         
 -14   3   1         34.81         41.77        55.85 o                         
 -13   3   1        177.66        235.36        59.34 o                         
 -12   3   1          5.68        -21.29        45.27 o                         
 -11   3   1        276.49        214.34        49.86 o                         
 -10   3   1         59.83         24.91        27.40 o                         
  -9   3   1        589.63        530.14        42.26 o                         
  -8   3   1       4393.18       4254.22       106.36 o                         
  -7   3   1        222.27        182.07        33.70 o                         
  -6   3   1       3496.75       3918.84       126.00 o                         
  -5   3   1      13707.99      13799.64       322.51 o                         
  -4   3   1       2871.84       1950.80        52.46 o                         
  -3   3   1      15212.11      14522.48       365.33 o                         
  -2   3   1         15.71        -21.10        21.10 o                         
  -1   3   1        725.66        690.49        32.43 o                         
   0   3   1       1250.37        936.96        36.27 o                         
   1   3   1       3606.62       3858.01       101.82 o                         
   2   3   1       4385.50       4299.53       138.26 o                         
   3   3   1        224.28        615.74        63.13 o                         
   4   3   1         10.81         -4.56        24.48 o                         
   5   3   1        222.09        260.49        18.02 o                         
   6   3   1        178.30        154.67        17.12 o                         
   7   3   1        156.50        173.86        21.23 o                         
   8   3   1        834.31        844.47        41.54 o                         
   9   3   1       1211.88       1348.27        65.59 o                         
  10   3   1       3377.53       3430.85       129.45 o                         
  11   3   1        217.92        223.19        54.26 o                         
  12   3   1        219.30        143.70        65.69 o                         
  13   3   1          0.93        -36.88        62.85 o                         
 -15   4   1         82.21        248.20        69.10 o                         
 -14   4   1        209.73        320.42        68.49 o                         
 -13   4   1         87.61         38.30        51.95 o                         
 -12   4   1        290.34        297.56        56.66 o                         
 -11   4   1        471.89        461.41        60.22 o                         
 -10   4   1         59.50         35.23        41.15 o                         
  -9   4   1        204.91        134.89        36.80 o                         
  -8   4   1         13.90         21.18        31.01 o                         
  -7   4   1       3767.92       3178.07       149.68 o                         
  -6   4   1         11.10        116.28        19.22 o                         
  -5   4   1       1468.60       1749.10        64.98 o                         
  -4   4   1        797.28        870.74        47.98 o                         
  -3   4   1       2066.59       1496.67        53.16 o                         
  -2   4   1       3065.08       2242.41        68.12 o                         
  -1   4   1        858.84       1000.81        42.43 o                         
   0   4   1        208.62        152.06        18.62 o                         
   1   4   1       1745.20       1581.48        55.25 o                         
   2   4   1        418.84        486.34        26.15 o                         
   3   4   1        584.02        630.07        70.62 o                         
   4   4   1        126.22        112.44        21.68 o                         
   5   4   1        325.68        367.83        36.84 o                         
   6   4   1        513.41        293.65        56.11 o                         
   7   4   1        116.05        105.94        36.33 o                         
   8   4   1       1907.69       2020.02       106.85 o                         
   9   4   1       1172.99        960.09        95.10 o                         
  10   4   1          2.14         22.70        45.77 o                         
  11   4   1         12.67         16.97        54.16 o                         
  12   4   1        329.08        299.05        72.52 o                         
  13   4   1         16.12         37.48        69.06 o                         
 -15   5   1         22.23         49.44        64.27 o                         
 -14   5   1       1239.28       1165.17        96.48 o                         
 -13   5   1        197.18        259.62        63.50 o                         
 -12   5   1       2029.39       2142.73       156.65 o                         
 -11   5   1        409.93        406.65        60.05 o                         
 -10   5   1         75.85         60.88        39.46 o                         
  -9   5   1       1110.56       1055.24        73.52 o                         
  -8   5   1          8.67        -32.85        32.85 o                         
  -7   5   1       1399.97       1338.24        65.94 o                         
  -6   5   1       4737.70       3725.19       117.88 o                         
  -5   5   1        223.75        124.25        45.96 o                         
  -4   5   1          6.28        -11.28        23.28 o                         
  -3   5   1       3501.45       3337.16       106.71 o                         
  -2   5   1       1751.83       1385.31        51.11 o                         
  -1   5   1       3192.35       2898.55        92.16 o                         
   0   5   1         13.91         54.16        17.83 o                         
   1   5   1       1396.96        995.60        48.08 o                         
   2   5   1        633.57        781.62        56.23 o                         
   3   5   1       3976.56       4522.00       145.20 o                         
   4   5   1        285.71        236.24        26.29 o                         
   5   5   1        266.02        307.26        35.27 o                         
   6   5   1          0.72          5.53        52.14 o                         
   7   5   1       1319.48       1581.28       108.05 o                         
   8   5   1        197.25        147.88        43.39 o                         
   9   5   1        182.94        233.86        52.27 o                         
  10   5   1        648.96        649.12        95.92 o                         
  11   5   1        515.17        470.20        75.69 o                         
  12   5   1         46.51         38.61        64.07 o                         
 -14   6   1         33.88         30.81        91.57 o                         
 -13   6   1        154.04        158.43        59.47 o                         
 -12   6   1        882.82        896.56        95.75 o                         
 -11   6   1        971.22        848.42        76.74 o                         
 -10   6   1        389.56        396.36        59.46 o                         
  -9   6   1        179.01        181.92        43.96 o                         
  -8   6   1       1264.61       1131.36        74.56 o                         
  -7   6   1        126.74        131.59        29.47 o                         
  -6   6   1        523.24        659.83       105.29 o                         
  -5   6   1         23.27        298.19        47.05 o                         
  -4   6   1          3.75         53.49        26.48 o                         
  -3   6   1       5611.20       6483.40       193.30 o                         
  -2   6   1         34.36         59.72        22.98 o                         
  -1   6   1       1806.79       1590.04        63.26 o                         
   0   6   1        293.64        338.10        34.26 o                         
   1   6   1         32.24         35.51        20.74 o                         
   2   6   1       5787.30       5336.69       174.14 o                         
   3   6   1       6247.69       6402.13       203.58 o                         
   4   6   1       1083.27       1213.02        84.65 o                         
   5   6   1        756.56        823.05        56.23 o                         
   6   6   1       3674.97       4016.00       163.16 o                         
   7   6   1       2355.49       2402.42       123.62 o                         
   8   6   1         78.13        103.57        40.64 o                         
   9   6   1         78.09         40.06        60.82 o                         
  10   6   1        188.57        163.04       101.75 o                         
  11   6   1        432.21        369.91        76.57 o                         
  12   6   1         38.54         53.53        66.37 o                         
 -14   7   1         97.06         70.04        62.07 o                         
 -13   7   1        628.67        586.03        76.72 o                         
 -12   7   1        762.21        633.05        73.97 o                         
 -11   7   1       1257.60       1101.11       141.62 o                         
 -10   7   1         51.50         34.21        43.05 o                         
  -9   7   1       1981.05       1995.39       112.23 o                         
  -8   7   1          1.65         18.18        29.65 o                         
  -7   7   1        144.34        186.59        50.77 o                         
  -6   7   1          4.03         17.89        36.11 o                         
  -5   7   1       1376.88       1442.96        91.90 o                         
  -4   7   1        513.23        332.83        50.38 o                         
  -3   7   1        277.96        304.17        47.01 o                         
  -2   7   1        172.11         75.09        36.86 o                         
  -1   7   1          0.42        111.78        33.03 o                         
   0   7   1         58.07         54.78        23.24 o                         
   1   7   1        830.87       1068.90        55.23 o                         
   2   7   1       3213.53       3248.22       115.86 o                         
   3   7   1          5.76          5.97        18.12 o                         
   4   7   1         18.25         68.06        28.59 o                         
   5   7   1       6509.13       6729.25       257.55 o                         
   6   7   1       1732.89       1681.32       127.77 o                         
   7   7   1         44.77        -28.65        95.11 o                         
   8   7   1        349.99        259.76        82.20 o                         
   9   7   1          2.07         36.77        64.51 o                         
  10   7   1        518.82        480.11        93.96 o                         
  11   7   1         18.44         45.47        68.31 o                         
 -14   8   1        359.56        371.93        71.68 o                         
 -13   8   1       1003.11       1044.62       125.89 o                         
 -12   8   1        348.24        376.57        73.11 o                         
 -11   8   1        284.65        257.62        64.42 o                         
 -10   8   1       2583.22       2761.08       153.49 o                         
  -9   8   1        140.31         84.71        44.39 o                         
  -8   8   1          1.75          4.74        27.65 o                         
  -7   8   1        252.88        187.19        84.64 o                         
  -6   8   1        124.93         70.89        42.17 o                         
  -5   8   1        117.92         62.63        37.82 o                         
  -4   8   1        129.48        332.66        55.18 o                         
  -3   8   1        122.62         70.74        37.60 o                         
  -2   8   1        547.89        682.03       103.23 o                         
  -1   8   1         37.66         67.80        34.43 o                         
   0   8   1        150.47        181.38        39.37 o                         
   1   8   1         76.36         83.24        28.96 o                         
   2   8   1         12.29         -7.86        23.56 o                         
   3   8   1          7.24         22.78        21.44 o                         
   4   8   1        984.51       1037.84        39.46 o                         
   5   8   1        301.44        376.43        49.79 o                         
   6   8   1         23.66        144.85        52.50 o                         
   7   8   1          4.20        -59.59        90.53 o                         
   8   8   1         25.41         56.15       115.74 o                         
   9   8   1       1249.42        924.49       112.57 o                         
  10   8   1        117.15         15.77        72.09 o                         
  11   8   1        525.90        710.12       103.04 o                         
 -14   9   1        210.14        228.85        85.27 o                         
 -13   9   1        163.22        214.64        68.60 o                         
 -12   9   1        132.92        229.83        65.54 o                         
 -11   9   1        647.46        530.87        68.56 o                         
 -10   9   1        127.80        184.67        62.34 o                         
  -9   9   1        307.35        257.64        50.08 o                         
  -8   9   1        101.77        158.09        68.32 o                         
  -7   9   1          1.47          0.68        41.28 o                         
  -6   9   1        268.09        274.80        53.07 o                         
  -5   9   1        153.80        201.45        66.12 o                         
  -4   9   1         23.49         54.42        39.81 o                         
  -3   9   1       1143.70       1393.65       142.28 o                         
  -2   9   1       1088.23        998.37        82.73 o                         
  -1   9   1        907.27        746.00        86.06 o                         
   0   9   1       1091.48        967.35        78.23 o                         
   1   9   1        593.15        426.17        53.22 o                         
   2   9   1        124.96         51.86        35.98 o                         
   3   9   1         92.89         56.67        26.01 o                         
   4   9   1        204.72        230.73        27.46 o                         
   5   9   1        887.56       1138.83       166.73 o                         
   6   9   1        478.92        742.54       161.57 o                         
   7   9   1        421.51        519.09       152.40 o                         
   8   9   1         80.55        139.44       138.65 o                         
   9   9   1          4.77          4.80        67.57 o                         
  10   9   1         27.60        -52.01        73.87 o                         
 -13  10   1         13.47        -75.91        75.91 o                         
 -12  10   1        454.12        348.19        72.05 o                         
 -11  10   1         55.66        118.16        54.88 o                         
 -10  10   1        322.79        191.33        52.50 o                         
  -9  10   1        738.89        597.26        76.34 o                         
  -8  10   1         20.72         20.81        52.52 o                         
  -7  10   1        112.34        173.13        54.39 o                         
  -6  10   1         49.52         68.35        50.17 o                         
  -5  10   1        168.33        214.03        54.58 o                         
  -4  10   1        965.34       1228.56       163.91 o                         
  -3  10   1          2.36         79.10        49.33 o                         
  -2  10   1         37.89         99.65        45.15 o                         
  -1  10   1       1355.55       1698.16       182.77 o                         
   0  10   1          3.14         -7.46        40.11 o                         
   1  10   1       1240.74       1164.57        87.50 o                         
   2  10   1        385.42        298.19        41.76 o                         
   3  10   1         41.04         63.11        38.06 o                         
   4  10   1        561.10        859.42       162.72 o                         
   5  10   1        606.67        427.42       131.78 o                         
   6  10   1         31.01        244.08       121.47 o                         
   7  10   1        535.74        819.32       184.49 o                         
   8  10   1        673.62        789.79       121.69 o                         
   9  10   1          7.51        -11.18        69.40 o                         
 -13  11   1         28.78        103.19        83.85 o                         
 -12  11   1         34.81         23.09        76.27 o                         
 -11  11   1          3.88        -35.00        48.82 o                         
 -10  11   1        576.07        617.36        64.81 o                         
  -9  11   1        192.70        240.97        69.57 o                         
  -8  11   1        221.38        302.97        71.47 o                         
  -7  11   1        452.24        366.25        69.93 o                         
  -6  11   1         64.09        223.79        58.96 o                         
  -5  11   1        177.67        122.62        53.98 o                         
  -4  11   1        202.10        154.68        57.37 o                         
  -3  11   1        152.63        200.78        45.80 o                         
  -2  11   1        665.33        610.86       147.82 o                         
  -1  11   1        535.80        495.11        87.50 o                         
   0  11   1        216.62        200.56        65.91 o                         
   1  11   1       1067.96       1032.38       107.67 o                         
   2  11   1         25.83         81.96        44.35 o                         
   3  11   1        311.20        186.26        54.20 o                         
   4  11   1        221.75        224.60       119.17 o                         
   5  11   1        122.63         93.96       112.30 o                         
   6  11   1        693.32        721.91       170.74 o                         
   7  11   1        372.50        648.58       175.32 o                         
   8  11   1         22.87        120.78       199.39 o                         
 -12  12   1         19.73        -27.06        70.24 o                         
 -11  12   1          2.60         26.84        76.96 o                         
 -10  12   1         11.64        -22.03        47.63 o                         
  -9  12   1        181.66        483.84        73.45 o                         
  -8  12   1        393.04        477.01        81.38 o                         
  -7  12   1        170.22        389.44        71.25 o                         
  -6  12   1        217.09        264.68        64.05 o                         
  -5  12   1        128.07        192.59        60.49 o                         
  -4  12   1        123.66        277.36        66.18 o                         
  -3  12   1        383.55        500.91        84.84 o                         
  -2  12   1        239.83        425.30        85.97 o                         
  -1  12   1        933.71        775.70       107.62 o                         
   0  12   1        304.75        238.01        74.49 o                         
   1  12   1        380.71        338.66        79.55 o                         
   2  12   1        227.59        306.89       127.77 o                         
   3  12   1         37.67         50.42        98.55 o                         
   4  12   1         37.49        -88.23        91.67 o                         
   5  12   1        297.25        377.00       140.95 o                         
   6  12   1        100.85        214.28       138.65 o                         
   7  12   1         88.56        197.09       152.40 o                         
 -11  13   1          1.19          7.42        79.57 o                         
 -10  13   1         32.81         79.77        87.45 o                         
  -9  13   1        174.75        236.16        76.55 o                         
  -8  13   1        162.34        265.22       105.19 o                         
  -7  13   1         56.37         -2.98        69.25 o                         
  -6  13   1         41.36         48.68        57.80 o                         
  -5  13   1        194.92        202.90        68.66 o                         
  -4  13   1        749.45        747.62        74.65 o                         
  -3  13   1        163.42        206.08        74.14 o                         
  -2  13   1         14.97         -3.27        63.58 o                         
  -1  13   1         17.21         39.80        64.32 o                         
   0  13   1         23.60         86.52        53.95 o                         
   1  13   1          4.49         38.72        80.21 o                         
   2  13   1       1636.28       1648.95       238.35 o                         
   3  13   1        246.01        203.97       121.47 o                         
   4  13   1        303.58        291.06       137.51 o                         
   5  13   1         39.34         55.00       119.17 o                         
   6  13   1         61.52         30.94       131.78 o                         
 -10  14   1          3.12         28.53        83.50 o                         
  -9  14   1        170.29        192.08        91.53 o                         
  -8  14   1         48.51        131.40        62.18 o                         
  -7  14   1         28.37        -19.40        81.28 o                         
  -6  14   1        575.50        723.24       104.03 o                         
  -5  14   1        770.73        848.79        87.99 o                         
  -4  14   1        136.40        189.76        80.92 o                         
  -3  14   1        220.22        220.91        89.95 o                         
  -2  14   1        170.10        148.51        85.65 o                         
  -1  14   1        140.18        207.18        92.96 o                         
   0  14   1         62.92        140.14        60.82 o                         
   1  14   1        999.65        973.81       160.43 o                         
   2  14   1        161.10        215.43       139.80 o                         
   3  14   1        193.17        261.26       135.22 o                         
   4  14   1        342.27        548.88       169.59 o                         
   5  14   1          6.68         40.11       137.51 o                         
  -9  15   1         45.48         77.24        92.82 o                         
  -8  15   1        286.67        456.96       109.34 o                         
  -7  15   1        296.59        394.75       101.30 o                         
  -6  15   1        280.11        185.96        56.54 o                         
  -5  15   1         11.18         32.51        57.14 o                         
  -4  15   1        366.12        460.21        85.98 o                         
  -3  15   1         97.38        157.32        96.23 o                         
  -2  15   1         25.11        147.70        66.54 o                         
  -1  15   1         12.28         68.07        60.92 o                         
   0  15   1        371.39        320.75        94.79 o                         
   1  15   1         39.40        -51.57       120.32 o                         
   2  15   1          0.27        139.80       139.80 o                         
   3  15   1       1241.06       1328.09       233.76 o                         
  -7  16   1          2.33        -76.57        76.57 o                         
  -6  16   1          0.36         54.68        82.38 o                         
  -5  16   1         82.07        239.53        79.74 o                         
  -4  16   1        176.53        175.52        73.68 o                         
  -3  16   1         92.24        115.99        72.48 o                         
  -2  16   1         46.97         84.36        84.79 o                         
  -1  16   1         35.81        181.17        95.00 o                         
   0  16   1          0.44        152.40       140.95 o                         
   1  16   1        162.35        236.05       148.97 o                         
  -2 -16   2        768.57        869.09       260.12 o                         
  -1 -16   2        372.19        560.20       238.35 o                         
   0 -16   2          2.13         12.09        64.68 o                         
   1 -16   2        271.06        415.95        83.22 o                         
   2 -16   2        542.38        791.63       127.71 o                         
   3 -16   2          0.04        154.57        91.09 o                         
   4 -16   2        264.32        353.13       102.72 o                         
   5 -16   2        351.40        424.43       118.93 o                         
   6 -16   2         11.23         76.87       101.44 o                         
  -4 -15   2         70.28          2.56        89.95 o                         
  -3 -15   2        823.00        987.88       291.06 o                         
  -2 -15   2         37.11        144.75        88.59 o                         
  -1 -15   2        385.06        413.52        81.15 o                         
   0 -15   2         97.35         21.04        60.85 o                         
   1 -15   2        488.22        554.41        85.26 o                         
   2 -15   2         63.19         19.90        62.83 o                         
   3 -15   2          3.61         50.42        62.60 o                         
   4 -15   2        619.54        883.50        84.02 o                         
   5 -15   2          4.38        -62.52        67.91 o                         
   6 -15   2        218.10        459.47       123.60 o                         
   7 -15   2        539.12        690.06       142.66 o                         
   8 -15   2          9.15        105.52       126.05 o                         
  -6 -14   2          3.23         55.06        89.24 o                         
  -5 -14   2        103.59        122.30        96.09 o                         
  -4 -14   2        395.57        742.46       140.95 o                         
  -3 -14   2         14.37        -92.82        92.82 o                         
  -2 -14   2        121.75        182.44        75.21 o                         
  -1 -14   2        161.29        226.26        79.00 o                         
   0 -14   2         42.07          0.35        69.46 o                         
   1 -14   2        908.34       1036.50       128.33 o                         
   2 -14   2         53.88        106.99       182.20 o                         
   3 -14   2         10.45        -29.12        44.30 o                         
   4 -14   2         36.48        116.33        50.14 o                         
   5 -14   2        955.04       1154.12        97.48 o                         
   6 -14   2        380.61        351.58       106.51 o                         
   7 -14   2        106.75          2.57        93.32 o                         
   8 -14   2       1286.66       1077.49       165.59 o                         
   9 -14   2        297.30        358.95       134.05 o                         
  10 -14   2        127.67        186.32       114.17 o                         
  -7 -13   2         78.30        233.99        75.19 o                         
  -6 -13   2          8.91         21.30        80.37 o                         
  -5 -13   2        108.72        197.05        90.74 o                         
  -4 -13   2        471.45        301.37       129.49 o                         
  -3 -13   2        263.06        357.52       127.19 o                         
  -2 -13   2       1299.27       1195.97       125.40 o                         
  -1 -13   2        173.27         91.79        63.51 o                         
   0 -13   2       2441.27       2468.21       613.63 o                         
   1 -13   2        168.61        394.10       108.29 o                         
   2 -13   2        137.18        193.85       108.86 o                         
   3 -13   2        396.91        239.86        84.72 o                         
   4 -13   2         13.12         56.59        43.88 o                         
   5 -13   2       1218.14       1193.61       115.16 o                         
   6 -13   2         14.65         26.28        35.11 o                         
   7 -13   2       3742.40       3721.17       265.02 o                         
   8 -13   2        450.91        222.47       109.16 o                         
   9 -13   2         40.16         69.82        97.95 o                         
  10 -13   2        248.29        219.54       101.49 o                         
  11 -13   2         57.42          4.48       103.69 o                         
  -8 -12   2         96.84        283.87        81.18 o                         
  -7 -12   2        114.23        195.09        69.24 o                         
  -6 -12   2        145.49        342.60        96.09 o                         
  -5 -12   2         64.06         32.09       110.01 o                         
  -4 -12   2        233.01        322.00       122.61 o                         
  -3 -12   2       2172.13       2687.35       181.16 o                         
  -2 -12   2       1625.88       1487.87       139.56 o                         
  -1 -12   2       1912.08       2116.91       180.48 o                         
   0 -12   2       1113.40       1445.43       137.68 o                         
   1 -12   2       6232.52       6561.40       461.80 o                         
   2 -12   2       3844.16       4473.53       200.54 o                         
   3 -12   2        141.01        104.77        51.92 o                         
   4 -12   2         17.74          6.50        39.27 o                         
   5 -12   2         67.30         76.67        41.40 o                         
   6 -12   2       3276.95       3062.66       168.31 o                         
   7 -12   2       1275.09        978.09        95.52 o                         
   8 -12   2         85.71        214.01       152.98 o                         
   9 -12   2       1349.96       1672.40       194.84 o                         
  10 -12   2         96.75        133.76        70.42 o                         
  11 -12   2          2.56        -70.88        70.88 o                         
  -9 -11   2         41.21        159.97       105.71 o                         
  -8 -11   2        424.96        496.02        90.71 o                         
  -7 -11   2          7.06        175.38        65.58 o                         
  -6 -11   2         18.83        -90.53        90.53 o                         
  -5 -11   2        189.12        177.61       124.90 o                         
  -4 -11   2       1040.43       1224.97       234.34 o                         
  -3 -11   2       1340.30       1712.78       151.26 o                         
  -2 -11   2       2211.90       1945.87       153.47 o                         
  -1 -11   2       2040.12       2458.72       178.17 o                         
   0 -11   2        714.40        841.06       217.72 o                         
   1 -11   2       3202.64       3168.49       189.91 o                         
   2 -11   2        826.14        901.69        93.15 o                         
   3 -11   2         29.15         22.19        42.27 o                         
   4 -11   2         57.14         33.35        40.69 o                         
   5 -11   2         20.95         28.37        35.83 o                         
   6 -11   2         45.33         45.23        35.67 o                         
   7 -11   2         26.40         73.92        46.07 o                         
   8 -11   2        752.72        918.66        91.09 o                         
   9 -11   2          8.29        -51.42        51.42 o                         
  10 -11   2        263.57        149.41       116.78 o                         
  11 -11   2        176.83        127.60        84.09 o                         
  12 -11   2         13.75         -8.92        78.41 o                         
 -10 -10   2         53.59         67.40        88.81 o                         
  -9 -10   2         43.97        122.21        75.64 o                         
  -8 -10   2        105.47         65.61        56.54 o                         
  -7 -10   2         38.90        156.74        84.67 o                         
  -6 -10   2         91.83        158.13       114.59 o                         
  -5 -10   2       1048.85       1104.39       169.29 o                         
  -4 -10   2        580.95        409.91        60.60 o                         
  -3 -10   2        664.84        721.80        88.42 o                         
  -2 -10   2        459.70        483.74        65.94 o                         
  -1 -10   2       2239.21       1879.68       109.00 o                         
   0 -10   2       1949.71       2066.89       201.10 o                         
   1 -10   2        139.74         79.53        48.07 o                         
   2 -10   2       1750.07       1477.03       100.40 o                         
   3 -10   2       1927.13       2142.53       115.28 o                         
   4 -10   2        875.61        810.89        68.59 o                         
   5 -10   2          4.53        -27.90        28.29 o                         
   6 -10   2         83.77         90.45        32.26 o                         
   7 -10   2       3185.04       3600.71       139.02 o                         
   8 -10   2        112.41         64.72        35.70 o                         
   9 -10   2         65.39         51.64        41.59 o                         
  10 -10   2       2263.88       2435.22       128.12 o                         
  11 -10   2          0.77        -23.12        78.55 o                         
  12 -10   2         39.65        -36.50        73.78 o                         
  13 -10   2        411.83        472.12       102.71 o                         
 -11  -9   2         85.25         61.07        79.52 o                         
 -10  -9   2        154.27        187.60        79.34 o                         
  -9  -9   2        771.08        785.06        84.09 o                         
  -8  -9   2        414.11        357.11        65.10 o                         
  -7  -9   2       1298.45       1309.40       163.41 o                         
  -6  -9   2        440.47        301.46        58.64 o                         
  -5  -9   2       2732.20       2532.14       104.82 o                         
  -4  -9   2       2171.60       2221.00       101.09 o                         
  -3  -9   2        323.15        269.00        40.59 o                         
  -2  -9   2        677.35        576.82        51.51 o                         
  -1  -9   2        364.71        302.98        50.91 o                         
   0  -9   2        265.00        271.76        45.72 o                         
   1  -9   2        427.87        399.51        45.65 o                         
   2  -9   2       1274.81       1100.93        81.59 o                         
   3  -9   2        398.78        392.56        43.98 o                         
   4  -9   2       2456.77       2593.05       107.66 o                         
   5  -9   2         16.33         46.22        28.61 o                         
   6  -9   2       1083.79       1133.70        70.13 o                         
   7  -9   2        127.87        202.43        51.22 o                         
   8  -9   2         21.94         24.65        36.98 o                         
   9  -9   2       1772.81       1700.83       102.62 o                         
  10  -9   2        292.18        282.49        68.21 o                         
  11  -9   2         29.94        106.29        56.08 o                         
  12  -9   2        708.59        601.92       130.11 o                         
  13  -9   2          1.50        -78.21        82.37 o                         
 -11  -8   2        273.52        416.97        79.56 o                         
 -10  -8   2         85.13        -11.60        56.48 o                         
  -9  -8   2       1242.71       1194.11       192.21 o                         
  -8  -8   2          3.79         -3.33        40.00 o                         
  -7  -8   2       1839.81       1962.84        96.58 o                         
  -6  -8   2       2573.07       2292.53        96.52 o                         
  -5  -8   2       1510.46       1524.49        59.70 o                         
  -4  -8   2       6154.26       6157.10       166.29 o                         
  -3  -8   2       7195.26       7677.81       224.90 o                         
  -2  -8   2        602.91        613.97        49.59 o                         
  -1  -8   2         83.74         91.35        31.19 o                         
   0  -8   2         41.31         41.43        26.33 o                         
   1  -8   2         96.88        150.67        28.95 o                         
   2  -8   2        520.29        685.11        55.91 o                         
   3  -8   2       1349.95       1191.19        68.47 o                         
   4  -8   2         13.43         34.50        22.16 o                         
   5  -8   2       1872.31       1898.78        79.76 o                         
   6  -8   2          6.52         -9.30        24.90 o                         
   7  -8   2        119.15         89.88        28.00 o                         
   8  -8   2       3759.52       3792.20       149.40 o                         
   9  -8   2        899.61        921.57       117.10 o                         
  10  -8   2       2086.99       2002.38       116.63 o                         
  11  -8   2       1127.29        902.28        92.42 o                         
  12  -8   2        108.57        124.59        61.31 o                         
  13  -8   2          5.97        -57.91        67.25 o                         
 -12  -7   2         25.57        129.75        71.65 o                         
 -11  -7   2          2.33         -3.82        62.85 o                         
 -10  -7   2        118.66        103.94        62.69 o                         
  -9  -7   2         55.22         37.66        41.14 o                         
  -8  -7   2       2525.27       2822.72       117.47 o                         
  -7  -7   2       2390.76       2244.88        94.35 o                         
  -6  -7   2       3037.16       3186.67        95.78 o                         
  -5  -7   2       8903.91       8703.96       228.99 o                         
  -4  -7   2       1523.48       1311.34        65.06 o                         
  -3  -7   2         14.55         26.51        21.57 o                         
  -2  -7   2         43.54         53.85        22.11 o                         
  -1  -7   2       4450.61       4170.28       144.89 o                         
   0  -7   2        395.49        657.76        75.75 o                         
   1  -7   2       1647.79       1406.55        79.43 o                         
   2  -7   2       2871.71       3005.39        88.60 o                         
   3  -7   2       1833.03       1859.24        86.34 o                         
   4  -7   2         11.51         48.13        20.14 o                         
   5  -7   2        139.70        185.42        24.70 o                         
   6  -7   2       1824.17       1748.41        83.10 o                         
   7  -7   2       4799.27       4585.51       147.46 o                         
   8  -7   2          6.45         49.36        38.11 o                         
   9  -7   2       3269.71       3473.29       155.60 o                         
  10  -7   2       2016.74       1640.89       130.67 o                         
  11  -7   2        387.05        373.57        84.40 o                         
  12  -7   2        404.69        289.93        65.15 o                         
  13  -7   2        649.80        454.25        71.75 o                         
  14  -7   2         15.98         64.97        73.66 o                         
 -12  -6   2          3.96        126.62        67.52 o                         
 -11  -6   2         29.01         87.61        62.04 o                         
 -10  -6   2        222.62        172.42        62.63 o                         
  -9  -6   2          7.68          4.30        40.36 o                         
  -8  -6   2        113.12         20.47        33.71 o                         
  -7  -6   2         34.55        111.19        17.44 o                         
  -6  -6   2      15933.92      16239.83       380.71 o                         
  -5  -6   2       9697.60       9428.69       245.41 o                         
  -4  -6   2        648.99        716.35        42.13 o                         
  -3  -6   2       6805.80       6887.01       200.44 o                         
  -2  -6   2      11912.56      12028.49       306.91 o                         
  -1  -6   2       1152.24        888.43        45.28 o                         
   0  -6   2       2287.92       1993.58        78.31 o                         
   1  -6   2        141.90        126.46        19.79 o                         
   2  -6   2       1832.34       1464.08        72.50 o                         
   3  -6   2       3347.77       4074.34       113.08 o                         
   4  -6   2      15168.91      16174.56       446.77 o                         
   5  -6   2      15345.69      15833.81       494.32 o                         
   6  -6   2       2611.98       2510.30        79.47 o                         
   7  -6   2       3809.71       3577.30       126.34 o                         
   8  -6   2       4761.03       4632.31       175.77 o                         
   9  -6   2       1028.87        807.28        84.52 o                         
  10  -6   2        150.13        183.10        54.79 o                         
  11  -6   2       1680.17       1675.39       181.08 o                         
  12  -6   2       1189.02       1176.76       120.80 o                         
  13  -6   2         36.09        -40.09        45.36 o                         
  14  -6   2         93.90        116.73        61.66 o                         
 -13  -5   2         85.61        189.98        75.77 o                         
 -12  -5   2         31.82         72.70        65.43 o                         
 -11  -5   2         75.71         83.86        49.91 o                         
 -10  -5   2        225.96        145.93        58.74 o                         
  -9  -5   2          1.23         -6.27        24.63 o                         
  -8  -5   2        633.03        577.13        34.02 o                         
  -7  -5   2       6509.34       6952.64       163.82 o                         
  -6  -5   2        825.86        862.22        38.74 o                         
  -5  -5   2       1309.94       1482.87        62.09 o                         
  -4  -5   2       2350.45       2069.92        65.78 o                         
  -3  -5   2       2223.50       2172.40        63.35 o                         
  -2  -5   2          3.69         22.23        16.75 o                         
  -1  -5   2        965.41       1162.13        44.76 o                         
   0  -5   2        536.19        688.86        31.66 o                         
   1  -5   2       7087.35       7782.93       252.42 o                         
   2  -5   2        405.40        338.40        23.55 o                         
   3  -5   2       4105.33       5098.52       136.08 o                         
   4  -5   2      68982.27      73959.99      1979.36 o                         
   5  -5   2       1681.66       1671.80        57.76 o                         
   6  -5   2       9374.85       9775.82       256.05 o                         
   7  -5   2       3805.13       3758.68       176.52 o                         
   8  -5   2         72.93         42.94        38.08 o                         
   9  -5   2          5.37         42.98        42.50 o                         
  10  -5   2          8.86         45.79        46.30 o                         
  11  -5   2          1.09        -44.31        50.34 o                         
  12  -5   2        516.82        680.83        68.76 o                         
  13  -5   2        308.36        341.25        67.55 o                         
  14  -5   2        126.01        190.32        64.45 o                         
 -13  -4   2        154.42        161.78        70.75 o                         
 -12  -4   2        127.38        175.53        67.78 o                         
 -11  -4   2         55.85         93.37        49.34 o                         
 -10  -4   2       1930.09       1952.89       146.35 o                         
  -9  -4   2       1283.67       1464.23        62.15 o                         
  -8  -4   2       3825.06       4066.30        98.17 o                         
  -7  -4   2        132.99        118.83        20.76 o                         
  -6  -4   2       1902.02       1821.58        56.06 o                         
  -5  -4   2       4058.03       4258.79       103.55 o                         
  -4  -4   2       2224.67       2277.38        63.71 o                         
  -3  -4   2        149.57         89.30        18.97 o                         
  -2  -4   2       4151.74       4767.79       127.98 o                         
  -1  -4   2       1326.26       1225.21        43.92 o                         
   0  -4   2       1392.21       1374.36        43.91 o                         
   1  -4   2         10.95          1.00        11.90 o                         
   2  -4   2       2692.27       3256.20        82.73 o                         
   3  -4   2      46225.88      49226.71      1202.29 o                         
   4  -4   2      36841.29      39306.51       893.86 o                         
   5  -4   2      14802.61      15731.59       398.29 o                         
   6  -4   2       7698.55       6882.68       230.73 o                         
   7  -4   2       5651.06       6194.93       215.65 o                         
   8  -4   2          4.11          2.66        34.73 o                         
   9  -4   2       1421.96       1555.99       135.33 o                         
  10  -4   2        720.34        711.43        74.27 o                         
  11  -4   2        300.70        257.73        59.93 o                         
  12  -4   2        455.24        502.15        61.88 o                         
  13  -4   2        171.60        166.16        61.12 o                         
  14  -4   2          8.53         81.20        60.47 o                         
 -14  -3   2         80.12         83.74        72.49 o                         
 -13  -3   2        220.74        332.15        74.73 o                         
 -12  -3   2        105.91        147.34        54.74 o                         
 -11  -3   2       2599.92       2352.04       103.88 o                         
 -10  -3   2       1131.31       1100.07        62.25 o                         
  -9  -3   2        800.03        860.15        51.18 o                         
  -8  -3   2        174.07        140.50        23.86 o                         
  -7  -3   2        213.82        181.73        22.45 o                         
  -6  -3   2       2625.42       2613.38        66.11 o                         
  -5  -3   2         74.89         54.64        15.32 o                         
  -4  -3   2       7168.08       7140.44       150.68 o                         
  -3  -3   2       2081.07       2577.55        63.71 o                         
  -2  -3   2        613.95        794.30        41.65 o                         
  -1  -3   2      17400.79      17574.21       414.70 o                         
   0  -3   2       5883.62       4684.59       105.61 o                         
   1  -3   2       6911.28       5511.13       141.38 o                         
   2  -3   2        172.77        386.72        25.96 o                         
   3  -3   2      69954.30      84502.95      1783.29 o                         
   4  -3   2      14577.71      16212.57       377.04 o                         
   5  -3   2        298.83        434.41        32.11 o                         
   6  -3   2      24828.95      25737.29       552.86 o                         
   7  -3   2       1417.17       1345.48        54.17 o                         
   8  -3   2         86.20        100.82        26.00 o                         
   9  -3   2        623.61        637.97        42.50 o                         
  10  -3   2         29.04         60.94        30.71 o                         
  11  -3   2        108.50         20.35        38.79 o                         
  12  -3   2         15.32         52.48        50.83 o                         
  13  -3   2        204.79        350.38        65.28 o                         
  14  -3   2        444.93        558.33        92.10 o                         
 -14  -2   2          8.35         92.82        78.57 o                         
 -13  -2   2        193.72        300.15        54.80 o                         
 -12  -2   2        345.77        344.16        53.50 o                         
 -11  -2   2       2357.46       2724.98        99.29 o                         
 -10  -2   2         10.02        -11.19        31.78 o                         
  -9  -2   2        240.09        301.03        36.06 o                         
  -8  -2   2          5.46         58.61        23.44 o                         
  -7  -2   2       1322.35       1577.77        61.05 o                         
  -6  -2   2          7.56        -10.32        18.55 o                         
  -5  -2   2         21.30         27.20        14.70 o                         
  -4  -2   2       2939.45       3035.78        67.02 o                         
  -3  -2   2        718.74        840.15        36.74 o                         
  -2  -2   2      35090.90      41949.20       794.19 o                         
  -1  -2   2      11719.15      10393.67       223.63 o                         
   0  -2   2       3852.85       4820.49       113.04 o                         
   1  -2   2      15770.03      18020.49       486.72 o                         
   2  -2   2      98049.59     108003.11      2144.52 o                         
   3  -2   2       6770.66       8066.04       168.58 o                         
   4  -2   2        317.98        370.71        20.81 o                         
   5  -2   2      17801.50      18743.81       407.40 o                         
   6  -2   2       1718.85       2380.67        86.54 o                         
   7  -2   2        153.00        123.25        31.35 o                         
   8  -2   2        404.90        379.98        36.03 o                         
   9  -2   2        105.09        111.11        31.49 o                         
  10  -2   2         75.48         69.16        28.71 o                         
  11  -2   2         42.34         86.69        34.93 o                         
  12  -2   2        165.15        114.77        44.80 o                         
  13  -2   2        213.01        329.82        61.32 o                         
  14  -2   2          1.40        -24.98        78.58 o                         
 -14  -1   2        141.82        140.38        66.67 o                         
 -13  -1   2        127.57        161.59        51.26 o                         
 -12  -1   2       2075.33       2314.60        94.83 o                         
 -11  -1   2         34.30         19.83        34.32 o                         
 -10  -1   2        408.49        494.67        45.52 o                         
  -9  -1   2       3834.51       3874.64       112.99 o                         
  -8  -1   2        115.02        127.66        28.92 o                         
  -7  -1   2       4880.86       5922.77       152.29 o                         
  -6  -1   2       1707.44       1538.62        57.07 o                         
  -5  -1   2        747.93        897.29        29.29 o                         
  -4  -1   2        141.96        186.89        14.43 o                         
  -3  -1   2        102.04         28.06        11.01 o                         
  -2  -1   2       7260.57      10357.36       175.13 o                         
  -1  -1   2        951.19        900.25        18.52 o                         
   0  -1   2      35469.06      38164.31       717.59 o                         
   1  -1   2      12461.53      14864.48       316.04 o                         
   2  -1   2       1811.42       2288.89        52.27 o                         
   3  -1   2       8583.42       8924.60       185.66 o                         
   4  -1   2       9153.66       8342.43       175.93 o                         
   5  -1   2       5797.13       6618.68       164.02 o                         
   6  -1   2        453.65        573.61        49.34 o                         
   7  -1   2       4035.56       4309.71       141.52 o                         
   8  -1   2       2588.54       2715.63        94.72 o                         
   9  -1   2          3.06        -14.60        26.55 o                         
  10  -1   2        203.45        204.61        36.52 o                         
  11  -1   2        156.55        205.74        39.13 o                         
  12  -1   2       1930.12       2346.00       112.31 o                         
  13  -1   2        288.53        248.79        62.51 o                         
  14  -1   2         23.78         63.40       119.02 o                         
 -14   0   2         89.27        149.32        61.85 o                         
 -13   0   2        970.34       1016.12        69.10 o                         
 -12   0   2        147.68        224.21        43.13 o                         
 -11   0   2        718.83        888.61        59.18 o                         
 -10   0   2       1805.53       1913.50        81.75 o                         
  -9   0   2          1.40          1.28        27.30 o                         
  -8   0   2       5274.44       5614.34       148.80 o                         
  -7   0   2        954.22       1054.70        50.60 o                         
  -6   0   2        565.71        464.65        29.99 o                         
  -5   0   2       3631.94       3484.73        73.66 o                         
  -4   0   2       3820.94       3861.10        69.49 o                         
  -3   0   2      12066.71      11748.18       192.67 o                         
  -2   0   2      10356.92      10004.91       163.14 o                         
  -1   0   2      74448.54      75412.48      2009.17 o                         
   0   0   2      42218.29      40277.76      1200.61 o                         
   1   0   2       3581.58       4235.04        99.80 o                         
   2   0   2      73024.43      84607.78      2258.11 o                         
   3   0   2       3841.70       3911.70       106.25 o                         
   4   0   2       4653.68       5051.89       126.80 o                         
   5   0   2       3408.38       4650.89       143.30 o                         
   6   0   2         14.71         38.61        19.92 o                         
   7   0   2       3158.17       3453.87       108.19 o                         
   8   0   2        155.78         82.69        30.31 o                         
   9   0   2       1347.05       1490.58        77.13 o                         
  10   0   2       1159.83       1273.83        66.33 o                         
  11   0   2        910.47       1039.76        76.28 o                         
  12   0   2          7.03        -27.17        34.89 o                         
  13   0   2        248.56        226.20        72.84 o                         
  14   0   2          2.57         46.37        79.90 o                         
 -15   1   2        209.21        320.05        84.20 o                         
 -14   1   2        304.85        307.12        65.07 o                         
 -13   1   2        201.41        148.26        48.19 o                         
 -12   1   2        480.84        454.71        47.88 o                         
 -11   1   2        100.75         72.80        35.17 o                         
 -10   1   2        101.88         92.77        32.44 o                         
  -9   1   2       5930.85       6400.08       168.41 o                         
  -8   1   2       3797.04       4142.24       115.17 o                         
  -7   1   2          1.38         27.55        22.19 o                         
  -6   1   2       1199.80       1147.03        45.31 o                         
  -5   1   2          5.27         10.64        11.71 o                         
  -4   1   2       8548.69       9330.10       161.06 o                         
  -3   1   2      14180.08      16433.37       287.91 o                         
  -2   1   2       9845.73      10630.52       204.83 o                         
  -1   1   2        198.93        168.60        10.97 o                         
   0   1   2         14.38         69.40         9.69 o                         
   1   1   2      44707.67      54966.91      1159.09 o                         
   2   1   2         23.89         14.69        10.93 o                         
   3   1   2       2624.08       3190.18        87.78 o                         
   4   1   2        209.26        253.24        20.53 o                         
   5   1   2        813.33        778.41        37.38 o                         
   6   1   2        470.11        593.49        35.59 o                         
   7   1   2       1435.84       1398.88        52.93 o                         
   8   1   2        911.06       1058.17        53.94 o                         
   9   1   2       2157.40       2275.07       138.45 o                         
  10   1   2        162.35        132.80        38.27 o                         
  11   1   2        135.21        164.52        38.57 o                         
  12   1   2        642.17        620.68        65.11 o                         
  13   1   2         20.30         32.11        64.10 o                         
  14   1   2        150.76        104.43        84.48 o                         
 -15   2   2         17.05         62.65        83.36 o                         
 -14   2   2        450.27        448.09        71.34 o                         
 -13   2   2          8.86         63.57        51.06 o                         
 -12   2   2        157.47         92.92        42.14 o                         
 -11   2   2        349.99        294.64        47.45 o                         
 -10   2   2        902.75       1044.57        64.65 o                         
  -9   2   2         11.66          4.38        26.30 o                         
  -8   2   2       2799.48       2796.37        85.02 o                         
  -7   2   2       1895.93       2152.43        68.89 o                         
  -6   2   2        816.71        714.05        34.70 o                         
  -5   2   2        951.31       1116.63        48.57 o                         
  -4   2   2       6992.88       5894.40       120.56 o                         
  -3   2   2       7272.96       5771.53       153.74 o                         
  -2   2   2         31.38         -8.69        10.59 o                         
  -1   2   2       1364.37       1479.92        58.76 o                         
   0   2   2      15378.79      19222.38       672.83 o                         
   1   2   2        234.67        190.32        16.29 o                         
   2   2   2      13497.88      15705.00       425.37 o                         
   3   2   2       2244.29       2277.91        58.81 o                         
   4   2   2       4899.93       5540.41       144.53 o                         
   5   2   2        229.90        161.90        34.02 o                         
   6   2   2        305.68        331.33        30.95 o                         
   7   2   2       1446.96       1472.66        55.27 o                         
   8   2   2       1706.03       1826.23        66.27 o                         
   9   2   2         86.01         89.95        33.09 o                         
  10   2   2       5486.40       5927.83       175.84 o                         
  11   2   2       2346.19       2391.60       103.82 o                         
  12   2   2         36.32         14.70        57.98 o                         
  13   2   2         78.34        206.28        95.88 o                         
 -15   3   2          5.36        -56.27        56.27 o                         
 -14   3   2        280.53        374.08        70.20 o                         
 -13   3   2          7.38        -45.75        45.75 o                         
 -12   3   2         50.42         40.98        44.95 o                         
 -11   3   2          4.13         56.00        43.82 o                         
 -10   3   2          8.38         -5.59        23.75 o                         
  -9   3   2       2768.16       2672.71       110.28 o                         
  -8   3   2       3814.84       3802.80       133.17 o                         
  -7   3   2         34.90         44.60        28.28 o                         
  -6   3   2        445.54        528.33        33.46 o                         
  -5   3   2       8471.94       7981.92       171.00 o                         
  -4   3   2       3691.38       3489.39        93.43 o                         
  -3   3   2      14938.19      13987.44       326.79 o                         
  -2   3   2      20149.83      19913.79       457.66 o                         
  -1   3   2      11412.93      13284.36       332.30 o                         
   0   3   2        200.66        284.01        24.10 o                         
   1   3   2         38.36         38.96        16.87 o                         
   2   3   2      45680.98      54687.92      1233.71 o                         
   3   3   2        389.89        899.09        46.17 o                         
   4   3   2       1730.69       2105.75        91.64 o                         
   5   3   2        782.94        628.18        38.14 o                         
   6   3   2        466.14        496.89        30.12 o                         
   7   3   2        694.07        678.53        34.54 o                         
   8   3   2        921.17        954.78        51.04 o                         
   9   3   2       2559.99       2892.38        99.02 o                         
  10   3   2        156.21        223.37        48.04 o                         
  11   3   2        514.50        607.35        98.82 o                         
  12   3   2          2.20        -35.65        57.97 o                         
  13   3   2        138.66        215.33        72.37 o                         
 -15   4   2         60.17         39.82        82.48 o                         
 -14   4   2        100.79        205.94        63.17 o                         
 -13   4   2         75.03        132.12        53.33 o                         
 -12   4   2        795.73        708.42        73.33 o                         
 -11   4   2       1931.12       2294.84       118.30 o                         
 -10   4   2       3171.79       3224.83       127.37 o                         
  -9   4   2        419.03        323.06        47.96 o                         
  -8   4   2         37.65         -2.10        33.56 o                         
  -7   4   2       1560.66       1956.42        65.96 o                         
  -6   4   2      14901.90      16725.27       389.90 o                         
  -5   4   2       2491.95       2753.89       109.10 o                         
  -4   4   2       2787.42       2952.41        89.10 o                         
  -3   4   2      12083.00      12340.19       314.72 o                         
  -2   4   2         56.61         63.86        16.39 o                         
  -1   4   2         32.54         41.88        15.80 o                         
   0   4   2       2203.07       1753.62        60.41 o                         
   1   4   2      72832.06      86289.41      2869.11 o                         
   2   4   2       2901.94       3132.55       101.38 o                         
   3   4   2       5288.36       5188.42       191.52 o                         
   4   4   2        176.58        354.41        79.33 o                         
   5   4   2         56.25         40.92        25.04 o                         
   6   4   2         19.66          6.44        28.57 o                         
   7   4   2        498.58        592.03        58.62 o                         
   8   4   2       4480.54       4329.35       166.66 o                         
   9   4   2         44.69         23.15        61.86 o                         
  10   4   2       2590.52       2113.39       154.26 o                         
  11   4   2       1331.97       1289.25       148.58 o                         
  12   4   2        500.29        535.97        94.36 o                         
  13   4   2        137.16        183.31        73.81 o                         
 -15   5   2        119.11        133.49        67.63 o                         
 -14   5   2         31.68         61.98        60.54 o                         
 -13   5   2        141.00        100.16        57.73 o                         
 -12   5   2        572.38        536.81        72.13 o                         
 -11   5   2       1162.45       1168.81        86.18 o                         
 -10   5   2        135.41        100.61        43.79 o                         
  -9   5   2         95.06         98.16        38.29 o                         
  -8   5   2        107.87         82.30        35.41 o                         
  -7   5   2        476.80        354.89        43.92 o                         
  -6   5   2       3680.99       3588.93       107.19 o                         
  -5   5   2        454.97        552.54        58.49 o                         
  -4   5   2      11054.08      10575.15       337.66 o                         
  -3   5   2       6908.60       7353.73       213.71 o                         
  -2   5   2       4608.34       4852.11       187.05 o                         
  -1   5   2        548.03        434.50        34.11 o                         
   0   5   2      23031.21      23878.07       593.34 o                         
   1   5   2       1395.36       1003.26        46.45 o                         
   2   5   2       4964.49       6629.30       208.94 o                         
   3   5   2      24813.70      27377.69       822.15 o                         
   4   5   2        256.33        207.21        28.30 o                         
   5   5   2         32.31        -11.72        20.16 o                         
   6   5   2       2572.06       2825.74       150.51 o                         
   7   5   2       3001.09       3124.34       140.92 o                         
   8   5   2        478.51        536.35        55.74 o                         
   9   5   2        519.82        489.12        84.28 o                         
  10   5   2       1057.64        931.81       124.56 o                         
  11   5   2         11.26        -30.79        70.97 o                         
  12   5   2        244.63        257.06        74.35 o                         
 -15   6   2          3.51        -17.77        58.76 o                         
 -14   6   2         25.98        -10.39        58.66 o                         
 -13   6   2        386.59        364.83        67.22 o                         
 -12   6   2        999.31       1025.00        86.85 o                         
 -11   6   2         17.20          0.46        43.70 o                         
 -10   6   2        244.02        197.04        47.40 o                         
  -9   6   2       1049.28       1037.46        72.93 o                         
  -8   6   2        150.66        143.05        22.54 o                         
  -7   6   2        964.36        929.94        54.33 o                         
  -6   6   2       2898.34       2464.88       126.89 o                         
  -5   6   2      19421.59      18720.21       676.46 o                         
  -4   6   2          0.39        -20.51        30.10 o                         
  -3   6   2         29.67         51.67        31.57 o                         
  -2   6   2      28050.31      28992.40       882.90 o                         
  -1   6   2          4.40          9.12        24.82 o                         
   0   6   2      18500.31      20238.06       506.08 o                         
   1   6   2      15414.40      16165.16       497.26 o                         
   2   6   2       8808.20      11918.78       368.62 o                         
   3   6   2        212.59        338.84        22.51 o                         
   4   6   2       3174.35       3108.12       140.28 o                         
   5   6   2       1500.45       1498.23       126.62 o                         
   6   6   2       3474.00       3427.38       289.91 o                         
   7   6   2        211.09        173.03        96.26 o                         
   8   6   2        329.29        243.71       141.52 o                         
   9   6   2        960.72       1207.86       118.87 o                         
  10   6   2         14.39         80.79        69.14 o                         
  11   6   2        149.38        110.28        78.95 o                         
  12   6   2        181.67        187.56        69.51 o                         
 -14   7   2        234.29        286.86        86.13 o                         
 -13   7   2        193.17        256.70        64.62 o                         
 -12   7   2         26.71         13.15        51.01 o                         
 -11   7   2         51.13         57.39        46.08 o                         
 -10   7   2         58.26         28.28        47.39 o                         
  -9   7   2         70.84          6.71        36.39 o                         
  -8   7   2          5.59         52.97        28.05 o                         
  -7   7   2       1009.06        973.07        76.88 o                         
  -6   7   2       1538.63       1343.22       186.85 o                         
  -5   7   2          2.98        -10.51        35.65 o                         
  -4   7   2        410.63        266.91        48.87 o                         
  -3   7   2      21262.76      21424.57       767.61 o                         
  -2   7   2        289.96        270.78        44.38 o                         
  -1   7   2       3707.72       3270.42       172.59 o                         
   0   7   2        397.89        506.44        51.45 o                         
   1   7   2       4838.86       4625.39       158.01 o                         
   2   7   2         55.37        189.78        25.55 o                         
   3   7   2         34.06         34.25        16.93 o                         
   4   7   2       1921.00       2035.57       105.77 o                         
   5   7   2        597.90        660.22        59.38 o                         
   6   7   2       1902.85       1879.27       231.47 o                         
   7   7   2         75.90        184.49       114.59 o                         
   8   7   2        329.61        259.16        84.80 o                         
   9   7   2        445.36        373.16        82.93 o                         
  10   7   2         57.34         84.01        76.94 o                         
  11   7   2         62.61        202.00        86.30 o                         
 -14   8   2         40.10         65.64        59.93 o                         
 -13   8   2        186.16        246.16        64.71 o                         
 -12   8   2        218.58        288.54        61.44 o                         
 -11   8   2          7.61         73.13        54.54 o                         
 -10   8   2         15.78         30.28        45.50 o                         
  -9   8   2        301.67        244.27        42.58 o                         
  -8   8   2         43.33         16.27        41.68 o                         
  -7   8   2         75.85         85.28        48.09 o                         
  -6   8   2        407.72        419.20        59.40 o                         
  -5   8   2       2007.19       1850.40       119.17 o                         
  -4   8   2      10170.24       8605.59       332.40 o                         
  -3   8   2       4405.54       3780.62       165.84 o                         
  -2   8   2       1847.33       2240.75       116.88 o                         
  -1   8   2       1965.83       1412.07        95.26 o                         
   0   8   2       7762.45       7952.58       452.63 o                         
   1   8   2        183.25        353.01        38.07 o                         
   2   8   2        354.89        333.02        35.34 o                         
   3   8   2       1280.49       1229.24        57.25 o                         
   4   8   2        119.44        146.15        32.74 o                         
   5   8   2       4093.92       4379.05       179.96 o                         
   6   8   2       3970.65       4535.46       370.12 o                         
   7   8   2        565.22        593.57       155.84 o                         
   8   8   2        162.18        195.89        82.46 o                         
   9   8   2         58.98         20.22        89.30 o                         
  10   8   2         20.94        -62.18        79.07 o                         
  11   8   2        192.18        298.26        91.91 o                         
 -14   9   2         58.44        111.36        75.08 o                         
 -13   9   2        235.44        203.83        63.02 o                         
 -12   9   2        237.26        219.83        71.03 o                         
 -11   9   2         25.56         46.45        54.06 o                         
 -10   9   2         64.92        -47.71        47.71 o                         
  -9   9   2        213.49        245.06        43.67 o                         
  -8   9   2        872.29        696.86        74.42 o                         
  -7   9   2          1.83         -7.83        42.37 o                         
  -6   9   2       4402.73       3802.11       175.85 o                         
  -5   9   2       1237.70       1196.92        97.96 o                         
  -4   9   2       5520.96       5939.31       417.32 o                         
  -3   9   2       7436.36       7081.72       283.65 o                         
  -2   9   2       3123.55       2918.77       170.39 o                         
  -1   9   2       6547.43       6764.44       268.38 o                         
   0   9   2         18.51         23.15        29.38 o                         
   1   9   2         35.37         11.19        36.67 o                         
   2   9   2          7.04         -6.55        25.22 o                         
   3   9   2         48.56         49.94        24.19 o                         
   4   9   2        778.66        774.04        80.52 o                         
   5   9   2        313.30        185.64       110.01 o                         
   6   9   2       1014.23        723.06       161.57 o                         
   7   9   2       1219.90       1558.42       238.35 o                         
   8   9   2        328.25        178.09        83.92 o                         
   9   9   2         20.15         53.09        67.29 o                         
  10   9   2       1183.30       1507.41       165.97 o                         
 -13  10   2         14.17        -32.10        48.89 o                         
 -12  10   2         28.38         29.75        57.96 o                         
 -11  10   2         18.34         81.23        56.72 o                         
 -10  10   2        157.63        111.65        48.77 o                         
  -9  10   2        616.62        430.40        68.04 o                         
  -8  10   2         17.11        -34.89        43.65 o                         
  -7  10   2        470.28        750.98        89.30 o                         
  -6  10   2          1.29         -7.46        40.76 o                         
  -5  10   2       2652.79       2186.71       132.22 o                         
  -4  10   2      12976.81      13841.44       521.36 o                         
  -3  10   2       4410.20       3704.88       172.90 o                         
  -2  10   2      11453.39      11640.95       440.30 o                         
  -1  10   2       1521.57       1488.15       132.88 o                         
   0  10   2        749.35        636.06        62.69 o                         
   1  10   2        228.95        201.19        54.44 o                         
   2  10   2        531.89        487.78        56.70 o                         
   3  10   2       2470.49       2710.10       132.33 o                         
   4  10   2        520.17        334.60       124.90 o                         
   5  10   2         96.15        129.49       105.42 o                         
   6  10   2       2923.92       3739.06       381.58 o                         
   7  10   2        554.20        206.26       132.92 o                         
   8  10   2         36.65        -32.09       121.47 o                         
   9  10   2        929.66        770.27       145.53 o                         
 -13  11   2        108.46        137.19        74.35 o                         
 -12  11   2        235.39        317.83        76.79 o                         
 -11  11   2        323.30        388.96        98.41 o                         
 -10  11   2         64.07        137.50        62.09 o                         
  -9  11   2        911.59        724.96        84.29 o                         
  -8  11   2       1158.74       1552.33       122.56 o                         
  -7  11   2        589.81        479.39        68.39 o                         
  -6  11   2         17.04        -43.12        43.12 o                         
  -5  11   2        280.06        232.21        61.24 o                         
  -4  11   2        198.25        175.51        59.65 o                         
  -3  11   2        651.45        744.52       110.81 o                         
  -2  11   2        766.55        657.68        99.65 o                         
  -1  11   2       1149.04        899.10        99.50 o                         
   0  11   2        522.07        477.03        66.27 o                         
   1  11   2         53.97         52.40        43.32 o                         
   2  11   2         85.28         54.15        51.25 o                         
   3  11   2         74.48         14.50        49.28 o                         
   4  11   2         96.50        222.30       114.59 o                         
   5  11   2        537.34        370.12       140.95 o                         
   6  11   2        292.76        264.70       143.24 o                         
   7  11   2        642.64        829.63       193.66 o                         
   8  11   2        711.42        732.23       203.97 o                         
 -12  12   2          0.86          0.79        77.12 o                         
 -11  12   2         33.86         79.94        68.11 o                         
 -10  12   2        229.02        301.78        70.35 o                         
  -9  12   2        747.86       1075.83       101.11 o                         
  -8  12   2       1087.21       1042.98       107.07 o                         
  -7  12   2       1001.74       1026.89       185.41 o                         
  -6  12   2        779.22        808.99       146.04 o                         
  -5  12   2       2446.92       2448.34       207.53 o                         
  -4  12   2       1898.45       1708.57       149.89 o                         
  -3  12   2       1890.28       2135.42       123.77 o                         
  -2  12   2       3008.89       2666.67       163.48 o                         
  -1  12   2        480.43        540.50        75.19 o                         
   0  12   2        174.45        184.39        92.24 o                         
   1  12   2        364.57        421.73        78.80 o                         
   2  12   2          4.63         57.41        53.19 o                         
   3  12   2        101.77         61.88       113.44 o                         
   4  12   2         69.19        107.71       113.44 o                         
   5  12   2         75.30         95.11       115.74 o                         
   6  12   2       2112.44       2211.58       297.93 o                         
   7  12   2        598.79        451.48       170.74 o                         
 -11  13   2        351.87        339.83       126.02 o                         
 -10  13   2        114.74        220.08        75.17 o                         
  -9  13   2        420.40        456.07        77.15 o                         
  -8  13   2        775.25        867.82        92.87 o                         
  -7  13   2        307.53        214.37        64.94 o                         
  -6  13   2       1431.98       1387.34       109.42 o                         
  -5  13   2        120.62         77.34        53.79 o                         
  -4  13   2         44.31         74.41        45.95 o                         
  -3  13   2          0.86        -55.55        55.55 o                         
  -2  13   2         13.63        -36.56        53.19 o                         
  -1  13   2         25.45         68.08        70.08 o                         
   0  13   2         51.40         19.61        63.19 o                         
   1  13   2        819.69        584.18        91.51 o                         
   2  13   2       1152.45       1184.86       199.39 o                         
   3  13   2          1.75        -42.40       108.86 o                         
   4  13   2          0.38        -97.40        97.40 o                         
   5  13   2       1775.07       2242.52       303.66 o                         
   6  13   2         76.09        138.65       140.95 o                         
 -10  14   2        157.27         82.98       102.77 o                         
  -9  14   2        634.79        652.41        87.65 o                         
  -8  14   2         77.52        184.41        68.81 o                         
  -7  14   2       2721.77       3217.44       230.16 o                         
  -6  14   2         77.40          5.29        60.30 o                         
  -5  14   2          6.41         38.20        47.90 o                         
  -4  14   2        772.75        857.07       112.88 o                         
  -3  14   2        200.69        219.83        75.19 o                         
  -2  14   2          1.44         36.53        81.93 o                         
  -1  14   2         27.68        -34.98        76.78 o                         
   0  14   2         80.71         76.28       162.72 o                         
   1  14   2        400.94        491.59       152.40 o                         
   2  14   2         33.58        -58.44       111.15 o                         
   3  14   2         77.58         61.88       120.32 o                         
   4  14   2       1175.94       1314.34       229.18 o                         
   5  14   2          2.62         -9.17       132.92 o                         
  -9  15   2         52.90         97.04       105.68 o                         
  -8  15   2       1302.19       1708.25       166.64 o                         
  -7  15   2        224.72        316.48        76.39 o                         
  -6  15   2         83.38        113.69        55.49 o                         
  -5  15   2        950.72        991.51       113.02 o                         
  -4  15   2        221.51        163.30        76.43 o                         
  -3  15   2          6.32          4.68        91.10 o                         
  -2  15   2        158.16        301.84        92.56 o                         
  -1  15   2        267.16        299.67        95.45 o                         
   0  15   2        339.27        278.45       134.07 o                         
   1  15   2         71.78        185.64       132.92 o                         
   2  15   2        826.19       1064.54       225.74 o                         
   3  15   2       1122.21       1321.22       245.22 o                         
  -7  16   2         23.38        -91.51        91.51 o                         
  -6  16   2        958.42       1174.03       122.45 o                         
  -5  16   2         10.17        -13.65        79.23 o                         
  -4  16   2         14.07        -24.82        80.65 o                         
  -3  16   2          1.44        120.60        80.35 o                         
  -2  16   2          4.28        -41.95        64.81 o                         
  -1  16   2        201.07        162.72       119.17 o                         
   0  16   2         71.10        200.53       144.38 o                         
  -2 -16   3          0.08        245.95       173.60 o                         
  -1 -16   3          6.73        171.08        96.36 o                         
   0 -16   3         15.93         75.09        68.42 o                         
   1 -16   3         37.60         23.02        97.26 o                         
   2 -16   3        353.10        369.38        99.91 o                         
   3 -16   3        283.31        469.88       108.75 o                         
   4 -16   3          6.99        307.26       104.51 o                         
   5 -16   3          1.27         19.13        97.72 o                         
   6 -16   3         39.43        183.22       105.99 o                         
  -4 -15   3        380.97        557.62       117.96 o                         
  -3 -15   3        218.46        336.22       100.33 o                         
  -2 -15   3        316.19        309.28        98.96 o                         
  -1 -15   3          3.96          1.91        64.84 o                         
   0 -15   3         63.64        144.59        68.28 o                         
   1 -15   3        155.79        136.60        64.62 o                         
   2 -15   3        599.79        691.66        88.11 o                         
   3 -15   3          0.96        137.28        66.12 o                         
   4 -15   3         91.71        133.71        67.02 o                         
   5 -15   3        483.58        453.03        87.92 o                         
   6 -15   3         34.55        318.48       114.70 o                         
   7 -15   3        595.59        812.67       184.49 o                         
   8 -15   3          0.32         47.71        95.99 o                         
  -6 -14   3         25.90         32.91        90.83 o                         
  -5 -14   3         86.40        284.88       103.48 o                         
  -4 -14   3        166.73        165.27        93.55 o                         
  -3 -14   3        164.25        205.30        92.77 o                         
  -2 -14   3         12.74        103.10        60.95 o                         
  -1 -14   3         14.08         12.09        55.54 o                         
   0 -14   3         44.01        141.18        81.35 o                         
   1 -14   3        135.00        200.68        65.77 o                         
   2 -14   3        149.67        149.43        63.54 o                         
   3 -14   3          0.01        -38.81        43.92 o                         
   4 -14   3        197.06        189.06        52.41 o                         
   5 -14   3         29.77        193.58        67.17 o                         
   6 -14   3        513.22        716.35       130.33 o                         
   7 -14   3         20.09          5.75        91.96 o                         
   8 -14   3          6.65        173.57        96.59 o                         
   9 -14   3        132.82        225.19       117.64 o                         
  -7 -13   3          3.13         -9.06        67.44 o                         
  -6 -13   3        126.22         76.95        88.72 o                         
  -5 -13   3        286.63        274.41        98.47 o                         
  -4 -13   3        234.27        217.24        89.90 o                         
  -3 -13   3        210.18        299.52        67.72 o                         
  -2 -13   3         37.20        100.65        54.66 o                         
  -1 -13   3       2333.02       3002.40       244.67 o                         
   0 -13   3        785.93        887.90        94.41 o                         
   1 -13   3         31.18        207.12        61.63 o                         
   2 -13   3          4.07         34.22        51.23 o                         
   3 -13   3         51.85         91.76        43.82 o                         
   4 -13   3        460.62        373.29        54.75 o                         
   5 -13   3        763.19        811.65        69.69 o                         
   6 -13   3        135.48        239.89        91.83 o                         
   7 -13   3         46.59        237.99        94.71 o                         
   8 -13   3        330.74        360.73       109.80 o                         
   9 -13   3          1.40         65.20       100.47 o                         
  10 -13   3          0.64        -53.42        96.53 o                         
  -8 -12   3         32.05        169.83        83.51 o                         
  -7 -12   3        456.33        535.39        92.58 o                         
  -6 -12   3        132.10        193.12        96.59 o                         
  -5 -12   3        217.86        108.60        80.92 o                         
  -4 -12   3        184.12        168.02        68.01 o                         
  -3 -12   3        681.64        750.47        85.60 o                         
  -2 -12   3       1669.42       1612.83       125.46 o                         
  -1 -12   3        453.86        714.32        82.44 o                         
   0 -12   3       1771.10       2038.83       134.08 o                         
   1 -12   3        491.85        749.65        83.41 o                         
   2 -12   3       1065.96       1343.76        90.09 o                         
   3 -12   3        334.35        499.95        58.43 o                         
   4 -12   3          3.47        -20.21        33.29 o                         
   5 -12   3        133.23        155.59        43.08 o                         
   6 -12   3        376.07        498.34        53.72 o                         
   7 -12   3        798.89        815.06       130.62 o                         
   8 -12   3         79.78        132.71        96.41 o                         
   9 -12   3         69.54         55.00       192.51 o                         
  10 -12   3        266.09        103.48       120.92 o                         
  11 -12   3        171.09        168.70       160.10 o                         
  -9 -11   3        172.73        269.38        82.86 o                         
  -8 -11   3        681.10        767.51       103.25 o                         
  -7 -11   3        266.39        254.97        70.56 o                         
  -6 -11   3        279.30        127.99        82.91 o                         
  -5 -11   3         16.75         92.69        76.49 o                         
  -4 -11   3        555.09        369.05        72.67 o                         
  -3 -11   3       2152.39       2265.60       159.14 o                         
  -2 -11   3        136.99        223.99        65.57 o                         
  -1 -11   3        743.93        901.07        82.26 o                         
   0 -11   3       3130.97       2806.86       171.41 o                         
   1 -11   3        106.19        330.87        57.30 o                         
   2 -11   3         70.95        159.72        41.84 o                         
   3 -11   3         43.99        -34.50        34.50 o                         
   4 -11   3        299.98        282.03        46.43 o                         
   5 -11   3        244.42        229.85        42.16 o                         
   6 -11   3        277.20        267.78        42.41 o                         
   7 -11   3        101.59         35.09        47.22 o                         
   8 -11   3         20.59         26.49        51.62 o                         
   9 -11   3        180.33        215.69        66.13 o                         
  10 -11   3        197.94        129.23        73.45 o                         
  11 -11   3          4.87        -66.39        72.03 o                         
  12 -11   3        147.82        147.38        90.93 o                         
 -10 -10   3          0.25        -22.66        70.18 o                         
  -9 -10   3        360.59        397.67       109.92 o                         
  -8 -10   3         76.23        168.76        70.95 o                         
  -7 -10   3        358.00        308.57        50.51 o                         
  -6 -10   3        106.39        139.83        54.89 o                         
  -5 -10   3          4.55        -17.17        41.88 o                         
  -4 -10   3        873.34        641.70        84.66 o                         
  -3 -10   3         72.10        187.42        48.74 o                         
  -2 -10   3        902.84        970.60        80.21 o                         
  -1 -10   3       2687.02       2892.06       190.10 o                         
   0 -10   3        383.05        515.06        60.31 o                         
   1 -10   3        323.06        322.09        45.34 o                         
   2 -10   3        226.37        273.38        50.78 o                         
   3 -10   3          7.09        -28.97        28.97 o                         
   4 -10   3        349.59        361.55        44.03 o                         
   5 -10   3         72.54         62.01        31.33 o                         
   6 -10   3        230.99        214.21        36.58 o                         
   7 -10   3        890.41        825.37        94.19 o                         
   8 -10   3        261.27        258.26        45.30 o                         
   9 -10   3        327.81        376.69        78.73 o                         
  10 -10   3         15.90         22.25        65.06 o                         
  11 -10   3        197.52        141.34        86.07 o                         
  12 -10   3          2.49        -72.17        72.17 o                         
 -11  -9   3         76.65         85.69        81.28 o                         
 -10  -9   3        623.46        461.28        90.08 o                         
  -9  -9   3        134.84        127.30        59.18 o                         
  -8  -9   3         75.52          5.02        41.54 o                         
  -7  -9   3       2517.31       3401.23       130.49 o                         
  -6  -9   3       2283.54       2291.96        88.80 o                         
  -5  -9   3        756.55        981.67        76.81 o                         
  -4  -9   3       1198.22       1211.35        91.23 o                         
  -3  -9   3         16.35         57.79        32.47 o                         
  -2  -9   3       1334.18       1132.97        74.65 o                         
  -1  -9   3        298.86        266.15        43.11 o                         
   0  -9   3          6.43        -29.53        29.53 o                         
   1  -9   3        170.52        198.00        31.74 o                         
   2  -9   3        908.24       1104.07        69.02 o                         
   3  -9   3         89.48         83.01        26.85 o                         
   4  -9   3        127.20        118.05        26.23 o                         
   5  -9   3          1.61         -7.37        22.06 o                         
   6  -9   3        382.08        402.73        56.20 o                         
   7  -9   3         32.89        -15.48        31.91 o                         
   8  -9   3         75.22         25.02        38.21 o                         
   9  -9   3         29.07         87.57        66.32 o                         
  10  -9   3          0.43          9.08        54.67 o                         
  11  -9   3        103.51        168.78        82.10 o                         
  12  -9   3         18.20         17.09        76.94 o                         
  13  -9   3         25.44         76.69        85.55 o                         
 -11  -8   3          6.56         -8.30        94.87 o                         
 -10  -8   3         69.33         21.04        66.65 o                         
  -9  -8   3        130.98         57.16        63.50 o                         
  -8  -8   3          3.57          7.45        40.68 o                         
  -7  -8   3       5363.49       6008.78       194.93 o                         
  -6  -8   3          0.43        136.97        28.00 o                         
  -5  -8   3       1271.59       1412.13        57.28 o                         
  -4  -8   3       2659.62       3079.18        94.41 o                         
  -3  -8   3        556.17        579.09        55.16 o                         
  -2  -8   3       1670.53       1926.09        81.57 o                         
  -1  -8   3          5.58        -17.62        23.79 o                         
   0  -8   3       2295.92       2129.60        90.47 o                         
   1  -8   3       3237.48       2772.44        85.55 o                         
   2  -8   3        145.81        139.07        23.55 o                         
   3  -8   3        182.95        196.21        26.87 o                         
   4  -8   3        316.07        286.78        30.05 o                         
   5  -8   3        522.48        472.82        35.92 o                         
   6  -8   3         72.56         68.72        30.03 o                         
   7  -8   3        167.49        127.93        27.96 o                         
   8  -8   3        732.27        653.77        81.21 o                         
   9  -8   3        361.97        512.91        72.77 o                         
  10  -8   3         45.44        165.59        52.99 o                         
  11  -8   3         25.80         75.33        60.94 o                         
  12  -8   3         64.25         77.14        79.82 o                         
  13  -8   3          2.70        -73.95        73.95 o                         
 -12  -7   3        160.17        160.07        72.16 o                         
 -11  -7   3        771.82        784.14        91.42 o                         
 -10  -7   3        101.67         30.77        50.81 o                         
  -9  -7   3         46.64         58.59        44.31 o                         
  -8  -7   3         21.83        -15.49        35.49 o                         
  -7  -7   3        229.96        222.71        28.45 o                         
  -6  -7   3       5059.33       5196.30       128.19 o                         
  -5  -7   3       2943.62       3573.58       100.16 o                         
  -4  -7   3       3095.22       3178.20        96.05 o                         
  -3  -7   3        425.69        406.93        32.30 o                         
  -2  -7   3       1249.22        995.70        57.30 o                         
  -1  -7   3        997.21       1003.51        61.94 o                         
   0  -7   3         26.61         25.63        17.30 o                         
   1  -7   3         68.71         40.76        17.12 o                         
   2  -7   3       2470.92       2135.90        63.61 o                         
   3  -7   3          1.29         -5.04        17.29 o                         
   4  -7   3       1166.05        974.43        45.95 o                         
   5  -7   3        847.88        742.61        65.42 o                         
   6  -7   3        568.38        527.11        35.28 o                         
   7  -7   3          6.94        131.84        30.03 o                         
   8  -7   3        221.22        203.35        46.13 o                         
   9  -7   3       1028.79       1255.69       140.09 o                         
  10  -7   3        471.83        589.44        69.12 o                         
  11  -7   3         47.00         84.03        53.45 o                         
  12  -7   3         52.09         72.30        59.16 o                         
  13  -7   3        390.40        359.95        79.90 o                         
 -13  -6   3        111.96        105.84        72.96 o                         
 -12  -6   3        188.11        137.71        70.65 o                         
 -11  -6   3        645.75        810.75       105.36 o                         
 -10  -6   3        270.41        300.81        54.16 o                         
  -9  -6   3        241.96        282.33        52.66 o                         
  -8  -6   3        986.40        938.83        51.49 o                         
  -7  -6   3       4395.76       4595.91       127.19 o                         
  -6  -6   3       2014.29       2071.61        63.94 o                         
  -5  -6   3       7755.84       7817.23       180.81 o                         
  -4  -6   3       3423.70       4048.46       106.98 o                         
  -3  -6   3        410.78        484.10        35.23 o                         
  -2  -6   3       1599.17       1465.13        53.86 o                         
  -1  -6   3        324.66        401.54        25.57 o                         
   0  -6   3        119.61        171.99        19.31 o                         
   1  -6   3        724.32        946.45        38.63 o                         
   2  -6   3       1590.26       1385.72        53.51 o                         
   3  -6   3       1769.22       1628.57        79.35 o                         
   4  -6   3       4286.33       4482.58       134.95 o                         
   5  -6   3       1084.79       1214.57        46.17 o                         
   6  -6   3         93.94        160.72        26.17 o                         
   7  -6   3       1107.32       1320.72        82.11 o                         
   8  -6   3       1007.49        810.34        83.52 o                         
   9  -6   3        407.05        448.55        60.49 o                         
  10  -6   3       1711.72       1861.65       125.54 o                         
  11  -6   3         72.73        173.20        58.93 o                         
  12  -6   3        396.21        334.87        68.78 o                         
  13  -6   3          1.22        -42.29        46.55 o                         
  14  -6   3         10.44         62.27        72.04 o                         
 -13  -5   3        175.92        252.80        77.16 o                         
 -12  -5   3       1215.11       1205.45       107.42 o                         
 -11  -5   3       1115.53       1070.14       114.58 o                         
 -10  -5   3        412.99        443.57        59.23 o                         
  -9  -5   3        374.74        503.81        43.70 o                         
  -8  -5   3        754.91        721.58        40.97 o                         
  -7  -5   3        138.39        172.57        25.44 o                         
  -6  -5   3       3810.99       3972.84       100.67 o                         
  -5  -5   3       1065.75       1084.66        41.29 o                         
  -4  -5   3       2883.64       3068.38        78.79 o                         
  -3  -5   3       3273.07       2776.60        84.13 o                         
  -2  -5   3          1.72         -3.79        12.96 o                         
  -1  -5   3        379.96        367.10        24.13 o                         
   0  -5   3       1412.94       1196.56        36.98 o                         
   1  -5   3        263.86        187.12        17.93 o                         
   2  -5   3        642.59        612.53        28.57 o                         
   3  -5   3      23662.26      22722.04       564.67 o                         
   4  -5   3       1180.09       1783.01        56.12 o                         
   5  -5   3       3861.91       3960.21       112.33 o                         
   6  -5   3       2047.33       2068.53        80.00 o                         
   7  -5   3        537.85        509.07        53.70 o                         
   8  -5   3        376.87        418.47        73.93 o                         
   9  -5   3       1720.14       1739.09       108.36 o                         
  10  -5   3         52.45         26.23        54.42 o                         
  11  -5   3          6.66         33.66        54.11 o                         
  12  -5   3          3.92         -3.79        54.07 o                         
  13  -5   3         40.50         35.76        51.59 o                         
  14  -5   3        539.51        615.81        86.13 o                         
 -14  -4   3        142.58        177.78        77.97 o                         
 -13  -4   3        890.46        845.37       142.48 o                         
 -12  -4   3        130.08        177.84        56.65 o                         
 -11  -4   3        876.62        949.40        78.34 o                         
 -10  -4   3       1110.04       1198.40        91.03 o                         
  -9  -4   3        503.43        438.05        36.76 o                         
  -8  -4   3       1432.52       1271.09        48.83 o                         
  -7  -4   3       1563.53       1614.32        51.69 o                         
  -6  -4   3          6.50         29.34        18.53 o                         
  -5  -4   3       2532.32       2542.44        68.94 o                         
  -4  -4   3       1772.62       1466.08        43.58 o                         
  -3  -4   3         44.94         60.60        15.13 o                         
  -2  -4   3        141.87        141.30        18.64 o                         
  -1  -4   3       1214.35       1130.46        36.00 o                         
   0  -4   3          1.02         -5.37         9.68 o                         
   1  -4   3         45.56         65.55        11.64 o                         
   2  -4   3       8381.01       9489.35       240.69 o                         
   3  -4   3       1409.43       1537.75        45.00 o                         
   4  -4   3       1406.88       1274.16        46.26 o                         
   5  -4   3        242.04        390.49        43.47 o                         
   6  -4   3       2755.25       2852.93        99.78 o                         
   7  -4   3          6.96         21.00        33.33 o                         
   8  -4   3        201.84        179.40        45.10 o                         
   9  -4   3          2.47         -3.38        41.51 o                         
  10  -4   3        157.12         97.10        62.11 o                         
  11  -4   3        557.14        611.48        82.16 o                         
  12  -4   3        303.18        333.61        55.52 o                         
  13  -4   3       1559.72       1852.28       198.76 o                         
  14  -4   3        191.90        172.28        64.73 o                         
 -14  -3   3        384.47        351.93        82.06 o                         
 -13  -3   3          2.16         89.28        56.69 o                         
 -12  -3   3       1540.76       1593.69       183.34 o                         
 -11  -3   3       1986.71       2197.18        89.28 o                         
 -10  -3   3         60.84        116.62        34.31 o                         
  -9  -3   3       3574.47       3828.55       137.25 o                         
  -8  -3   3         37.07         37.76        22.09 o                         
  -7  -3   3        304.51        227.19        24.47 o                         
  -6  -3   3        441.90        573.12        39.12 o                         
  -5  -3   3       1604.34       1429.13        45.65 o                         
  -4  -3   3          7.27         31.64        12.30 o                         
  -3  -3   3        684.00        891.70        29.56 o                         
  -2  -3   3       9403.63       9386.56       183.70 o                         
  -1  -3   3       6957.19       6659.59       149.01 o                         
   0  -3   3         10.85         11.78        11.82 o                         
   1  -3   3       1556.69       2017.14        49.26 o                         
   2  -3   3      15799.13      16527.17       333.02 o                         
   3  -3   3       8291.20       8764.41       183.06 o                         
   4  -3   3          2.78         10.25        15.80 o                         
   5  -3   3        658.25        810.22        33.44 o                         
   6  -3   3       1770.70       1498.04        58.67 o                         
   7  -3   3         12.64          7.80        28.61 o                         
   8  -3   3        377.39        330.03        31.36 o                         
   9  -3   3        148.01         85.09        27.52 o                         
  10  -3   3       1145.99       1224.81        61.68 o                         
  11  -3   3          1.71         75.38        46.32 o                         
  12  -3   3        866.11        926.44        75.11 o                         
  13  -3   3         18.60        -39.34        49.32 o                         
  14  -3   3        216.03        157.98        70.24 o                         
 -14  -2   3        226.34        217.31        74.47 o                         
 -13  -2   3       1168.06       1026.19        94.04 o                         
 -12  -2   3        358.73        343.48        46.86 o                         
 -11  -2   3        502.86        529.73        50.33 o                         
 -10  -2   3       4613.72       4487.99       130.33 o                         
  -9  -2   3         69.60        162.03        32.89 o                         
  -8  -2   3        529.26        604.20        39.20 o                         
  -7  -2   3        324.72        432.09        29.91 o                         
  -6  -2   3         16.77        -19.26        19.26 o                         
  -5  -2   3        832.24        879.10        33.73 o                         
  -4  -2   3       1688.50       1750.80        41.55 o                         
  -3  -2   3      26545.48      25603.39       428.80 o                         
  -2  -2   3       8474.69       6423.34       111.36 o                         
  -1  -2   3       6173.38       5099.52       101.91 o                         
   0  -2   3       2417.17       2507.59        52.64 o                         
   1  -2   3        328.97        240.95        18.20 o                         
   2  -2   3      51276.18      53673.08      1134.72 o                         
   3  -2   3       7672.40       9861.80       204.24 o                         
   4  -2   3       2426.90       2574.42        62.59 o                         
   5  -2   3          1.89         75.62        20.03 o                         
   6  -2   3       1915.61       1738.03        72.65 o                         
   7  -2   3          8.90         88.79        32.24 o                         
   8  -2   3        175.34         87.02        35.41 o                         
   9  -2   3        232.21        155.81        33.29 o                         
  10  -2   3        116.70        116.07        32.09 o                         
  11  -2   3        308.84        269.65        46.40 o                         
  12  -2   3         82.60         44.22        46.47 o                         
  13  -2   3       1424.80       1221.02       136.43 o                         
  14  -2   3        462.38        451.85       101.38 o                         
 -14  -1   3        676.16        684.81        80.05 o                         
 -13  -1   3          0.21         -4.48        41.20 o                         
 -12  -1   3        111.46         76.44        39.74 o                         
 -11  -1   3        951.32        963.07        60.79 o                         
 -10  -1   3        922.98        778.70        53.64 o                         
  -9  -1   3        171.14        172.93        33.81 o                         
  -8  -1   3       2780.01       2179.21        74.06 o                         
  -7  -1   3       1429.43       1555.60        55.78 o                         
  -6  -1   3        168.10        146.93        20.05 o                         
  -5  -1   3       4154.70       4791.83        93.59 o                         
  -4  -1   3       3147.76       3974.86        71.40 o                         
  -3  -1   3          9.77        148.71        11.87 o                         
  -2  -1   3       4548.19       5737.20       100.12 o                         
  -1  -1   3      15701.19      14834.19       258.90 o                         
   0  -1   3        352.47        317.87        16.14 o                         
   1  -1   3        454.37        492.48        25.85 o                         
   2  -1   3      17663.96      19810.46       452.21 o                         
   3  -1   3       2616.15       2474.23        62.60 o                         
   4  -1   3          1.70         42.98        16.45 o                         
   5  -1   3       1054.27       1163.27        50.30 o                         
   6  -1   3        240.46        272.52        35.16 o                         
   7  -1   3        562.64        682.60        52.73 o                         
   8  -1   3        113.00        244.61        54.83 o                         
   9  -1   3        134.13        138.82        38.41 o                         
  10  -1   3        218.68        154.63        42.91 o                         
  11  -1   3          4.72        -29.42        32.39 o                         
  12  -1   3       1775.50       1656.25       118.38 o                         
  13  -1   3        102.73        142.74        70.42 o                         
  14  -1   3        247.59         41.65        83.59 o                         
 -15   0   3        507.73        432.39        97.25 o                         
 -14   0   3        247.27        270.86        64.66 o                         
 -13   0   3       1001.92       1087.15        70.43 o                         
 -12   0   3          5.51        -19.45        36.19 o                         
 -11   0   3        170.88        110.09        37.16 o                         
 -10   0   3        215.24        229.79        38.33 o                         
  -9   0   3       3495.04       3569.73       106.66 o                         
  -8   0   3       4307.04       4744.92       129.46 o                         
  -7   0   3         76.69         43.31        23.53 o                         
  -6   0   3        382.22        523.00        27.16 o                         
  -5   0   3        768.21        684.18        25.93 o                         
  -4   0   3        530.39        557.23        21.15 o                         
  -3   0   3       1174.41       1277.89        28.95 o                         
  -2   0   3       9303.64      11084.13       187.67 o                         
  -1   0   3        159.86        126.40         9.09 o                         
   0   0   3        708.99        543.49        20.27 o                         
   1   0   3         24.03         83.42        10.72 o                         
   2   0   3        836.10        839.42        34.19 o                         
   3   0   3        148.92        115.75        19.99 o                         
   4   0   3        118.79         94.17        17.70 o                         
   5   0   3          0.34         51.53        19.52 o                         
   6   0   3       2871.40       2991.16       104.14 o                         
   7   0   3        249.17        283.05        34.42 o                         
   8   0   3       1623.36       1610.59       145.12 o                         
   9   0   3        108.40         88.36        34.99 o                         
  10   0   3        157.80        209.20        44.25 o                         
  11   0   3       1291.59       1261.85        69.28 o                         
  12   0   3        747.53        703.68        91.32 o                         
  13   0   3         13.45        -54.27        59.70 o                         
 -15   1   3        189.08        326.50        80.33 o                         
 -14   1   3         74.01        108.38        58.84 o                         
 -13   1   3        266.56        266.50        48.92 o                         
 -12   1   3          0.17        -18.59        35.20 o                         
 -11   1   3          2.06        -32.60        32.60 o                         
 -10   1   3       2637.86       2778.72        91.25 o                         
  -9   1   3        564.21        455.47        40.01 o                         
  -8   1   3         25.47         60.94        25.79 o                         
  -7   1   3       3621.43       3332.30        94.43 o                         
  -6   1   3        293.71        318.13        23.63 o                         
  -5   1   3          0.95         62.66        12.81 o                         
  -4   1   3       1569.34       1723.52        37.77 o                         
  -3   1   3       6270.96       5764.93       106.13 o                         
  -2   1   3       1120.76       1289.38        35.45 o                         
  -1   1   3        567.34        471.02        17.87 o                         
   0   1   3      10019.99      11626.20       266.35 o                         
   1   1   3        130.70         92.38        11.09 o                         
   2   1   3       4944.25       5156.58       123.57 o                         
   3   1   3        344.92        614.45        31.38 o                         
   4   1   3        205.78        379.35        60.18 o                         
   5   1   3       4239.60       4462.41       135.61 o                         
   6   1   3          1.31         65.49        20.81 o                         
   7   1   3       2617.88       2843.46        84.82 o                         
   8   1   3        329.59        278.34        53.79 o                         
   9   1   3        294.95        232.24        39.45 o                         
  10   1   3        332.43        395.61        47.49 o                         
  11   1   3       3114.81       3577.64       144.22 o                         
  12   1   3          1.42        -17.35        48.23 o                         
  13   1   3        903.12        737.18       115.16 o                         
 -15   2   3        600.97        794.82        86.94 o                         
 -14   2   3        433.42        479.24        74.08 o                         
 -13   2   3        391.83        384.03        64.74 o                         
 -12   2   3         51.97         29.55        42.00 o                         
 -11   2   3        205.22        129.93        40.32 o                         
 -10   2   3        298.72        288.19        42.90 o                         
  -9   2   3         49.99         48.14        31.91 o                         
  -8   2   3      20923.29      21789.69       511.10 o                         
  -7   2   3        422.07        331.40        26.32 o                         
  -6   2   3         66.64         38.67        14.73 o                         
  -5   2   3       6304.20       6005.45       139.72 o                         
  -4   2   3       4014.22       3418.70        80.25 o                         
  -3   2   3        435.05        473.06        22.62 o                         
  -2   2   3        355.54        269.13        20.20 o                         
  -1   2   3       1116.47       1313.48        41.78 o                         
   0   2   3        689.22        491.01        33.86 o                         
   1   2   3       1137.78        859.46        28.59 o                         
   2   2   3          3.06         -8.90        12.64 o                         
   3   2   3        193.04        263.60        16.43 o                         
   4   2   3       1981.89       2515.65        66.53 o                         
   5   2   3       1121.33       1000.04        41.90 o                         
   6   2   3       7661.01       7430.04       195.92 o                         
   7   2   3         98.76        116.63        23.03 o                         
   8   2   3       3277.94       3362.59        97.81 o                         
   9   2   3        856.37        818.67        55.42 o                         
  10   2   3       3028.27       3005.03       111.28 o                         
  11   2   3         54.56         65.04        57.40 o                         
  12   2   3        220.04        217.14        63.42 o                         
  13   2   3         28.89        -67.85       101.07 o                         
 -15   3   3          0.96        -15.74        58.62 o                         
 -14   3   3        205.37        231.94        62.47 o                         
 -13   3   3        639.91        663.05        77.82 o                         
 -12   3   3         61.63         64.11        46.93 o                         
 -11   3   3          0.55        -10.44        43.22 o                         
 -10   3   3         20.99         10.45        39.50 o                         
  -9   3   3       6227.76       6403.21       204.53 o                         
  -8   3   3        413.66        368.79        46.39 o                         
  -7   3   3          7.99         17.23        21.78 o                         
  -6   3   3       1671.47       1443.45        52.64 o                         
  -5   3   3       4861.46       5014.36       137.81 o                         
  -4   3   3        516.83        560.54        39.63 o                         
  -3   3   3        848.88        868.72        50.54 o                         
  -2   3   3        248.41        376.67        28.15 o                         
  -1   3   3       2162.44       2132.35        77.71 o                         
   0   3   3       2026.19       2044.59        74.59 o                         
   1   3   3       1091.70       1165.08        45.31 o                         
   2   3   3         21.51         55.93        12.60 o                         
   3   3   3        216.59        236.53        17.97 o                         
   4   3   3       1604.56       1698.26        54.40 o                         
   5   3   3       2286.01       2993.93       100.20 o                         
   6   3   3        365.90        411.93        23.57 o                         
   7   3   3       1074.94        995.32        46.55 o                         
   8   3   3        336.54        284.84        26.90 o                         
   9   3   3       1207.82       1256.04        66.52 o                         
  10   3   3         14.02        -42.80        61.53 o                         
  11   3   3        427.45        434.03        91.52 o                         
  12   3   3        333.36        400.92        75.54 o                         
  13   3   3        378.55        617.01        97.25 o                         
 -15   4   3        212.58        222.31        70.06 o                         
 -14   4   3        595.54        557.77        90.50 o                         
 -13   4   3        183.91        196.04        57.11 o                         
 -12   4   3        246.56        250.62        55.80 o                         
 -11   4   3         10.55         82.23        47.72 o                         
 -10   4   3        925.23        834.11        69.62 o                         
  -9   4   3         38.78          6.68        35.39 o                         
  -8   4   3        389.38        427.51        36.89 o                         
  -7   4   3      15949.13      16439.27       388.96 o                         
  -6   4   3       6229.93       6334.25       187.11 o                         
  -5   4   3        200.49        159.59        39.82 o                         
  -4   4   3       1955.29       1786.11        68.55 o                         
  -3   4   3       7471.48       7901.64       208.09 o                         
  -2   4   3       1374.02       1401.18        49.92 o                         
  -1   4   3        924.65       1273.57        73.61 o                         
   0   4   3         20.52        195.69        30.93 o                         
   1   4   3         21.53         98.62        24.05 o                         
   2   4   3        647.56       1073.90        41.68 o                         
   3   4   3       7373.63       8798.84       394.18 o                         
   4   4   3        455.33        587.97        71.13 o                         
   5   4   3          0.61         17.19        65.32 o                         
   6   4   3       2040.04       1962.06       208.55 o                         
   7   4   3        215.80        316.09        42.46 o                         
   8   4   3       1066.20       1071.23        75.52 o                         
   9   4   3        860.25        930.71        93.28 o                         
  10   4   3        455.33        395.47        82.77 o                         
  11   4   3        809.15        620.99       100.76 o                         
  12   4   3         26.74         55.77        79.30 o                         
 -15   5   3        540.96        744.31       121.76 o                         
 -14   5   3         14.66         88.30        60.80 o                         
 -13   5   3       1147.98       1080.92        93.39 o                         
 -12   5   3       1130.20        954.40        82.33 o                         
 -11   5   3        185.47        256.42        54.00 o                         
 -10   5   3        276.19        188.39        47.08 o                         
  -9   5   3         40.84        -35.28        35.28 o                         
  -8   5   3       1929.20       1887.48        75.72 o                         
  -7   5   3        197.47        132.56        24.54 o                         
  -6   5   3        623.80        591.16        63.96 o                         
  -5   5   3       7228.76       8166.82       311.89 o                         
  -4   5   3        521.97        337.57        46.41 o                         
  -3   5   3        303.43        212.19        33.84 o                         
  -2   5   3       1702.25       1521.66        65.64 o                         
  -1   5   3        263.53        326.35        36.48 o                         
   0   5   3        388.47        344.63        34.23 o                         
   1   5   3       1490.40       1743.97        78.50 o                         
   2   5   3        138.28        123.30        17.92 o                         
   3   5   3       3121.23       3041.80       102.45 o                         
   4   5   3        165.35        324.77       124.90 o                         
   5   5   3        209.38        241.78        93.96 o                         
   6   5   3        374.30        255.53       103.13 o                         
   7   5   3        139.47         81.36       104.28 o                         
   8   5   3       1020.08       1093.21        73.78 o                         
   9   5   3        236.39        203.54        71.17 o                         
  10   5   3        201.82        396.28        85.26 o                         
  11   5   3        287.41        335.49        88.06 o                         
  12   5   3        124.89        139.78        88.90 o                         
 -15   6   3         99.26         70.96        61.49 o                         
 -14   6   3        447.00        589.71        98.02 o                         
 -13   6   3       1677.26       1653.12       144.16 o                         
 -12   6   3         25.17        117.45        52.13 o                         
 -11   6   3        986.24       1150.51        86.52 o                         
 -10   6   3        404.07        371.03        53.90 o                         
  -9   6   3         77.46         96.36        26.66 o                         
  -8   6   3        101.04        118.60        26.27 o                         
  -7   6   3        990.83        753.04        45.85 o                         
  -6   6   3        541.00        658.13        60.18 o                         
  -5   6   3         23.09        183.04        37.15 o                         
  -4   6   3        509.29        688.29        76.08 o                         
  -3   6   3        251.39        191.32        45.33 o                         
  -2   6   3          1.87         87.69        50.38 o                         
  -1   6   3        478.27        499.93        45.38 o                         
   0   6   3        573.29       1164.42        60.06 o                         
   1   6   3        233.63        479.58        49.02 o                         
   2   6   3       2956.49       3734.22       125.19 o                         
   3   6   3        388.89        376.83        21.56 o                         
   4   6   3        962.22       1041.38        92.75 o                         
   5   6   3        539.81        508.78       113.44 o                         
   6   6   3         38.62        136.36        95.11 o                         
   7   6   3         75.36        151.26       103.13 o                         
   8   6   3        131.49        112.48        78.96 o                         
   9   6   3          2.72         13.93        85.39 o                         
  10   6   3       1229.23        986.01       113.78 o                         
  11   6   3          3.99        -70.75        70.75 o                         
 -14   7   3        702.99        721.05        82.56 o                         
 -13   7   3         66.54          5.80        54.61 o                         
 -12   7   3        299.37        315.80        61.37 o                         
 -11   7   3        999.35        685.61        68.83 o                         
 -10   7   3         90.36         74.10        44.79 o                         
  -9   7   3          1.72         -6.40        28.26 o                         
  -8   7   3       1668.55       1854.70       108.34 o                         
  -7   7   3          3.14         12.88        37.70 o                         
  -6   7   3          8.26         25.08        32.56 o                         
  -5   7   3       1762.14       1790.61        95.87 o                         
  -4   7   3        324.16        417.67        51.11 o                         
  -3   7   3        286.27        394.23        46.03 o                         
  -2   7   3        724.95        702.40        57.06 o                         
  -1   7   3          2.55          3.56        37.85 o                         
   0   7   3         31.66         59.61        26.26 o                         
   1   7   3         44.36         70.57        24.50 o                         
   2   7   3        579.34        477.59        35.43 o                         
   3   7   3         62.54        102.85        17.49 o                         
   4   7   3        929.28       1260.73        66.02 o                         
   5   7   3          0.98        -20.63        74.48 o                         
   6   7   3        926.85        784.94       156.99 o                         
   7   7   3        553.65        420.54       137.51 o                         
   8   7   3        206.95        328.34        88.74 o                         
   9   7   3       1155.60       1245.15       125.12 o                         
  10   7   3        101.18        161.31        75.70 o                         
  11   7   3         73.74        244.02       113.99 o                         
 -14   8   3         61.00        126.71        74.86 o                         
 -13   8   3         79.03        140.68        58.88 o                         
 -12   8   3       1253.35       1413.88       158.15 o                         
 -11   8   3       1244.08       1136.93       123.85 o                         
 -10   8   3         54.58         33.15        47.26 o                         
  -9   8   3          6.07         12.55        37.07 o                         
  -8   8   3       2617.94       2601.05       153.28 o                         
  -7   8   3         20.35         21.40        39.61 o                         
  -6   8   3        357.21        261.37        47.16 o                         
  -5   8   3          9.25         92.98        38.20 o                         
  -4   8   3       2036.30       2098.53       107.62 o                         
  -3   8   3        681.33        631.99        60.08 o                         
  -2   8   3        579.78        811.56        74.34 o                         
  -1   8   3        111.04        132.35        47.89 o                         
   0   8   3         13.88        193.64        93.96 o                         
   1   8   3         19.76         10.76        24.95 o                         
   2   8   3        787.13        700.59        46.78 o                         
   3   8   3       1081.07       1076.56        49.83 o                         
   4   8   3        171.97        173.02        31.92 o                         
   5   8   3       1161.13        811.29       166.16 o                         
   6   8   3        921.79        760.88       163.86 o                         
   7   8   3        105.45        220.01       121.47 o                         
   8   8   3         17.33         59.59       118.03 o                         
   9   8   3        356.51        512.89       110.94 o                         
  10   8   3         15.54         23.07        99.36 o                         
 -14   9   3         13.50         84.82        60.66 o                         
 -13   9   3        582.29        548.75        75.39 o                         
 -12   9   3        971.41        788.26        91.09 o                         
 -11   9   3        821.33        699.03       107.01 o                         
 -10   9   3         98.96         56.36        50.18 o                         
  -9   9   3       1291.27       1208.17        79.38 o                         
  -8   9   3         38.35         60.32        46.97 o                         
  -7   9   3        651.72        556.35        65.05 o                         
  -6   9   3          9.64         91.46        43.47 o                         
  -5   9   3       1741.42       1984.27       114.19 o                         
  -4   9   3       2333.74       2393.20       120.44 o                         
  -3   9   3         16.54        705.17       259.55 o                         
  -2   9   3        259.16        336.07        53.60 o                         
  -1   9   3       1587.12       1715.03       148.64 o                         
   0   9   3        744.86        674.72        81.79 o                         
   1   9   3         46.12          0.22        32.84 o                         
   2   9   3         74.40         43.69        25.91 o                         
   3   9   3        176.47        164.71        34.24 o                         
   4   9   3       1096.13       1121.17        65.62 o                         
   5   9   3        475.01        554.61       130.63 o                         
   6   9   3        139.64         55.00       107.71 o                         
   7   9   3        269.77        473.26       158.13 o                         
   8   9   3        265.54        179.91       131.78 o                         
   9   9   3          8.19        -15.08       130.06 o                         
  10   9   3         83.29        241.07        88.56 o                         
 -13  10   3        197.77        248.31        67.56 o                         
 -12  10   3        499.25        443.70        71.59 o                         
 -11  10   3         18.80         44.96        55.92 o                         
 -10  10   3       1847.56       2211.62       235.78 o                         
  -9  10   3          1.38        -34.41        49.20 o                         
  -8  10   3        182.64         73.90        50.60 o                         
  -7  10   3        476.72        497.82        69.14 o                         
  -6  10   3         57.61        -39.25        40.18 o                         
  -5  10   3        703.63        807.27        76.97 o                         
  -4  10   3        934.25       1952.63       168.38 o                         
  -3  10   3        115.92        152.06        47.52 o                         
  -2  10   3       1443.65       1395.24       173.56 o                         
  -1  10   3        532.84        601.55        85.07 o                         
   0  10   3        150.55        120.30        70.76 o                         
   1  10   3        289.02        183.68        45.26 o                         
   2  10   3        637.34        636.37        62.28 o                         
   3  10   3        510.69        382.57        58.32 o                         
   4  10   3        135.12        315.07        53.86 o                         
   5  10   3         39.22        -17.19        98.55 o                         
   6  10   3       1537.32       1832.29       255.54 o                         
   7  10   3        658.48        531.70       165.01 o                         
   8  10   3        282.27        304.81       156.99 o                         
   9  10   3          1.33          8.22        86.44 o                         
 -13  11   3         93.70         88.29        61.69 o                         
 -12  11   3         10.54          7.17        52.56 o                         
 -11  11   3        431.85        498.71        90.48 o                         
 -10  11   3        209.51        273.80       115.88 o                         
  -9  11   3         28.90        127.13        62.30 o                         
  -8  11   3        690.05        854.98        92.13 o                         
  -7  11   3        215.04        226.61        57.69 o                         
  -6  11   3        169.48        151.72        54.37 o                         
  -5  11   3          4.99          5.22        56.57 o                         
  -4  11   3         11.66         37.98        44.05 o                         
  -3  11   3        875.88        774.99        85.08 o                         
  -2  11   3        244.64        332.60        62.27 o                         
  -1  11   3        987.20       1082.02       114.65 o                         
   0  11   3       1243.69       1250.36       201.10 o                         
   1  11   3        133.36        145.77        47.93 o                         
   2  11   3        247.51        319.44        66.63 o                         
   3  11   3        129.58        111.15       113.44 o                         
   4  11   3        119.27          4.58       104.28 o                         
   5  11   3       1027.03        956.82       189.07 o                         
   6  11   3        984.10       1389.97       233.76 o                         
   7  11   3        365.45        348.35       159.28 o                         
   8  11   3          1.30        -30.94       139.80 o                         
 -12  12   3         24.11         45.26        99.24 o                         
 -11  12   3        170.64        225.75        78.09 o                         
 -10  12   3         19.40        -26.95        63.61 o                         
  -9  12   3        428.55        589.50        88.72 o                         
  -8  12   3        126.77        186.80        69.94 o                         
  -7  12   3         40.49        262.02        64.13 o                         
  -6  12   3          0.26         53.52        53.79 o                         
  -5  12   3        273.57        225.59        57.71 o                         
  -4  12   3         32.70        102.09        49.24 o                         
  -3  12   3          1.42        198.71        54.98 o                         
  -2  12   3         25.78        -18.69        68.00 o                         
  -1  12   3         62.84         89.65        62.42 o                         
   0  12   3        256.18        193.39        70.87 o                         
   1  12   3          3.65        -28.44        56.60 o                         
   2  12   3        106.85        190.08        78.40 o                         
   3  12   3        202.05        106.57       115.74 o                         
   4  12   3        370.01        323.14       142.09 o                         
   5  12   3        238.02        320.85       137.51 o                         
   6  12   3        416.73        393.04       156.99 o                         
   7  12   3        111.60        246.37       150.11 o                         
 -11  13   3         36.64         78.01       125.84 o                         
 -10  13   3        339.27        576.75       157.82 o                         
  -9  13   3         54.32         87.62        70.35 o                         
  -8  13   3          0.37        109.33        67.37 o                         
  -7  13   3        369.20        364.52        77.39 o                         
  -6  13   3        190.52        131.02        64.41 o                         
  -5  13   3         64.83        105.03        80.94 o                         
  -4  13   3        150.08         79.18        87.66 o                         
  -3  13   3         26.82         49.66       133.50 o                         
  -2  13   3         58.68         -0.82        66.43 o                         
  -1  13   3         32.33        -11.35        74.48 o                         
   0  13   3          1.16         83.01        65.26 o                         
   1  13   3        542.36        600.15       111.72 o                         
   2  13   3        257.94        434.29       140.95 o                         
   3  13   3         25.10         -4.58       104.28 o                         
   4  13   3         41.80         27.50       123.76 o                         
   5  13   3        189.80        241.78       142.09 o                         
   6  13   3        173.18        203.97       156.99 o                         
 -10  14   3        110.34        166.97        75.35 o                         
  -9  14   3          0.61        199.29        75.49 o                         
  -8  14   3        354.41        608.88        97.96 o                         
  -7  14   3        907.67        871.26       105.87 o                         
  -6  14   3         27.85        113.54        72.98 o                         
  -5  14   3        285.80        393.48        84.42 o                         
  -4  14   3        136.37        186.52        64.33 o                         
  -3  14   3        902.30        756.20       116.60 o                         
  -2  14   3          1.37        -36.26        70.48 o                         
  -1  14   3         12.97         12.66        81.93 o                         
   0  14   3          9.72          8.16        74.52 o                         
   1  14   3         21.97        -30.94       101.98 o                         
   2  14   3          3.32         36.67       120.32 o                         
   3  14   3        179.50         -6.88       116.88 o                         
   4  14   3          9.22        104.28       130.63 o                         
  -9  15   3        440.44        645.12       139.95 o                         
  -8  15   3        679.81        781.22       108.57 o                         
  -7  15   3          0.45        156.02        78.00 o                         
  -6  15   3          0.50        118.36        70.79 o                         
  -5  15   3        222.68        241.67        70.53 o                         
  -4  15   3         73.20         37.70        81.25 o                         
  -3  15   3          1.08          4.83        75.34 o                         
  -2  15   3         68.51         64.07        82.24 o                         
  -1  15   3          6.71         31.43        77.12 o                         
   0  15   3          6.95         10.31       118.03 o                         
   1  15   3          2.79        187.93       129.49 o                         
   2  15   3        401.65        576.39       193.66 o                         
  -7  16   3        430.34        440.65        92.35 o                         
  -6  16   3        480.92        630.14        89.56 o                         
  -5  16   3         63.18        124.21        81.54 o                         
  -4  16   3          0.17         42.34        87.61 o                         
  -3  16   3         50.91        175.27       174.75 o                         
  -2  16   3         14.32         88.81        80.59 o                         
  -1  16   3         62.63        -14.90       104.28 o                         
   0  16   3          1.71        111.15       145.53 o                         
  -2 -16   4        176.22        266.75        98.84 o                         
  -1 -16   4        326.83        493.67       117.03 o                         
   0 -16   4        402.64        318.01        81.96 o                         
   1 -16   4        533.59        613.09       121.04 o                         
   2 -16   4         20.32         89.35       138.08 o                         
   3 -16   4         26.32         73.91       106.00 o                         
   4 -16   4        801.13        949.67       135.46 o                         
   5 -16   4         51.94        158.13       159.28 o                         
   6 -16   4          7.33        -84.23        95.11 o                         
  -4 -15   4        238.41        240.61       119.75 o                         
  -3 -15   4        113.26        107.82       190.79 o                         
  -2 -15   4          9.57        -20.20        86.39 o                         
  -1 -15   4         33.48         11.08        60.02 o                         
   0 -15   4        300.29        303.21        73.57 o                         
   1 -15   4          8.00         47.19        60.52 o                         
   2 -15   4          4.37        -14.18        68.77 o                         
   3 -15   4        750.82        755.36       121.98 o                         
   4 -15   4         19.12         49.73        63.01 o                         
   5 -15   4        301.95        193.26       180.48 o                         
   6 -15   4       1001.60       1117.97       156.92 o                         
   7 -15   4         13.32        -78.09        98.37 o                         
   8 -15   4         50.27        172.82       130.06 o                         
  -6 -14   4        158.50        161.63        98.45 o                         
  -5 -14   4        203.04         65.67        97.64 o                         
  -4 -14   4        138.98        175.08        92.36 o                         
  -3 -14   4        107.76         54.44        84.60 o                         
  -2 -14   4        105.88        148.21        65.98 o                         
  -1 -14   4          9.21        -10.45        53.34 o                         
   0 -14   4        473.03        251.72        70.38 o                         
   1 -14   4        334.35        345.38        69.14 o                         
   2 -14   4        284.47        370.05        78.58 o                         
   3 -14   4         19.04         69.17        50.11 o                         
   4 -14   4        305.32        517.88        80.45 o                         
   5 -14   4       1628.49       2047.33       142.45 o                         
   6 -14   4         43.53         92.58       114.02 o                         
   7 -14   4        360.40        475.83       124.50 o                         
   8 -14   4        327.03        267.66       243.50 o                         
   9 -14   4         12.46        161.08       108.17 o                         
  -7 -13   4         70.03         44.56        68.92 o                         
  -6 -13   4         27.64        -28.18        82.22 o                         
  -5 -13   4        165.33        306.64        99.14 o                         
  -4 -13   4          2.03         13.73        79.78 o                         
  -3 -13   4       1590.55       1586.07       269.59 o                         
  -2 -13   4        136.19         55.43        59.59 o                         
  -1 -13   4       1018.59       1045.73       104.59 o                         
   0 -13   4       3434.73       3014.14       162.60 o                         
   1 -13   4       1873.24       2124.15       132.72 o                         
   2 -13   4        227.64        222.49        52.40 o                         
   3 -13   4          2.59         42.37        42.85 o                         
   4 -13   4        389.02        429.43        57.08 o                         
   5 -13   4         81.25         60.81        54.49 o                         
   6 -13   4       1021.37       1352.14       162.00 o                         
   7 -13   4        567.98        629.58       173.03 o                         
   8 -13   4         83.06        128.74       104.44 o                         
   9 -13   4        213.04        169.13        98.70 o                         
  10 -13   4         15.43        -66.66        99.08 o                         
  -8 -12   4         36.76         84.50        75.67 o                         
  -7 -12   4         16.92          9.72        67.22 o                         
  -6 -12   4          5.24         98.85        84.67 o                         
  -5 -12   4         67.36         68.78        99.69 o                         
  -4 -12   4       1324.43       1353.38       226.35 o                         
  -3 -12   4         79.95         58.76        52.25 o                         
  -2 -12   4         90.89         25.04        53.80 o                         
  -1 -12   4       4176.22       4453.21       370.89 o                         
   0 -12   4         70.49        120.21        72.36 o                         
   1 -12   4       1125.62       1214.57       101.21 o                         
   2 -12   4       1996.85       2539.46       116.81 o                         
   3 -12   4        501.50        464.73        55.53 o                         
   4 -12   4         40.87         18.35        34.73 o                         
   5 -12   4        605.42        636.35        62.85 o                         
   6 -12   4        900.58        873.49        86.93 o                         
   7 -12   4        292.12        215.99        94.89 o                         
   8 -12   4        590.03        698.12       138.35 o                         
   9 -12   4        258.12         87.82        67.44 o                         
  10 -12   4         85.33        -83.25        83.25 o                         
  11 -12   4          4.33        -74.22        74.22 o                         
  -9 -11   4         70.97        -50.91        74.01 o                         
  -8 -11   4        215.10        198.29        79.05 o                         
  -7 -11   4          3.05         -5.78        60.12 o                         
  -6 -11   4         25.80        140.58        61.49 o                         
  -5 -11   4       1318.83       1155.73        99.30 o                         
  -4 -11   4         47.26         -0.80        47.71 o                         
  -3 -11   4          6.63         75.74        51.55 o                         
  -2 -11   4       4400.79       4491.34       254.29 o                         
  -1 -11   4         68.31        137.94        43.06 o                         
   0 -11   4       2717.65       2485.13       154.72 o                         
   1 -11   4       6581.48       6881.22       235.99 o                         
   2 -11   4        311.29        289.23        47.30 o                         
   3 -11   4         91.48        126.55        38.67 o                         
   4 -11   4          5.45          6.77        33.14 o                         
   5 -11   4         87.89         69.44        39.03 o                         
   6 -11   4          3.90          9.88        31.63 o                         
   7 -11   4        386.00        722.96       122.99 o                         
   8 -11   4        114.25         60.29        90.04 o                         
   9 -11   4          2.74         53.83        62.83 o                         
  10 -11   4        540.89        421.71        89.64 o                         
  11 -11   4         58.84         26.01       104.21 o                         
  12 -11   4        299.74        350.27       136.85 o                         
 -10 -10   4          5.20        -27.41        74.36 o                         
  -9 -10   4        931.57        631.86        98.88 o                         
  -8 -10   4          3.37         17.87        57.52 o                         
  -7 -10   4         15.36         57.80        52.62 o                         
  -6 -10   4         31.26          6.41        40.17 o                         
  -5 -10   4        434.54        418.26        75.36 o                         
  -4 -10   4         13.62         70.08        48.00 o                         
  -3 -10   4       3671.69       3641.47       140.17 o                         
  -2 -10   4       3281.12       2901.87       120.45 o                         
  -1 -10   4       3705.27       3297.65       127.89 o                         
   0 -10   4       4774.84       4527.06       165.09 o                         
   1 -10   4        467.91        576.01        48.29 o                         
   2 -10   4        152.00        187.74        38.54 o                         
   3 -10   4        204.51        163.21        34.66 o                         
   4 -10   4        268.26        244.50        35.60 o                         
   5 -10   4        122.46         28.53        32.72 o                         
   6 -10   4         66.51          9.91        29.24 o                         
   7 -10   4       1994.84       2078.86       122.69 o                         
   8 -10   4         93.93          2.32        53.22 o                         
   9 -10   4       2029.36       1947.18       196.82 o                         
  10 -10   4        131.11         49.14        74.81 o                         
  11 -10   4         66.92         10.06        76.09 o                         
  12 -10   4        575.65        559.08       258.50 o                         
 -11  -9   4         76.40        -21.39        87.96 o                         
 -10  -9   4       1001.46       1158.30       291.92 o                         
  -9  -9   4        152.39        167.66        82.56 o                         
  -8  -9   4        760.31        902.16        71.49 o                         
  -7  -9   4        346.44        369.59        52.66 o                         
  -6  -9   4        309.93        340.36        39.75 o                         
  -5  -9   4       1559.37       1342.87        73.06 o                         
  -4  -9   4       2118.34       2320.00        82.22 o                         
  -3  -9   4       1273.39       1106.80        67.32 o                         
  -2  -9   4       1424.92       1350.72        73.69 o                         
  -1  -9   4       1597.30       1483.90        88.50 o                         
   0  -9   4        513.31        513.72        47.92 o                         
   1  -9   4       2260.80       2167.14        82.16 o                         
   2  -9   4          9.82         48.17        23.80 o                         
   3  -9   4        588.91        576.54        41.03 o                         
   4  -9   4        198.26        136.65        25.31 o                         
   5  -9   4         50.73         59.17        31.93 o                         
   6  -9   4        921.63        776.55        71.70 o                         
   7  -9   4         11.06         54.64        40.19 o                         
   8  -9   4       5231.91       5885.80       214.35 o                         
   9  -9   4        101.76        264.89        53.71 o                         
  10  -9   4        256.25         86.15        72.19 o                         
  11  -9   4       2228.23       2056.80       166.28 o                         
  12  -9   4          2.36        -72.92        72.92 o                         
  13  -9   4        278.39        281.23       114.36 o                         
 -12  -8   4         37.94        118.21        86.65 o                         
 -11  -8   4          3.57        -68.85        68.85 o                         
 -10  -8   4        180.40        154.85        65.00 o                         
  -9  -8   4          1.21         18.97        44.65 o                         
  -8  -8   4        827.71        739.96        65.81 o                         
  -7  -8   4       3820.86       4815.36       146.13 o                         
  -6  -8   4        893.81        889.22        49.38 o                         
  -5  -8   4       1320.21       1504.17        62.40 o                         
  -4  -8   4       3693.33       3900.97       107.85 o                         
  -3  -8   4       4096.35       4260.89       126.20 o                         
  -2  -8   4        162.04         92.04        25.77 o                         
  -1  -8   4        714.12        566.02        42.99 o                         
   0  -8   4        904.43        996.49        53.47 o                         
   1  -8   4         41.02        103.52        23.25 o                         
   2  -8   4       1310.66       1247.89        64.74 o                         
   3  -8   4        852.48        909.60        45.88 o                         
   4  -8   4        674.68        677.32        39.79 o                         
   5  -8   4       1736.70       1727.13        78.81 o                         
   6  -8   4         87.55         72.09        26.31 o                         
   7  -8   4       1944.59       2088.63        85.36 o                         
   8  -8   4          9.65        225.19        43.43 o                         
   9  -8   4       2595.47       2617.19       129.18 o                         
  10  -8   4       6061.15       6948.58       255.64 o                         
  11  -8   4        153.29        281.00       102.30 o                         
  12  -8   4         56.13        -71.49        71.49 o                         
  13  -8   4        674.54        784.41       157.42 o                         
 -12  -7   4          0.38         -9.05        77.31 o                         
 -11  -7   4         17.87        -17.74        56.35 o                         
 -10  -7   4          0.06        -42.96        46.39 o                         
  -9  -7   4        160.54         65.93        44.00 o                         
  -8  -7   4       1462.35       1106.18        61.42 o                         
  -7  -7   4       3262.84       2875.22        86.78 o                         
  -6  -7   4       2254.13       2412.78        74.07 o                         
  -5  -7   4       2300.46       2330.04        67.21 o                         
  -4  -7   4       7402.09       6961.96       175.28 o                         
  -3  -7   4        157.27        102.38        23.14 o                         
  -2  -7   4        265.70        320.67        29.44 o                         
  -1  -7   4        908.76        970.41        71.49 o                         
   0  -7   4        374.76        392.95        27.86 o                         
   1  -7   4       2164.91       2235.86        66.48 o                         
   2  -7   4       8502.98       7887.92       206.94 o                         
   3  -7   4       3402.95       3249.71       101.54 o                         
   4  -7   4        450.16        511.75        33.07 o                         
   5  -7   4       3197.78       3283.15        94.47 o                         
   6  -7   4       4210.67       4784.10       136.24 o                         
   7  -7   4        392.65        472.89        62.64 o                         
   8  -7   4       1334.38       1447.58       133.81 o                         
   9  -7   4       6267.95       6535.98       238.76 o                         
  10  -7   4         47.04         99.34        51.30 o                         
  11  -7   4        499.35        359.52        67.87 o                         
  12  -7   4        418.26        286.72       111.76 o                         
  13  -7   4         74.67         58.26        85.35 o                         
 -13  -6   4         19.36         51.49        73.22 o                         
 -12  -6   4        118.18        157.66        69.64 o                         
 -11  -6   4        143.36         90.08        50.68 o                         
 -10  -6   4         75.97         74.76        48.52 o                         
  -9  -6   4        125.20        210.01        38.17 o                         
  -8  -6   4       4444.08       4855.81       155.20 o                         
  -7  -6   4       3035.38       3375.29        92.58 o                         
  -6  -6   4        297.61        312.66        29.09 o                         
  -5  -6   4       7103.23       6656.38       148.92 o                         
  -4  -6   4       1325.63       1220.46        46.56 o                         
  -3  -6   4       3735.63       3430.21        93.30 o                         
  -2  -6   4       1507.88       1279.69        51.68 o                         
  -1  -6   4        879.39        898.54        39.21 o                         
   0  -6   4         96.60         98.35        15.48 o                         
   1  -6   4         49.44         11.80        13.90 o                         
   2  -6   4       1240.50       1550.19        61.61 o                         
   3  -6   4       4117.19       4542.13       137.48 o                         
   4  -6   4      23991.46      24029.22       595.92 o                         
   5  -6   4         11.96        -16.79        22.92 o                         
   6  -6   4        159.04        306.20        32.45 o                         
   7  -6   4       3189.00       3144.06       111.05 o                         
   8  -6   4       1485.32       1656.46       101.60 o                         
   9  -6   4        671.73        709.90        70.26 o                         
  10  -6   4       1214.46       1265.72       112.80 o                         
  11  -6   4       1579.85       1431.71       176.34 o                         
  12  -6   4         62.05         46.07        61.06 o                         
  13  -6   4         81.29        140.77        82.90 o                         
 -13  -5   4         36.91        -12.11        67.00 o                         
 -12  -5   4        278.48        374.83        65.00 o                         
 -11  -5   4         31.78        167.47        50.34 o                         
 -10  -5   4       1765.90       1866.91       127.60 o                         
  -9  -5   4       4211.90       4361.69       137.50 o                         
  -8  -5   4        533.33        625.60        50.78 o                         
  -7  -5   4        376.17        271.64        29.33 o                         
  -6  -5   4        275.07        256.77        27.49 o                         
  -5  -5   4       4568.85       4957.68       120.92 o                         
  -4  -5   4       6892.09       7310.55       158.14 o                         
  -3  -5   4       1575.67       1392.43        45.66 o                         
  -2  -5   4        135.30        166.26        25.13 o                         
  -1  -5   4        465.43        459.66        24.80 o                         
   0  -5   4       2142.74       1767.19        48.27 o                         
   1  -5   4       1566.65       1329.37        56.86 o                         
   2  -5   4       2951.90       2632.72        69.67 o                         
   3  -5   4      24037.10      25796.84       589.73 o                         
   4  -5   4       1029.01       1132.92        42.93 o                         
   5  -5   4       2455.93       2356.23        74.67 o                         
   6  -5   4        484.62        475.21        39.52 o                         
   7  -5   4        751.35        757.32       104.03 o                         
   8  -5   4        376.20        391.96        55.06 o                         
   9  -5   4       1024.70       1167.94        86.69 o                         
  10  -5   4        106.99        120.63        52.46 o                         
  11  -5   4        172.11        178.81        59.48 o                         
  12  -5   4         90.04         94.25        61.38 o                         
  13  -5   4        687.48        710.33        72.39 o                         
 -14  -4   4        392.83        485.19        87.56 o                         
 -13  -4   4        615.00        489.04        82.55 o                         
 -12  -4   4         96.38        115.28        55.74 o                         
 -11  -4   4       1135.89       1029.96        80.69 o                         
 -10  -4   4       2476.66       2669.31        92.41 o                         
  -9  -4   4        146.87        227.07        34.94 o                         
  -8  -4   4       1973.15       1902.93        62.33 o                         
  -7  -4   4        620.62        576.86        32.83 o                         
  -6  -4   4       1618.21       1559.81        59.14 o                         
  -5  -4   4       3041.48       3123.26        81.80 o                         
  -4  -4   4        940.62        895.59        35.94 o                         
  -3  -4   4        426.69        551.03        25.01 o                         
  -2  -4   4         57.14         90.64        16.34 o                         
  -1  -4   4        364.42        446.10        21.28 o                         
   0  -4   4        108.24         80.36        11.86 o                         
   1  -4   4       1786.53       1708.38        42.61 o                         
   2  -4   4       1083.92       1059.00        53.48 o                         
   3  -4   4       6405.60       6634.11       148.47 o                         
   4  -4   4      14405.14      16855.17       390.43 o                         
   5  -4   4      14021.82      14685.34       370.69 o                         
   6  -4   4       3353.81       3290.13        96.78 o                         
   7  -4   4       1880.11       1891.04        96.46 o                         
   8  -4   4       4254.39       4668.10       177.31 o                         
   9  -4   4        240.49        187.11        48.24 o                         
  10  -4   4        164.89        130.94        52.46 o                         
  11  -4   4       1416.96       1424.48       108.01 o                         
  12  -4   4        570.23        617.00        72.16 o                         
  13  -4   4          4.15         83.77        50.48 o                         
 -14  -3   4        674.21        781.77        97.64 o                         
 -13  -3   4         48.93         82.14        55.54 o                         
 -12  -3   4        586.60        658.82        60.89 o                         
 -11  -3   4         99.73        164.20        44.09 o                         
 -10  -3   4         36.74        146.58        36.98 o                         
  -9  -3   4       2110.45       1849.26        75.43 o                         
  -8  -3   4       1222.75       1308.32        57.69 o                         
  -7  -3   4       4212.21       4587.87       107.90 o                         
  -6  -3   4        909.57       1038.15        46.18 o                         
  -5  -3   4        620.05        781.95        34.26 o                         
  -4  -3   4       9033.08       9302.43       185.29 o                         
  -3  -3   4         87.30         70.92        13.51 o                         
  -2  -3   4       6726.99       7740.33       162.76 o                         
  -1  -3   4       1874.04       1347.33        36.65 o                         
   0  -3   4        853.80       1014.55        45.16 o                         
   1  -3   4       1088.74       1450.66        45.74 o                         
   2  -3   4       1956.51       1590.53        53.20 o                         
   3  -3   4      24824.74      27456.80       626.27 o                         
   4  -3   4       3101.92       2695.52        73.64 o                         
   5  -3   4       2154.80       2182.11        71.33 o                         
   6  -3   4       4785.80       4697.23       122.69 o                         
   7  -3   4         27.41         47.20        28.36 o                         
   8  -3   4         42.97         59.81        33.52 o                         
   9  -3   4       1049.53        955.46        70.45 o                         
  10  -3   4        448.56        479.78        56.15 o                         
  11  -3   4         12.27         36.59        51.72 o                         
  12  -3   4        124.83        136.79        54.91 o                         
  13  -3   4        783.86        884.00        88.29 o                         
 -14  -2   4         27.27        -16.69        65.71 o                         
 -13  -2   4         25.78         50.02        49.30 o                         
 -12  -2   4        789.27        755.21        57.95 o                         
 -11  -2   4          0.16        100.50        37.65 o                         
 -10  -2   4       1629.29       1700.77        78.45 o                         
  -9  -2   4        525.43        528.13        43.94 o                         
  -8  -2   4          3.65         14.86        23.09 o                         
  -7  -2   4        562.19        452.02        34.76 o                         
  -6  -2   4       1788.72       1664.99        48.85 o                         
  -5  -2   4       2789.66       2983.84        65.77 o                         
  -4  -2   4        156.75        129.58        15.51 o                         
  -3  -2   4      43944.57      47137.87       783.90 o                         
  -2  -2   4      33571.65      40812.17       653.03 o                         
  -1  -2   4       3207.77       3218.49        69.04 o                         
   0  -2   4       1138.32       1695.98        42.17 o                         
   1  -2   4       2148.66       2778.54        62.18 o                         
   2  -2   4      11989.08      13216.49       269.60 o                         
   3  -2   4       3488.33       3598.43        86.51 o                         
   4  -2   4      10548.59      11088.14       262.00 o                         
   5  -2   4       7695.76       7856.67       208.44 o                         
   6  -2   4       7970.64       8997.32       263.69 o                         
   7  -2   4       2335.24       2090.07        87.56 o                         
   8  -2   4        432.87        346.09        45.79 o                         
   9  -2   4       1419.08       1748.35        95.90 o                         
  10  -2   4         43.49         61.01        42.85 o                         
  11  -2   4        109.84        113.40        44.05 o                         
  12  -2   4       1543.73       1784.77        99.43 o                         
  13  -2   4        692.47        636.96       106.06 o                         
 -15  -1   4         20.52        -30.60        80.70 o                         
 -14  -1   4          2.48         35.76        49.40 o                         
 -13  -1   4        379.40        354.91        51.66 o                         
 -12  -1   4          2.15        -36.29        36.56 o                         
 -11  -1   4        634.66        600.17        61.30 o                         
 -10  -1   4       2975.73       3579.16       110.77 o                         
  -9  -1   4          9.19         22.73        29.07 o                         
  -8  -1   4        544.30        458.89        36.45 o                         
  -7  -1   4       8549.39       9721.02       223.03 o                         
  -6  -1   4       4194.87       4491.12        99.36 o                         
  -5  -1   4        292.04        366.35        22.95 o                         
  -4  -1   4          2.90        -12.69        12.69 o                         
  -3  -1   4       4496.28       4298.33        78.84 o                         
  -2  -1   4      95957.41      98390.80      1627.84 o                         
  -1  -1   4       5956.18       8849.54       165.29 o                         
   0  -1   4        500.58        579.73        30.63 o                         
   1  -1   4       9364.29       9660.89       225.44 o                         
   2  -1   4       1310.88       1083.64        43.39 o                         
   3  -1   4       2251.32       2143.98        60.24 o                         
   4  -1   4       6079.76       6324.95       156.92 o                         
   5  -1   4       7697.92       7826.90       229.38 o                         
   6  -1   4       2269.62       2071.56        96.46 o                         
   7  -1   4       6870.23       7967.49       240.55 o                         
   8  -1   4        536.32        556.67        53.19 o                         
   9  -1   4        433.74        326.07        53.12 o                         
  10  -1   4         46.66         57.46        38.56 o                         
  11  -1   4       2305.31       2500.18        89.41 o                         
  12  -1   4        478.82        540.13        61.33 o                         
  13  -1   4        378.02        285.41        89.56 o                         
 -15   0   4         25.40        115.88        68.89 o                         
 -14   0   4        191.99        225.46        57.57 o                         
 -13   0   4         62.12        -11.86        40.75 o                         
 -12   0   4         54.22         32.08        37.98 o                         
 -11   0   4       2264.24       2336.22        91.28 o                         
 -10   0   4        163.14        126.64        35.17 o                         
  -9   0   4       2162.15       2118.06        80.06 o                         
  -8   0   4       3264.29       3016.59        91.16 o                         
  -7   0   4       1574.08       1721.91        61.67 o                         
  -6   0   4       6337.30       7145.42       156.75 o                         
  -5   0   4        429.69        487.71        28.85 o                         
  -4   0   4        341.98        312.62        17.07 o                         
  -3   0   4      28082.54      28219.90       472.19 o                         
  -2   0   4       6315.89       9365.47       167.15 o                         
  -1   0   4      28248.17      30841.58       585.51 o                         
   0   0   4       4263.42       4426.87        92.72 o                         
   1   0   4       9330.42      10570.28       229.35 o                         
   2   0   4        704.49        643.91        32.17 o                         
   3   0   4       5695.13       6165.05       162.32 o                         
   4   0   4      16642.94      19006.92       475.92 o                         
   5   0   4        934.85        692.39        80.41 o                         
   6   0   4       3599.62       4035.90       161.45 o                         
   7   0   4        400.31        574.35        53.26 o                         
   8   0   4       4863.73       5196.69       153.96 o                         
   9   0   4        573.21        601.89        52.53 o                         
  10   0   4       2543.71       2938.07       100.75 o                         
  11   0   4         23.11        -10.50        38.28 o                         
  12   0   4        660.75        576.20        81.60 o                         
  13   0   4       1116.95       1127.08       174.14 o                         
 -15   1   4         26.94         49.91        68.71 o                         
 -14   1   4        263.59        277.58        63.88 o                         
 -13   1   4          0.93        -42.60        42.60 o                         
 -12   1   4        384.74        278.93        44.68 o                         
 -11   1   4         25.86        -12.02        34.32 o                         
 -10   1   4         41.29         48.27        32.29 o                         
  -9   1   4       1153.22       1436.06        66.78 o                         
  -8   1   4        477.05        580.58        42.27 o                         
  -7   1   4       5547.90       5774.66       149.32 o                         
  -6   1   4        376.57        332.71        31.25 o                         
  -5   1   4       2156.18       2305.92        52.90 o                         
  -4   1   4        207.18        267.30        20.01 o                         
  -3   1   4         14.38         72.39        11.59 o                         
  -2   1   4      10810.67      11971.31       220.74 o                         
  -1   1   4      93719.41      98639.12      2073.53 o                         
   0   1   4       7650.12       7356.83       160.20 o                         
   1   1   4         44.35        228.81        16.27 o                         
   2   1   4       3580.47       3641.67        91.20 o                         
   3   1   4       2095.79       1365.41        43.14 o                         
   4   1   4       1488.50       1467.30        63.49 o                         
   5   1   4         44.43          6.58        20.13 o                         
   6   1   4       1509.89       1727.14        70.60 o                         
   7   1   4      10173.68      10363.87       253.84 o                         
   8   1   4        995.59       1293.41        67.42 o                         
   9   1   4        192.52        190.06        38.42 o                         
  10   1   4        407.87        464.13        50.96 o                         
  11   1   4         36.19         24.40        56.77 o                         
  12   1   4          2.78        -52.97        52.97 o                         
  13   1   4         17.55         55.96        80.13 o                         
 -15   2   4        489.34        648.55        81.83 o                         
 -14   2   4        232.46        274.22        64.57 o                         
 -13   2   4        310.53        250.81        61.50 o                         
 -12   2   4         67.09         24.58        42.35 o                         
 -11   2   4          1.17         36.07        37.94 o                         
 -10   2   4       1673.56       1642.23       105.33 o                         
  -9   2   4        146.08        142.61        34.24 o                         
  -8   2   4       2096.37       2349.75        79.16 o                         
  -7   2   4       1831.94       1952.47        72.25 o                         
  -6   2   4        253.82        169.52        18.21 o                         
  -5   2   4       3527.75       3598.91        89.72 o                         
  -4   2   4       3834.13       4262.83        96.10 o                         
  -3   2   4         81.03        192.62        18.78 o                         
  -2   2   4       2339.71       2026.84        53.77 o                         
  -1   2   4         22.91          7.58        13.83 o                         
   0   2   4       5067.93       5301.36       151.35 o                         
   1   2   4      11133.33      13264.52       285.68 o                         
   2   2   4       1032.45       1049.25        36.63 o                         
   3   2   4      12390.04      14551.59       362.54 o                         
   4   2   4       4830.11       5182.54       136.33 o                         
   5   2   4         75.15         70.31        17.03 o                         
   6   2   4       3886.93       4236.48       119.67 o                         
   7   2   4        907.60       1177.90        51.15 o                         
   8   2   4        355.86        416.84        35.82 o                         
   9   2   4       3423.02       3647.13       118.31 o                         
  10   2   4       1778.93       1704.94        93.70 o                         
  11   2   4        278.99        300.28        81.22 o                         
  12   2   4        224.73        204.19        87.19 o                         
  13   2   4        258.23        373.27       102.48 o                         
 -15   3   4         25.52        152.27        63.00 o                         
 -14   3   4         86.46         95.40        59.92 o                         
 -13   3   4        132.99        108.40        64.56 o                         
 -12   3   4       1564.69       1640.70       103.55 o                         
 -11   3   4       3502.88       3862.97       146.82 o                         
 -10   3   4        292.37        138.81        45.82 o                         
  -9   3   4       1182.75       1098.75        89.02 o                         
  -8   3   4       2647.02       2406.80        98.58 o                         
  -7   3   4        334.28        406.07        34.82 o                         
  -6   3   4       1514.03       1806.94        69.85 o                         
  -5   3   4        119.38        116.51        27.36 o                         
  -4   3   4        574.74        532.50        43.85 o                         
  -3   3   4         42.10         58.15        17.50 o                         
  -2   3   4       1293.77       1334.62        43.85 o                         
  -1   3   4        657.96        798.00        37.76 o                         
   0   3   4       6201.16       7166.12       202.58 o                         
   1   3   4      52789.11      55362.06      1480.89 o                         
   2   3   4      14634.03      17998.49       488.12 o                         
   3   3   4        124.75        179.96        21.66 o                         
   4   3   4       1633.77       1725.35        75.65 o                         
   5   3   4       1522.25       1489.37        56.65 o                         
   6   3   4        705.14        801.07        59.37 o                         
   7   3   4        786.02        757.39        36.08 o                         
   8   3   4       3904.16       4026.02       121.02 o                         
   9   3   4        962.16       1047.35        73.45 o                         
  10   3   4         15.40         46.33        68.26 o                         
  11   3   4         49.45         89.39        75.85 o                         
  12   3   4          5.75        105.75        82.84 o                         
 -15   4   4         76.08         16.71        61.08 o                         
 -14   4   4        460.16        586.34        77.56 o                         
 -13   4   4          3.59        -47.71        47.71 o                         
 -12   4   4         28.19         16.54        47.29 o                         
 -11   4   4         73.93         83.11        45.80 o                         
 -10   4   4        477.77        400.54        56.47 o                         
  -9   4   4        101.62        109.94        39.54 o                         
  -8   4   4       1372.30       1306.51        63.19 o                         
  -7   4   4      10676.38      11189.08       271.37 o                         
  -6   4   4       3198.32       3315.91       113.00 o                         
  -5   4   4        929.50       1097.21        80.05 o                         
  -4   4   4       1087.20       1294.46        72.82 o                         
  -3   4   4       2604.73       2639.38        90.03 o                         
  -2   4   4       2503.62       2569.74        78.96 o                         
  -1   4   4        195.59        279.02        35.01 o                         
   0   4   4      64227.09      65812.03      1969.50 o                         
   1   4   4      17194.37      18877.96       514.63 o                         
   2   4   4       6067.51       6728.98       188.22 o                         
   3   4   4      17501.48      18161.67       551.68 o                         
   4   4   4        286.23        323.36        59.89 o                         
   5   4   4         65.22         81.36        76.78 o                         
   6   4   4          4.15         46.98        73.34 o                         
   7   4   4       1702.48       1704.57        89.45 o                         
   8   4   4       3177.41       3386.47       149.68 o                         
   9   4   4        350.91        339.51        77.28 o                         
  10   4   4        933.36        896.79       137.64 o                         
  11   4   4        425.40        468.13        95.44 o                         
  12   4   4          5.00        -24.78        77.89 o                         
 -15   5   4          0.85         10.68        63.23 o                         
 -14   5   4        628.71        701.95        82.18 o                         
 -13   5   4          0.15         25.15        54.09 o                         
 -12   5   4         92.65        150.83        53.16 o                         
 -11   5   4       1886.42       1975.36       153.30 o                         
 -10   5   4        104.45         15.58        41.85 o                         
  -9   5   4        191.22        214.47        33.58 o                         
  -8   5   4        291.53        331.59        50.90 o                         
  -7   5   4         69.12         48.09        25.54 o                         
  -6   5   4       2680.08       2728.75       113.28 o                         
  -5   5   4        479.94        484.95       119.97 o                         
  -4   5   4         30.80         89.15        34.46 o                         
  -3   5   4         22.68          4.65        27.94 o                         
  -2   5   4        309.05        358.17        39.47 o                         
  -1   5   4      10589.96      10746.04       340.19 o                         
   0   5   4      20897.35      22048.08       778.00 o                         
   1   5   4          8.67         87.76        26.19 o                         
   2   5   4      35616.59      41229.03      1105.82 o                         
   3   5   4       1281.63       1366.74        52.45 o                         
   4   5   4          9.08        -20.39        42.40 o                         
   5   5   4        332.29        461.80       118.03 o                         
   6   5   4        503.35        310.54       110.01 o                         
   7   5   4       2152.52       1992.71       246.37 o                         
   8   5   4         26.43          0.11       112.30 o                         
   9   5   4          8.59        -41.00        63.95 o                         
  10   5   4        392.15        355.25        86.46 o                         
  11   5   4          1.54        114.31        78.97 o                         
  12   5   4        255.02        253.76        99.23 o                         
 -15   6   4        148.74        123.58        65.19 o                         
 -14   6   4        106.16         59.79        59.65 o                         
 -13   6   4         71.96        149.92        58.38 o                         
 -12   6   4       1026.41       1025.61       125.25 o                         
 -11   6   4         20.71        -16.10        42.44 o                         
 -10   6   4       2258.27       2378.21       117.95 o                         
  -9   6   4        235.85        183.62        38.26 o                         
  -8   6   4         32.92         -7.19        25.04 o                         
  -7   6   4         77.12         77.11        24.48 o                         
  -6   6   4        238.73        178.83        47.93 o                         
  -5   6   4       3593.84       3487.27       209.12 o                         
  -4   6   4       2692.16       2856.96       253.13 o                         
  -3   6   4       1515.33       1412.49        93.18 o                         
  -2   6   4       2646.79       2287.92       257.83 o                         
  -1   6   4        476.56        256.29        48.08 o                         
   0   6   4       1892.08       2076.97       101.70 o                         
   1   6   4      21675.46      21889.34       771.06 o                         
   2   6   4       1118.95       1305.08        54.98 o                         
   3   6   4       2532.76       2523.28        77.02 o                         
   4   6   4       7508.68       8561.27       536.85 o                         
   5   6   4        287.50        137.51        84.80 o                         
   6   6   4       2247.18       2337.63       263.56 o                         
   7   6   4         37.79         89.38       108.86 o                         
   8   6   4         19.76         96.09        74.89 o                         
   9   6   4        253.81        193.48        73.54 o                         
  10   6   4        210.52        182.90        80.18 o                         
  11   6   4        748.80        735.15       114.05 o                         
 -15   7   4        211.65        239.47        72.86 o                         
 -14   7   4        185.17        183.36        66.96 o                         
 -13   7   4        519.63        565.61        76.23 o                         
 -12   7   4         14.09          6.11        49.73 o                         
 -11   7   4          6.71        -24.29        50.10 o                         
 -10   7   4          3.48         -9.10        42.10 o                         
  -9   7   4         11.39          4.54        34.69 o                         
  -8   7   4        185.31        105.05        31.09 o                         
  -7   7   4          7.00        -37.16        37.16 o                         
  -6   7   4         12.45        -32.23        32.23 o                         
  -5   7   4        886.87        738.24        82.99 o                         
  -4   7   4       6778.82       6398.35       280.70 o                         
  -3   7   4        255.75        194.59        51.64 o                         
  -2   7   4        171.30        157.19        47.96 o                         
  -1   7   4       3561.67       3206.68       172.54 o                         
   0   7   4       3016.43       2648.51       104.71 o                         
   1   7   4        121.33         81.65        30.78 o                         
   2   7   4         46.33         55.59        19.65 o                         
   3   7   4       3538.04       3165.31       135.96 o                         
   4   7   4        505.73        586.75        74.98 o                         
   5   7   4        959.01        938.49       163.86 o                         
   6   7   4         30.64        -11.46        91.67 o                         
   7   7   4        883.96        407.94       137.51 o                         
   8   7   4        136.42         13.75        85.94 o                         
   9   7   4        207.84        291.05        94.27 o                         
  10   7   4        959.90        806.06       110.53 o                         
  11   7   4         32.24         16.09        86.15 o                         
 -14   8   4         11.99         -1.42        60.93 o                         
 -13   8   4        308.01        322.07        69.68 o                         
 -12   8   4          6.66        -54.33        54.33 o                         
 -11   8   4         96.73         56.31        47.57 o                         
 -10   8   4        254.34        186.93        48.38 o                         
  -9   8   4         20.35         22.17        39.68 o                         
  -8   8   4        568.96        529.06        76.16 o                         
  -7   8   4        542.98        513.55        70.27 o                         
  -6   8   4        164.23        170.71        52.24 o                         
  -5   8   4       3555.36       3219.53       151.75 o                         
  -4   8   4        162.69        233.25        50.38 o                         
  -3   8   4       2069.76       1923.30       196.47 o                         
  -2   8   4      17015.79      15979.32       715.06 o                         
  -1   8   4       1242.27       1223.53       108.33 o                         
   0   8   4        166.19        177.29        67.87 o                         
   1   8   4       1036.73        760.71        51.64 o                         
   2   8   4       2304.26       2378.90        91.36 o                         
   3   8   4        570.75        366.72        28.65 o                         
   4   8   4        814.97        660.73        79.98 o                         
   5   8   4       3411.37       3574.05       310.54 o                         
   6   8   4       2255.21       2126.78       261.26 o                         
   7   8   4        653.49        828.48       181.05 o                         
   8   8   4        256.01        241.78       136.36 o                         
   9   8   4        382.99        358.91       103.69 o                         
  10   8   4         83.47        160.84        88.69 o                         
 -14   9   4        499.16        514.77       103.84 o                         
 -13   9   4         90.97         14.74        55.59 o                         
 -12   9   4          5.55          3.59        52.09 o                         
 -11   9   4        598.47        529.92        81.08 o                         
 -10   9   4        299.94        310.08        57.89 o                         
  -9   9   4          3.65        -26.46        31.43 o                         
  -8   9   4        521.68        436.57        69.60 o                         
  -7   9   4        190.37        191.73        55.70 o                         
  -6   9   4        923.14        679.22        81.23 o                         
  -5   9   4        226.58        411.12        66.25 o                         
  -4   9   4       6039.23       5693.82       238.97 o                         
  -3   9   4      24809.18      26349.29      1157.04 o                         
  -2   9   4        623.72        862.73        97.62 o                         
  -1   9   4        158.69        140.47        44.20 o                         
   0   9   4       1658.39       1679.62       134.07 o                         
   1   9   4         19.84        -49.85        49.85 o                         
   2   9   4        579.20        645.90        47.20 o                         
   3   9   4       1243.91       1036.60        70.93 o                         
   4   9   4        977.58       1022.48        94.22 o                         
   5   9   4         16.06        139.80        95.11 o                         
   6   9   4         12.19         89.38       116.88 o                         
   7   9   4        256.93        148.97       122.61 o                         
   8   9   4        291.54        284.18       139.80 o                         
   9   9   4        538.85        609.62       114.25 o                         
 -13  10   4        157.75         98.87        70.55 o                         
 -12  10   4        510.89        395.53        66.80 o                         
 -11  10   4        127.67        102.50        52.15 o                         
 -10  10   4        195.37        146.32        51.83 o                         
  -9  10   4         58.27          6.60        55.92 o                         
  -8  10   4         24.58        -19.69        45.83 o                         
  -7  10   4        443.83        265.24        66.21 o                         
  -6  10   4         85.70         30.72        51.44 o                         
  -5  10   4       5997.50       6521.07       290.67 o                         
  -4  10   4      18393.02      17904.72       662.21 o                         
  -3  10   4        663.26        800.04       157.56 o                         
  -2  10   4       1991.72       1896.29       312.83 o                         
  -1  10   4       2928.96       2784.14       140.37 o                         
   0  10   4        776.43        662.06        96.36 o                         
   1  10   4        401.54        325.72        71.64 o                         
   2  10   4        344.52        229.39        44.39 o                         
   3  10   4        718.80        565.49        74.25 o                         
   4  10   4        204.22        264.28        87.66 o                         
   5  10   4       1150.32       1080.58       199.39 o                         
   6  10   4        905.23        845.67       185.64 o                         
   7  10   4        186.83         16.04       112.30 o                         
   8  10   4        915.45        978.60       218.87 o                         
 -13  11   4        222.68        188.94        66.49 o                         
 -12  11   4         32.69        -32.89        49.62 o                         
 -11  11   4         23.72         66.92        69.72 o                         
 -10  11   4        258.53        160.55        77.49 o                         
  -9  11   4        811.05        771.61       115.23 o                         
  -8  11   4          2.11        -44.84        49.39 o                         
  -7  11   4        567.86        468.31        78.46 o                         
  -6  11   4        453.01        661.32       101.52 o                         
  -5  11   4       1731.93       1485.57       120.19 o                         
  -4  11   4       1169.17        947.52        95.57 o                         
  -3  11   4         51.76          0.96        54.94 o                         
  -2  11   4       3297.18       3292.16       164.00 o                         
  -1  11   4       3448.09       3248.62       281.89 o                         
   0  11   4        615.46        532.08        68.69 o                         
   1  11   4         87.62         62.06        54.65 o                         
   2  11   4        182.94        145.75        63.02 o                         
   3  11   4          9.45         37.81       105.42 o                         
   4  11   4       1558.65       1638.63       239.49 o                         
   5  11   4       1048.48        849.11       184.49 o                         
   6  11   4          9.51        -19.48       120.32 o                         
   7  11   4       2242.30       2349.09       317.41 o                         
 -12  12   4        158.90        237.62        73.87 o                         
 -11  12   4        240.56        263.31        78.85 o                         
 -10  12   4        460.23        445.49        89.74 o                         
  -9  12   4         22.87        238.47        85.05 o                         
  -8  12   4        312.13        230.90        74.34 o                         
  -7  12   4       1776.56       2396.14       257.11 o                         
  -6  12   4       1015.89       1010.63       107.85 o                         
  -5  12   4        309.34        249.62        70.83 o                         
  -4  12   4       1661.52       1842.66       165.15 o                         
  -3  12   4        801.80        596.29        98.22 o                         
  -2  12   4        881.67        962.81       119.91 o                         
  -1  12   4        264.08        298.88        77.94 o                         
   0  12   4        652.60        551.40        91.51 o                         
   1  12   4          2.97         34.17        55.72 o                         
   2  12   4       1221.15       1416.33       221.16 o                         
   3  12   4         65.89         50.42       115.74 o                         
   4  12   4        269.57        190.22       131.78 o                         
   5  12   4        113.69        151.26       132.92 o                         
   6  12   4       2680.36       2644.73       338.04 o                         
 -11  13   4         47.77         95.47        69.25 o                         
 -10  13   4         23.27        179.31        71.78 o                         
  -9  13   4        138.91        254.22        83.68 o                         
  -8  13   4        629.87        816.35       105.32 o                         
  -7  13   4        313.14        273.67        90.80 o                         
  -6  13   4          4.58          4.94        60.03 o                         
  -5  13   4        990.05       1167.93       131.20 o                         
  -4  13   4         16.95         52.12        68.45 o                         
  -3  13   4        261.32        446.50        74.48 o                         
  -2  13   4        463.95        566.95       110.58 o                         
  -1  13   4          1.27        -32.47        83.08 o                         
   0  13   4        649.41        717.73       105.41 o                         
   1  13   4         67.72         18.33       105.42 o                         
   2  13   4          8.28        179.91       116.88 o                         
   3  13   4         20.13        140.95       127.19 o                         
   4  13   4        349.52        232.62       145.53 o                         
   5  13   4        820.37        718.48       186.78 o                         
 -10  14   4        354.94        626.22       105.89 o                         
  -9  14   4        296.69        595.27       102.27 o                         
  -8  14   4        194.63        194.46        74.82 o                         
  -7  14   4        411.36        348.74        82.53 o                         
  -6  14   4        761.28       1020.58       114.33 o                         
  -5  14   4        368.29        447.81       101.20 o                         
  -4  14   4         16.31         66.94        54.84 o                         
  -3  14   4        150.61        259.26        86.27 o                         
  -2  14   4          2.10        -46.50        75.68 o                         
  -1  14   4        142.67        276.47        89.53 o                         
   0  14   4        392.10        440.93        93.14 o                         
   1  14   4        179.11       -103.13       103.13 o                         
   2  14   4          4.48        -45.84       118.03 o                         
   3  14   4        298.74        454.92       162.72 o                         
   4  14   4        459.52        334.60       165.01 o                         
  -9  15   4          7.78        137.90        79.11 o                         
  -8  15   4        326.00        556.95        97.94 o                         
  -7  15   4         83.81        288.09        84.97 o                         
  -6  15   4       1243.08       1442.90       164.57 o                         
  -5  15   4          3.51         53.70        75.86 o                         
  -4  15   4         98.98         17.26       123.18 o                         
  -3  15   4        157.10        211.43        88.31 o                         
  -2  15   4        202.75        226.41        92.77 o                         
  -1  15   4       1095.88        886.92       179.91 o                         
   0  15   4        218.49        391.90       148.97 o                         
   1  15   4        189.10        349.50       151.26 o                         
   2  15   4        528.30        294.50       153.55 o                         
  -6  16   4        230.80        383.98        93.43 o                         
  -5  16   4          4.75         84.49        91.96 o                         
  -4  16   4        553.00        784.43       131.35 o                         
  -3  16   4          1.85          6.41       191.36 o                         
  -2  16   4        305.08        329.49       120.32 o                         
  -1  16   4        130.41        260.12       147.82 o                         
  -2 -16   5        195.25        338.96       105.68 o                         
  -1 -16   5         44.05         25.66        71.98 o                         
   0 -16   5          7.18        -38.68       111.15 o                         
   1 -16   5        441.90        672.47       143.24 o                         
   2 -16   5          1.13        -81.88        81.88 o                         
   3 -16   5        624.27        619.95       112.57 o                         
   4 -16   5         76.01        159.28       137.51 o                         
   5 -16   5        322.78        598.16       197.09 o                         
  -4 -15   5        147.07        164.06        99.52 o                         
  -3 -15   5        521.43        678.89       268.14 o                         
  -2 -15   5          8.82         21.73        66.62 o                         
  -1 -15   5         65.44         28.73        57.91 o                         
   0 -15   5        407.85        291.40        76.06 o                         
   1 -15   5          6.53         70.84        71.80 o                         
   2 -15   5        974.05       1026.62       166.73 o                         
   3 -15   5        215.99        207.20       132.92 o                         
   4 -15   5        688.82        992.84       104.88 o                         
   5 -15   5        130.72        161.48       190.79 o                         
   6 -15   5         18.94        152.51        99.99 o                         
   7 -15   5         47.72        108.24        97.23 o                         
  -6 -14   5        148.56        195.17        82.27 o                         
  -5 -14   5          4.30         99.35        99.12 o                         
  -4 -14   5         20.99        -47.14        84.60 o                         
  -3 -14   5         84.94        211.02        72.77 o                         
  -2 -14   5        182.06        166.76        70.01 o                         
  -1 -14   5          6.85         44.36        63.60 o                         
   0 -14   5        213.55        140.24        64.90 o                         
   1 -14   5         10.56         41.54        58.04 o                         
   2 -14   5          0.49         82.15        54.80 o                         
   3 -14   5        481.11        706.42       112.76 o                         
   4 -14   5         53.66        202.85        67.03 o                         
   5 -14   5          0.26        132.58        75.00 o                         
   6 -14   5        535.24        447.11       174.18 o                         
   7 -14   5          2.81        -16.69        90.49 o                         
   8 -14   5        329.11        314.83       111.68 o                         
   9 -14   5         36.75         80.18       121.47 o                         
  -7 -13   5         20.68        121.75       100.95 o                         
  -6 -13   5         60.09        168.25        71.26 o                         
  -5 -13   5        121.51         89.56       116.31 o                         
  -4 -13   5         50.47        178.83       108.86 o                         
  -3 -13   5        173.76        260.21        69.30 o                         
  -2 -13   5         34.37         41.56        58.00 o                         
  -1 -13   5       2987.35       3720.56       182.31 o                         
   0 -13   5        839.37        777.14        90.10 o                         
   1 -13   5          6.58        135.48        58.26 o                         
   2 -13   5        153.74        193.12        49.42 o                         
   3 -13   5          6.48         12.06        46.48 o                         
   4 -13   5          6.32         29.56        55.21 o                         
   5 -13   5        640.05        649.38        84.79 o                         
   6 -13   5        213.09        431.14       111.75 o                         
   7 -13   5         44.75         17.58        76.10 o                         
   8 -13   5         50.49        137.31        98.17 o                         
   9 -13   5         65.05         72.20        77.41 o                         
  10 -13   5         26.28          5.66        86.45 o                         
  -8 -12   5        140.51        142.91        79.12 o                         
  -7 -12   5        159.41        150.43        73.61 o                         
  -6 -12   5         13.30        -54.59        54.59 o                         
  -5 -12   5          5.45         46.01        58.30 o                         
  -4 -12   5          4.26         30.35        52.52 o                         
  -3 -12   5        500.31        550.90        78.93 o                         
  -2 -12   5       2387.35       2466.70       153.08 o                         
  -1 -12   5          1.69        194.71        60.74 o                         
   0 -12   5       2760.56       2995.65       185.35 o                         
   1 -12   5          4.95         51.57        50.98 o                         
   2 -12   5        857.77        931.56        76.23 o                         
   3 -12   5        323.25        303.16        48.05 o                         
   4 -12   5          9.68         15.20        35.81 o                         
   5 -12   5        232.92        181.33        57.24 o                         
   6 -12   5         85.05        182.91       166.16 o                         
   7 -12   5        141.46         59.07        79.25 o                         
   8 -12   5         81.68        107.72        64.85 o                         
   9 -12   5        870.10        661.52        94.66 o                         
  10 -12   5          0.84         10.16       105.91 o                         
  11 -12   5         19.70        -43.12        77.83 o                         
  -9 -11   5        313.08        210.63        82.81 o                         
  -8 -11   5        362.18        260.39        81.52 o                         
  -7 -11   5          8.69         26.91        52.82 o                         
  -6 -11   5        228.80        152.27        67.43 o                         
  -5 -11   5        130.34        171.30        56.32 o                         
  -4 -11   5        532.71        440.94        71.91 o                         
  -3 -11   5       5780.74       6644.22       516.88 o                         
  -2 -11   5        543.03        893.51        87.47 o                         
  -1 -11   5       6016.57       6560.28       313.03 o                         
   0 -11   5        558.37        892.16        70.93 o                         
   1 -11   5        156.92        389.51        49.01 o                         
   2 -11   5        821.47        972.25        99.24 o                         
   3 -11   5        405.30        324.54        44.46 o                         
   4 -11   5         67.71         70.55        45.67 o                         
   5 -11   5          2.19         -3.33        44.66 o                         
   6 -11   5        119.96         85.78        77.64 o                         
   7 -11   5        282.83        161.90        74.74 o                         
   8 -11   5       1456.01       1155.85       253.43 o                         
   9 -11   5        245.02        253.78        92.78 o                         
  10 -11   5         60.38        105.88        76.90 o                         
  11 -11   5         50.72          7.19       113.09 o                         
 -10 -10   5         84.68        -11.08        78.51 o                         
  -9 -10   5         77.63         27.04        73.42 o                         
  -8 -10   5        166.82        150.64        58.79 o                         
  -7 -10   5        653.49        619.28        72.42 o                         
  -6 -10   5        840.95        859.64        72.40 o                         
  -5 -10   5        696.27        618.54        55.74 o                         
  -4 -10   5       2153.04       2372.83       121.91 o                         
  -3 -10   5        288.37        370.10        50.11 o                         
  -2 -10   5       3971.52       4521.88       168.37 o                         
  -1 -10   5        217.76        408.99        46.18 o                         
   0 -10   5        457.55        452.77        48.26 o                         
   1 -10   5        185.39        224.34        35.11 o                         
   2 -10   5         64.91        123.07        27.71 o                         
   3 -10   5        327.86        361.54        35.19 o                         
   4 -10   5          3.94         -3.03        27.27 o                         
   5 -10   5          1.61         31.00        26.66 o                         
   6 -10   5         96.51        130.21        84.60 o                         
   7 -10   5       1944.31       2147.93       201.00 o                         
   8 -10   5        447.51        409.36        75.17 o                         
   9 -10   5          0.75         51.12        68.65 o                         
  10 -10   5        594.36        541.20       161.86 o                         
  11 -10   5          0.03        -42.58        81.15 o                         
  12 -10   5        154.49         32.23        84.65 o                         
 -11  -9   5        596.63        594.74       105.61 o                         
 -10  -9   5        364.69        301.66       105.40 o                         
  -9  -9   5        185.00        170.59        61.96 o                         
  -8  -9   5       1676.16       1720.17       111.68 o                         
  -7  -9   5        468.84        445.30        45.68 o                         
  -6  -9   5         33.75        116.83        34.33 o                         
  -5  -9   5        235.30        365.44        33.79 o                         
  -4  -9   5       1549.04       1545.46        64.40 o                         
  -3  -9   5       2115.14       2248.28        97.97 o                         
  -2  -9   5          0.24         11.19        27.19 o                         
  -1  -9   5       1447.88       1300.38        71.64 o                         
   0  -9   5       1081.42       1247.65        66.55 o                         
   1  -9   5         51.41         59.43        23.53 o                         
   2  -9   5       2557.95       2341.91        84.37 o                         
   3  -9   5          0.93         39.51        20.25 o                         
   4  -9   5        696.36        734.80        69.07 o                         
   5  -9   5        754.99        826.45        43.10 o                         
   6  -9   5        407.58        396.25        31.95 o                         
   7  -9   5        313.00        330.80        61.47 o                         
   8  -9   5        356.30        673.33       105.23 o                         
   9  -9   5        161.35        207.44        73.15 o                         
  10  -9   5          0.45         90.99        74.22 o                         
  11  -9   5         29.71         -9.75        71.02 o                         
  12  -9   5          6.51        -67.61        67.61 o                         
 -12  -8   5         80.19          7.61        95.44 o                         
 -11  -8   5         40.73        -20.36        79.31 o                         
 -10  -8   5        516.34        465.61        75.40 o                         
  -9  -8   5         91.49        192.51        50.68 o                         
  -8  -8   5        149.67        215.79        49.21 o                         
  -7  -8   5         25.72         60.16        32.62 o                         
  -6  -8   5       4580.17       4481.33       135.31 o                         
  -5  -8   5      10330.28      11223.69       296.24 o                         
  -4  -8   5        210.87        248.34        28.97 o                         
  -3  -8   5        908.45        769.30        46.37 o                         
  -2  -8   5         55.67         41.64        22.60 o                         
  -1  -8   5       1062.75       1147.72        70.95 o                         
   0  -8   5         91.70         92.81        23.01 o                         
   1  -8   5       2451.57       2351.12        80.71 o                         
   2  -8   5        483.78        455.88        33.79 o                         
   3  -8   5       2841.13       2390.28        81.06 o                         
   4  -8   5       1456.89       1204.91        49.90 o                         
   5  -8   5        119.25        129.51        20.07 o                         
   6  -8   5        562.51        640.55        41.85 o                         
   7  -8   5       2438.52       2383.66       110.18 o                         
   8  -8   5        432.83        442.99        53.09 o                         
   9  -8   5        286.18        339.84        54.74 o                         
  10  -8   5         14.36        189.57        76.24 o                         
  11  -8   5        303.18        306.67        91.93 o                         
  12  -8   5         10.84        -17.43        75.19 o                         
  13  -8   5         84.64         86.48       120.59 o                         
 -12  -7   5         27.18        -32.84        72.15 o                         
 -11  -7   5        700.71        628.48        86.93 o                         
 -10  -7   5        302.04        462.37        62.51 o                         
  -9  -7   5          4.13         37.70        43.76 o                         
  -8  -7   5         64.94        106.72        38.07 o                         
  -7  -7   5       3101.47       3476.00       112.97 o                         
  -6  -7   5       8587.39       9689.88       260.30 o                         
  -5  -7   5         13.28        194.08        28.63 o                         
  -4  -7   5       5312.97       5455.31       122.47 o                         
  -3  -7   5        561.49        582.24        33.68 o                         
  -2  -7   5       1327.71       1401.34        57.71 o                         
  -1  -7   5        361.65        345.30        34.84 o                         
   0  -7   5       1048.81        908.96        52.94 o                         
   1  -7   5       1202.43       1341.19        48.58 o                         
   2  -7   5         57.31         92.56        18.53 o                         
   3  -7   5         53.79         85.83        17.54 o                         
   4  -7   5        417.37        481.27        28.53 o                         
   5  -7   5       1383.71       1492.48        53.43 o                         
   6  -7   5       4356.06       4458.85       140.33 o                         
   7  -7   5          1.73         15.88        24.82 o                         
   8  -7   5        339.59        347.55        51.92 o                         
   9  -7   5        742.37        889.44        77.57 o                         
  10  -7   5        281.30        280.91        59.59 o                         
  11  -7   5          3.52        -67.33        67.33 o                         
  12  -7   5         48.99        163.73        81.84 o                         
  13  -7   5         81.61         63.34        86.01 o                         
 -13  -6   5         95.13        198.07        94.22 o                         
 -12  -6   5        849.88        936.45       178.87 o                         
 -11  -6   5        274.72        235.01        56.88 o                         
 -10  -6   5         86.88        135.66        48.22 o                         
  -9  -6   5        393.84        435.30        48.08 o                         
  -8  -6   5       1547.01       1429.39        81.31 o                         
  -7  -6   5       1749.49       1840.60        74.45 o                         
  -6  -6   5       1045.65        954.44        46.92 o                         
  -5  -6   5       2676.52       2345.98        74.41 o                         
  -4  -6   5        129.75        105.23        19.88 o                         
  -3  -6   5        651.05        883.95        54.48 o                         
  -2  -6   5       1158.54       1008.66        57.36 o                         
  -1  -6   5        127.49         77.69        20.40 o                         
   0  -6   5        261.07        214.28        19.98 o                         
   1  -6   5        420.33        398.84        26.41 o                         
   2  -6   5         42.85         16.63        10.77 o                         
   3  -6   5        292.59        217.45        23.15 o                         
   4  -6   5        554.17        437.17        40.74 o                         
   5  -6   5       2682.13       2406.54        76.27 o                         
   6  -6   5       2489.30       2308.62        84.93 o                         
   7  -6   5        113.60         80.76        30.09 o                         
   8  -6   5        779.65        730.61        85.48 o                         
   9  -6   5         36.04         81.73        46.05 o                         
  10  -6   5         17.15         52.93        48.30 o                         
  11  -6   5          1.33         26.95        50.65 o                         
  12  -6   5          9.53        -19.06        66.98 o                         
  13  -6   5         15.87        -32.79        77.33 o                         
 -13  -5   5        999.04        921.60       151.01 o                         
 -12  -5   5        114.76        184.91        60.58 o                         
 -11  -5   5         83.83        157.77        52.49 o                         
 -10  -5   5        410.03        498.89        52.83 o                         
  -9  -5   5        504.98        652.09        54.58 o                         
  -8  -5   5          0.68         12.92        30.18 o                         
  -7  -5   5        830.86        840.07        50.12 o                         
  -6  -5   5        340.48        283.23        29.12 o                         
  -5  -5   5       1267.37       1346.46        51.16 o                         
  -4  -5   5        226.94        135.09        19.07 o                         
  -3  -5   5       2558.42       2391.69        65.90 o                         
  -2  -5   5         28.72          8.85        16.51 o                         
  -1  -5   5         16.95         19.91        11.60 o                         
   0  -5   5         16.43         41.20        14.50 o                         
   1  -5   5        165.74        265.41        27.44 o                         
   2  -5   5       2273.43       2257.58        58.94 o                         
   3  -5   5       3151.40       2870.37        80.20 o                         
   4  -5   5       1236.84       1250.42        49.27 o                         
   5  -5   5      22383.70      25132.18       623.07 o                         
   6  -5   5         10.85         46.79        25.16 o                         
   7  -5   5       1717.62       1777.87       113.39 o                         
   8  -5   5        107.10        136.48        44.89 o                         
   9  -5   5        180.35        182.63        52.03 o                         
  10  -5   5         81.78         93.14        50.09 o                         
  11  -5   5        155.04        177.03        59.85 o                         
  12  -5   5        111.15        103.19        61.23 o                         
  13  -5   5         68.15        136.25        86.31 o                         
 -14  -4   5        467.59        496.94        88.61 o                         
 -13  -4   5         62.24         75.31        59.29 o                         
 -12  -4   5         10.73        -17.54        49.71 o                         
 -11  -4   5       1913.81       1951.25        92.88 o                         
 -10  -4   5        163.78        178.88        36.95 o                         
  -9  -4   5        533.20        580.47        45.73 o                         
  -8  -4   5        583.68        528.70        41.33 o                         
  -7  -4   5         60.30         92.92        28.86 o                         
  -6  -4   5       1689.96       1512.38        49.30 o                         
  -5  -4   5        680.17        628.65        34.61 o                         
  -4  -4   5       8856.28       9497.61       201.67 o                         
  -3  -4   5          3.16        -13.25        16.08 o                         
  -2  -4   5         40.87         41.80        14.62 o                         
  -1  -4   5       4088.91       3887.09        92.96 o                         
   0  -4   5       9025.19       7938.61       175.69 o                         
   1  -4   5       1786.52       1347.73        40.13 o                         
   2  -4   5        936.34       1301.28        84.04 o                         
   3  -4   5        316.27        408.96        24.07 o                         
   4  -4   5       6197.32       6182.43       152.12 o                         
   5  -4   5         81.41        118.64        20.51 o                         
   6  -4   5         61.16         82.43        27.68 o                         
   7  -4   5          7.08         -0.51        25.13 o                         
   8  -4   5         49.08          9.29        23.53 o                         
   9  -4   5        717.22        633.96        56.41 o                         
  10  -4   5         99.85         52.74        49.18 o                         
  11  -4   5        313.39        456.96        70.88 o                         
  12  -4   5        190.85        186.27        65.14 o                         
  13  -4   5        279.05        252.66        65.90 o                         
 -14  -3   5         16.06          3.58        66.37 o                         
 -13  -3   5         42.33          8.76        52.14 o                         
 -12  -3   5       2337.06       2367.71        96.94 o                         
 -11  -3   5         94.87        128.56        39.34 o                         
 -10  -3   5       1733.52       1800.65        79.06 o                         
  -9  -3   5        560.85        554.90        45.60 o                         
  -8  -3   5         16.03        -13.63        25.15 o                         
  -7  -3   5         28.85        -13.22        21.82 o                         
  -6  -3   5       1541.68       1539.19        50.70 o                         
  -5  -3   5      10417.73      11964.18       237.39 o                         
  -4  -3   5       5295.59       5350.78       106.36 o                         
  -3  -3   5       3777.52       2682.17        57.78 o                         
  -2  -3   5        413.39        259.97        16.84 o                         
  -1  -3   5        314.59        289.24        23.34 o                         
   0  -3   5          2.32        156.24        13.47 o                         
   1  -3   5       6250.54       6368.66       159.61 o                         
   2  -3   5      10570.54      10575.68       229.26 o                         
   3  -3   5       2638.86       2944.97        91.82 o                         
   4  -3   5       1513.28       1575.13        57.49 o                         
   5  -3   5       1643.95       1740.86        57.80 o                         
   6  -3   5        398.22        455.01        38.19 o                         
   7  -3   5         25.50         -4.17        29.53 o                         
   8  -3   5        137.39        125.60        37.63 o                         
   9  -3   5        310.43        379.06        49.99 o                         
  10  -3   5        851.76        922.49       108.51 o                         
  11  -3   5        190.67        230.61        61.22 o                         
  12  -3   5        672.86        777.66       127.27 o                         
  13  -3   5        140.92        156.18        57.30 o                         
 -14  -2   5         13.88         -9.68        50.92 o                         
 -13  -2   5       1188.34       1157.35        80.26 o                         
 -12  -2   5         65.16         41.86        40.32 o                         
 -11  -2   5       1087.72       1280.48        92.39 o                         
 -10  -2   5        513.13        492.72        47.37 o                         
  -9  -2   5        679.25        602.15        46.61 o                         
  -8  -2   5        848.00        612.10        44.52 o                         
  -7  -2   5          6.67        -21.63        21.63 o                         
  -6  -2   5      10829.33      11837.44       250.62 o                         
  -5  -2   5       8136.04       9559.22       203.46 o                         
  -4  -2   5       8745.80       8189.11       150.64 o                         
  -3  -2   5       9929.34       9943.06       172.31 o                         
  -2  -2   5       7424.73       6735.03       123.36 o                         
  -1  -2   5      28030.25      27770.55       557.99 o                         
   0  -2   5      19596.92      16841.37       342.12 o                         
   1  -2   5      10401.59      10739.16       234.46 o                         
   2  -2   5       1030.76       1351.74        39.24 o                         
   3  -2   5         53.76         51.14        14.86 o                         
   4  -2   5          0.53         37.29        18.71 o                         
   5  -2   5          3.82          6.99        21.26 o                         
   6  -2   5         16.95         56.08        28.11 o                         
   7  -2   5         37.27         85.26        34.05 o                         
   8  -2   5       1121.25       1221.24        87.17 o                         
   9  -2   5        260.13        237.89        45.04 o                         
  10  -2   5        358.87        285.50        52.94 o                         
  11  -2   5        948.75        906.71        70.11 o                         
  12  -2   5        711.57        574.11        71.32 o                         
  13  -2   5       1272.65       1066.41       128.39 o                         
 -15  -1   5        142.20         98.64        71.26 o                         
 -14  -1   5         56.80        -13.66        48.65 o                         
 -13  -1   5        101.01         55.20        42.58 o                         
 -12  -1   5        692.13        724.97        64.33 o                         
 -11  -1   5        136.92         77.00        38.57 o                         
 -10  -1   5         56.41         84.61        34.17 o                         
  -9  -1   5       3093.47       3126.03        98.03 o                         
  -8  -1   5       1322.68       1238.61        64.08 o                         
  -7  -1   5         12.97         31.96        23.03 o                         
  -6  -1   5       1419.34       1493.09        54.12 o                         
  -5  -1   5       8669.79       8166.56       166.54 o                         
  -4  -1   5         35.33         19.59        12.79 o                         
  -3  -1   5      37529.96      37849.41       657.53 o                         
  -2  -1   5      17897.92      19625.88       359.91 o                         
  -1  -1   5         15.22         19.64        11.66 o                         
   0  -1   5      18292.96      17256.50       396.52 o                         
   1  -1   5       2855.22       2422.17        65.66 o                         
   2  -1   5        581.77        823.70        38.65 o                         
   3  -1   5       3524.15       3826.01       109.37 o                         
   4  -1   5        693.30        944.29        63.39 o                         
   5  -1   5          5.64         -9.68        22.94 o                         
   6  -1   5        285.31        317.74        59.28 o                         
   7  -1   5       1127.42       1368.69        78.54 o                         
   8  -1   5         70.42         80.92        38.30 o                         
   9  -1   5        103.46        155.23        46.12 o                         
  10  -1   5        819.73        750.19        75.93 o                         
  11  -1   5        901.60        817.43        66.14 o                         
  12  -1   5        282.11        120.03        81.04 o                         
  13  -1   5         70.20         74.34        81.33 o                         
 -15   0   5          4.73         13.12        70.49 o                         
 -14   0   5        273.35        345.73        62.26 o                         
 -13   0   5        722.15        732.45        60.95 o                         
 -12   0   5        134.50         78.16        39.89 o                         
 -11   0   5         76.58         67.31        37.38 o                         
 -10   0   5       2523.16       2563.71        92.38 o                         
  -9   0   5       1937.55       1822.08        75.17 o                         
  -8   0   5        408.51        383.13        36.92 o                         
  -7   0   5       8157.73       8046.44       188.35 o                         
  -6   0   5       9661.78      10008.61       214.10 o                         
  -5   0   5        136.97        120.94        17.60 o                         
  -4   0   5       3347.09       3779.43        78.69 o                         
  -3   0   5       2763.84       2616.07        51.98 o                         
  -2   0   5       3539.53       3815.49        76.86 o                         
  -1   0   5       1560.66       1934.95        45.26 o                         
   0   0   5      11660.41      12616.91       244.08 o                         
   1   0   5       1507.72       1749.27        44.14 o                         
   2   0   5       1675.29       1854.32        54.30 o                         
   3   0   5       2728.24       2525.48        70.73 o                         
   4   0   5        152.95        143.25        22.88 o                         
   5   0   5        193.28        225.37        30.61 o                         
   6   0   5        473.60        577.99        62.50 o                         
   7   0   5        160.66        219.84        40.52 o                         
   8   0   5       1589.52       1921.54        98.72 o                         
   9   0   5        184.65        210.31        40.86 o                         
  10   0   5       1260.75       1386.06        79.34 o                         
  11   0   5        152.01        109.18        43.25 o                         
  12   0   5        225.72        271.70        72.01 o                         
  13   0   5        700.37        702.44        96.72 o                         
 -15   1   5        206.96        341.55        72.65 o                         
 -14   1   5        107.60        107.00        58.13 o                         
 -13   1   5        133.97        135.78        49.06 o                         
 -12   1   5         28.42         -0.14        39.53 o                         
 -11   1   5       1332.48       1520.14        83.29 o                         
 -10   1   5       2316.80       2376.79       100.25 o                         
  -9   1   5        505.95        608.38        51.12 o                         
  -8   1   5      12433.61      14199.15       369.80 o                         
  -7   1   5       3704.15       3859.52       108.91 o                         
  -6   1   5       1426.29       1464.30        54.41 o                         
  -5   1   5        709.49        689.94        30.62 o                         
  -4   1   5       1375.67       1302.30        41.16 o                         
  -3   1   5       2759.03       2288.43        48.36 o                         
  -2   1   5       7425.46       6919.92       138.47 o                         
  -1   1   5      10988.20      10052.40       207.04 o                         
   0   1   5        746.26        569.10        21.27 o                         
   1   1   5       6635.86       6468.53       136.26 o                         
   2   1   5       1053.49       1358.72        39.20 o                         
   3   1   5          0.60          6.36         9.78 o                         
   4   1   5        128.37        146.93        22.07 o                         
   5   1   5        244.86        382.07        37.28 o                         
   6   1   5        906.65       1056.28        59.18 o                         
   7   1   5        747.76        801.25        47.61 o                         
   8   1   5         72.21         60.88        32.13 o                         
   9   1   5       1338.98       1482.07        85.15 o                         
  10   1   5        334.67        256.17        48.94 o                         
  11   1   5        347.41        338.14        70.53 o                         
  12   1   5        270.57        316.86       142.74 o                         
  13   1   5        119.61         64.83        83.16 o                         
 -15   2   5          3.76          4.11        57.27 o                         
 -14   2   5        351.94        265.35        65.39 o                         
 -13   2   5         15.19        -50.61        50.61 o                         
 -12   2   5         13.00        -26.06        43.47 o                         
 -11   2   5        342.95        371.29        48.14 o                         
 -10   2   5         17.46         43.59        34.98 o                         
  -9   2   5       8169.36       8674.31       238.78 o                         
  -8   2   5       2803.88       2762.07        94.04 o                         
  -7   2   5        541.36        445.46        30.60 o                         
  -6   2   5       5659.35       5259.69       124.13 o                         
  -5   2   5        742.39        591.69        33.51 o                         
  -4   2   5       3878.98       2994.74        76.49 o                         
  -3   2   5        761.92        636.01        27.66 o                         
  -2   2   5       1560.34       1159.44        31.86 o                         
  -1   2   5       7082.90       6180.47       138.95 o                         
   0   2   5        554.24        556.31        36.05 o                         
   1   2   5        216.42        360.64        20.11 o                         
   2   2   5       1760.88       2000.31        73.41 o                         
   3   2   5         63.12        127.19        15.97 o                         
   4   2   5       1317.72       1471.24        65.24 o                         
   5   2   5        305.99        394.70        25.94 o                         
   6   2   5        584.38        663.84        41.64 o                         
   7   2   5         52.15        173.59        26.39 o                         
   8   2   5       1110.06       1306.87        66.44 o                         
   9   2   5        177.06        115.61        36.04 o                         
  10   2   5         81.72         52.59        54.56 o                         
  11   2   5        294.51        208.11        86.78 o                         
  12   2   5        405.16        405.83        97.64 o                         
 -15   3   5        486.70        631.64        96.74 o                         
 -14   3   5        873.85        899.66        86.76 o                         
 -13   3   5         13.73          9.38        48.20 o                         
 -12   3   5        512.84        611.55       110.84 o                         
 -11   3   5        808.47        657.99        68.10 o                         
 -10   3   5       2850.13       2830.68       124.24 o                         
  -9   3   5        136.76        146.25        41.21 o                         
  -8   3   5        867.64        841.30        63.11 o                         
  -7   3   5       8508.04       9140.57       271.50 o                         
  -6   3   5        321.45        379.79        34.99 o                         
  -5   3   5       1262.56       1424.33        56.24 o                         
  -4   3   5          3.78        -12.46        12.46 o                         
  -3   3   5         37.03         16.99        20.69 o                         
  -2   3   5       2890.61       2994.35        88.09 o                         
  -1   3   5       1331.88       1599.99        53.42 o                         
   0   3   5       2017.01       2267.96        83.11 o                         
   1   3   5         30.23         13.56        11.12 o                         
   2   3   5        826.11        875.32        58.43 o                         
   3   3   5       2606.92       3265.09       114.11 o                         
   4   3   5          2.33         52.76        20.88 o                         
   5   3   5        241.99        375.66        81.25 o                         
   6   3   5        415.65        369.18        22.40 o                         
   7   3   5        758.96        674.92        32.32 o                         
   8   3   5        131.09        162.36        27.59 o                         
   9   3   5       1933.29       2004.04       332.72 o                         
  10   3   5        184.73        185.33        73.92 o                         
  11   3   5        242.88        311.66        88.07 o                         
  12   3   5         98.74         53.32        76.04 o                         
 -15   4   5        326.36        386.97        80.75 o                         
 -14   4   5         69.31         30.54        55.89 o                         
 -13   4   5        363.85        321.39        64.74 o                         
 -12   4   5        972.94       1083.20        86.65 o                         
 -11   4   5        121.41        166.14        50.81 o                         
 -10   4   5          0.05        -38.67        38.67 o                         
  -9   4   5        112.92         69.02        39.79 o                         
  -8   4   5      10353.15      11124.14       326.94 o                         
  -7   4   5        211.86        358.76        35.72 o                         
  -6   4   5        157.08        239.66        27.95 o                         
  -5   4   5      10049.94       9724.37       316.35 o                         
  -4   4   5       1633.01       1585.89        98.41 o                         
  -3   4   5       1087.16       1285.78        64.22 o                         
  -2   4   5         31.72         42.96        21.81 o                         
  -1   4   5       5308.67       5001.62       150.22 o                         
   0   4   5       2729.91       3823.95       130.48 o                         
   1   4   5       2234.28       2325.65       133.20 o                         
   2   4   5       7150.63       8959.52       250.53 o                         
   3   4   5        282.61        470.36        34.00 o                         
   4   4   5        629.49        607.67        54.91 o                         
   5   4   5        157.02        263.53        42.94 o                         
   6   4   5        327.45        279.60       100.84 o                         
   7   4   5        678.37        797.54       153.55 o                         
   8   4   5       2549.94       2586.37       188.92 o                         
   9   4   5          4.83         31.57        62.49 o                         
  10   4   5        186.86        157.05        77.15 o                         
  11   4   5        264.27        305.64        89.05 o                         
  12   4   5        192.70         86.31        85.74 o                         
 -15   5   5         89.36         42.48        60.99 o                         
 -14   5   5        377.77        380.04        70.02 o                         
 -13   5   5       1711.52       1555.68       107.05 o                         
 -12   5   5         74.57        293.78        60.70 o                         
 -11   5   5        307.06        352.71        56.47 o                         
 -10   5   5        522.12        549.18        61.83 o                         
  -9   5   5       1414.73       1349.03        83.90 o                         
  -8   5   5        575.36        517.67        51.52 o                         
  -7   5   5         25.63         25.23        24.30 o                         
  -6   5   5       5572.55       5207.98       209.26 o                         
  -5   5   5        652.76        430.42        48.78 o                         
  -4   5   5         95.88         37.22        29.29 o                         
  -3   5   5         41.31         47.20        26.91 o                         
  -2   5   5        328.78        430.91        51.87 o                         
  -1   5   5       2497.08       2482.67        85.10 o                         
   0   5   5        426.62        376.71        31.73 o                         
   1   5   5        740.49       1077.10        47.82 o                         
   2   5   5          1.79        106.67        23.49 o                         
   3   5   5       1085.51       1035.72        42.86 o                         
   4   5   5       1659.05       1206.63       162.72 o                         
   5   5   5        116.30        118.03        84.80 o                         
   6   5   5        596.06        383.88       113.44 o                         
   7   5   5       1718.68       1736.03       228.03 o                         
   8   5   5        118.97         87.80        72.24 o                         
   9   5   5          0.73         72.32        65.19 o                         
  10   5   5        851.52        672.68       101.44 o                         
  11   5   5          1.08         25.00        80.46 o                         
 -15   6   5        149.22        143.59        66.81 o                         
 -14   6   5        921.40        942.51        90.54 o                         
 -13   6   5         26.81         48.18        54.17 o                         
 -12   6   5          5.51        122.01        52.96 o                         
 -11   6   5        804.76        864.06        77.85 o                         
 -10   6   5         92.23        126.24        45.15 o                         
  -9   6   5        121.25         72.07        39.11 o                         
  -8   6   5         69.21         21.88        29.47 o                         
  -7   6   5       1178.98       1188.32        85.05 o                         
  -6   6   5       5294.41       5526.12       199.57 o                         
  -5   6   5       1450.40       1033.09        72.66 o                         
  -4   6   5       4370.40       4562.31       242.70 o                         
  -3   6   5       1226.81       1603.38       130.25 o                         
  -2   6   5         34.00         42.58        36.44 o                         
  -1   6   5        414.81        317.98        57.46 o                         
   0   6   5        752.19        750.67        50.23 o                         
   1   6   5        428.94        396.85        53.42 o                         
   2   6   5       1181.83       1371.76        49.16 o                         
   3   6   5         52.14        170.24        20.17 o                         
   4   6   5         59.73         36.19        49.43 o                         
   5   6   5        107.57        124.90        97.40 o                         
   6   6   5       1378.60       1254.76       193.66 o                         
   7   6   5         47.74         41.25        96.26 o                         
   8   6   5          3.68         50.28        70.73 o                         
   9   6   5       1924.28       1810.32       179.91 o                         
  10   6   5        297.32        272.18        83.10 o                         
  11   6   5       1243.68       1093.55       129.86 o                         
 -15   7   5        199.54        206.95        71.58 o                         
 -14   7   5          0.02         -0.06        58.81 o                         
 -13   7   5         60.24         80.53        58.19 o                         
 -12   7   5        929.35        925.89        97.29 o                         
 -11   7   5        235.30        199.44        52.74 o                         
 -10   7   5         55.72         66.92        44.24 o                         
  -9   7   5        247.09        281.59        40.57 o                         
  -8   7   5         10.75        -24.05        24.05 o                         
  -7   7   5         31.52          1.74        37.08 o                         
  -6   7   5       1054.23       1114.20       185.91 o                         
  -5   7   5       1640.16       1629.01       123.32 o                         
  -4   7   5        303.06        281.72        50.83 o                         
  -3   7   5         34.60         42.87        37.02 o                         
  -2   7   5        716.93        663.99        78.48 o                         
  -1   7   5         33.37         29.16        39.48 o                         
   0   7   5        278.60        346.04        49.36 o                         
   1   7   5        650.15        538.06        62.00 o                         
   2   7   5        179.92        142.29        19.65 o                         
   3   7   5         60.14         68.41        17.15 o                         
   4   7   5         83.29         38.78        49.98 o                         
   5   7   5          2.15          4.58        92.82 o                         
   6   7   5        354.12        152.40       108.86 o                         
   7   7   5        183.96        171.88       121.47 o                         
   8   7   5        328.55        155.84       128.34 o                         
   9   7   5        413.16        412.30       104.53 o                         
  10   7   5        381.97        359.36        93.15 o                         
 -14   8   5        223.43        250.58        76.74 o                         
 -13   8   5        773.20        709.16        81.00 o                         
 -12   8   5        394.75        375.82        67.54 o                         
 -11   8   5         59.57         69.65        47.92 o                         
 -10   8   5        455.09        602.77        73.45 o                         
  -9   8   5        819.74        745.93       106.46 o                         
  -8   8   5          6.90        -19.41        42.82 o                         
  -7   8   5        395.54        354.76       111.71 o                         
  -6   8   5        575.73        580.93        79.94 o                         
  -5   8   5        816.37        780.46        80.34 o                         
  -4   8   5       1310.28       1315.28       100.17 o                         
  -3   8   5        267.58        303.08        63.95 o                         
  -2   8   5         16.78        149.06        56.72 o                         
  -1   8   5        840.36        546.13        77.00 o                         
   0   8   5         28.19         42.45        39.17 o                         
   1   8   5         66.49         88.00        28.30 o                         
   2   8   5          6.08         49.65        44.71 o                         
   3   8   5        311.54        305.71        70.17 o                         
   4   8   5        394.81        550.97       123.18 o                         
   5   8   5       1185.79       1394.56       208.55 o                         
   6   8   5        603.22        745.98       166.16 o                         
   7   8   5        159.55        -50.42       106.57 o                         
   8   8   5        942.26        747.12       167.30 o                         
   9   8   5        157.34        229.03       109.43 o                         
  10   8   5         55.00        104.25        80.90 o                         
 -14   9   5        718.82        871.82       130.58 o                         
 -13   9   5         11.97        -19.36        55.67 o                         
 -12   9   5        361.70        320.33        62.48 o                         
 -11   9   5       1044.09       1319.80       150.51 o                         
 -10   9   5       1087.19       1288.67       142.71 o                         
  -9   9   5        211.19        107.34        55.26 o                         
  -8   9   5        803.61        716.92        91.46 o                         
  -7   9   5         56.94         32.20        48.80 o                         
  -6   9   5         40.88         95.48        52.21 o                         
  -5   9   5        536.83        641.88        79.43 o                         
  -4   9   5       2171.86       2361.62       146.85 o                         
  -3   9   5       1141.84       1417.50       164.44 o                         
  -2   9   5        295.52        293.31       121.47 o                         
  -1   9   5         58.66          9.34        57.29 o                         
   0   9   5        157.58        240.13        62.21 o                         
   1   9   5          1.79         32.74        40.63 o                         
   2   9   5         70.83        156.99        30.84 o                         
   3   9   5        123.64        117.21        21.54 o                         
   4   9   5          5.17         91.67        97.40 o                         
   5   9   5         14.39         35.52       104.28 o                         
   6   9   5        288.60        134.07       116.88 o                         
   7   9   5        315.75        299.08       144.38 o                         
   8   9   5          4.60       -103.13       103.13 o                         
   9   9   5          5.12        154.82        93.06 o                         
 -13  10   5        105.58         54.08        61.79 o                         
 -12  10   5        885.31        893.55       150.01 o                         
 -11  10   5        393.02        333.76        74.11 o                         
 -10  10   5        371.18        470.16        94.04 o                         
  -9  10   5         43.13         52.75        66.48 o                         
  -8  10   5        283.48        224.43        71.53 o                         
  -7  10   5         10.38        -42.80        42.80 o                         
  -6  10   5        442.61        522.21        76.13 o                         
  -5  10   5       1514.19       2014.42       178.51 o                         
  -4  10   5        286.98        516.48        74.00 o                         
  -3  10   5       1436.28       1155.07       324.29 o                         
  -2  10   5        450.49        636.42        92.77 o                         
  -1  10   5         12.52         14.53        62.58 o                         
   0  10   5        352.44        156.64        62.44 o                         
   1  10   5        543.76        496.13        85.90 o                         
   2  10   5          4.02        -29.58        44.93 o                         
   3  10   5         72.15        120.32       103.13 o                         
   4  10   5        366.04        460.21        73.22 o                         
   5  10   5       1673.05       1550.40       234.91 o                         
   6  10   5        491.54        563.78       168.45 o                         
   7  10   5          5.43        -88.23        88.23 o                         
   8  10   5        555.83        276.16       150.11 o                         
 -13  11   5        183.81        136.92        65.30 o                         
 -12  11   5         15.06        -47.80        47.80 o                         
 -11  11   5        261.96        319.02        76.01 o                         
 -10  11   5        367.03        484.69        74.59 o                         
  -9  11   5        298.13        241.04        72.71 o                         
  -8  11   5          5.41          5.41        60.48 o                         
  -7  11   5         10.43        -49.67        49.82 o                         
  -6  11   5          4.87         26.36        53.54 o                         
  -5  11   5          0.62        170.91        61.35 o                         
  -4  11   5       1009.17       1087.97       127.38 o                         
  -3  11   5        719.91        666.72       191.36 o                         
  -2  11   5          0.57        172.36        57.18 o                         
  -1  11   5        549.90        400.48        80.43 o                         
   0  11   5        255.31        350.23        58.78 o                         
   1  11   5         36.83         42.33        54.26 o                         
   2  11   5         56.66         35.32       130.06 o                         
   3  11   5        231.98        237.20       119.17 o                         
   4  11   5        243.60        350.64       137.51 o                         
   5  11   5        141.58        224.60       137.51 o                         
   6  11   5         13.11       -108.86       108.86 o                         
   7  11   5        849.33        885.78       211.99 o                         
 -12  12   5        305.91        411.69        89.40 o                         
 -11  12   5        415.90        515.67        87.14 o                         
 -10  12   5        190.06        216.63        76.79 o                         
  -9  12   5        726.42        749.55       103.07 o                         
  -8  12   5        102.33        101.54        63.31 o                         
  -7  12   5        736.76        890.60       103.42 o                         
  -6  12   5        235.87        387.16        86.74 o                         
  -5  12   5       1517.49       1609.66       175.48 o                         
  -4  12   5        631.91        698.18       105.30 o                         
  -3  12   5         33.31         -0.91        57.12 o                         
  -2  12   5        897.74        527.52        76.91 o                         
  -1  12   5         56.64        265.97        78.11 o                         
   0  12   5         27.95         76.55        65.41 o                         
   1  12   5          8.07         -3.44        55.95 o                         
   2  12   5        403.91        222.30       120.32 o                         
   3  12   5         55.54        -95.11        95.11 o                         
   4  12   5         53.89         52.71       118.03 o                         
   5  12   5          0.71        -41.25       113.44 o                         
   6  12   5        751.51        957.97       213.14 o                         
 -11  13   5         64.70        151.55        69.54 o                         
 -10  13   5        576.21        910.96       118.33 o                         
  -9  13   5        103.47        237.50        77.46 o                         
  -8  13   5       1145.29       1397.92       169.87 o                         
  -7  13   5         14.23        -47.49        59.26 o                         
  -6  13   5         85.26        187.35        73.62 o                         
  -5  13   5         33.18        136.79        84.44 o                         
  -4  13   5         41.79         51.43        68.29 o                         
  -3  13   5        116.13        180.12        63.07 o                         
  -2  13   5          6.78        -35.92        64.76 o                         
  -1  13   5         67.92         65.17        71.62 o                         
   0  13   5         51.47         31.19       101.41 o                         
   1  13   5          3.55        220.01       122.61 o                         
   2  13   5         23.17        -49.27       101.98 o                         
   3  13   5          0.07       -101.98       101.98 o                         
   4  13   5         25.93        155.84       144.38 o                         
   5  13   5        360.52        458.36       175.32 o                         
 -10  14   5          4.28        141.16        75.00 o                         
  -9  14   5       1005.54       1464.18       139.73 o                         
  -8  14   5          1.69         44.36        70.94 o                         
  -7  14   5        135.44        280.23        86.30 o                         
  -6  14   5        811.86       1245.86       127.05 o                         
  -5  14   5        584.71        528.32       123.76 o                         
  -4  14   5        212.74        256.77        75.38 o                         
  -3  14   5         16.65         45.32        74.52 o                         
  -2  14   5        213.73        285.02        91.29 o                         
  -1  14   5          8.99        -22.86        68.99 o                         
   0  14   5          0.16        201.68       122.61 o                         
   1  14   5        150.48        118.03       128.34 o                         
   2  14   5          1.82        -96.26        96.26 o                         
   3  14   5         13.76        -93.96       116.88 o                         
  -8  15   5        188.71        400.26        95.28 o                         
  -7  15   5        896.00       1166.44       130.91 o                         
  -6  15   5        350.79        335.27       100.21 o                         
  -5  15   5          3.38        112.10        66.67 o                         
  -4  15   5         18.82         57.64        88.42 o                         
  -3  15   5        275.09        186.20        91.52 o                         
  -2  15   5         37.67        -79.94        79.94 o                         
  -1  15   5         64.28         -3.44       107.71 o                         
   0  15   5         54.45        405.65       147.82 o                         
   1  15   5         64.70         71.05       128.34 o                         
  -6  16   5         30.41        115.78        76.71 o                         
  -5  16   5         59.97         -8.01        92.56 o                         
  -4  16   5        219.01        222.58       100.93 o                         
  -3  16   5          5.06        -17.96        81.83 o                         
  -2  16   5         50.00        161.57       131.78 o                         
  -1 -16   6        270.46        512.38       235.48 o                         
   0 -16   6        179.08        283.00       106.00 o                         
   1 -16   6         33.91        -56.83        77.30 o                         
   2 -16   6         99.35        314.45        97.40 o                         
   3 -16   6        859.00        885.78       216.57 o                         
   4 -16   6          6.24         69.90       139.80 o                         
   5 -16   6        111.17        407.94       170.74 o                         
  -4 -15   6         14.39         52.13       225.17 o                         
  -3 -15   6        116.49         26.35        96.40 o                         
  -2 -15   6          3.33         92.55        74.43 o                         
  -1 -15   6        444.17        679.49        95.12 o                         
   0 -15   6        244.81        309.56       182.77 o                         
   1 -15   6          8.04         32.97        81.07 o                         
   2 -15   6       1097.24        875.61       151.83 o                         
   3 -15   6        482.83        704.64       154.12 o                         
   4 -15   6          4.57        184.98        87.74 o                         
   5 -15   6       1407.74       1646.17       184.84 o                         
   6 -15   6        204.96        406.41       118.61 o                         
   7 -15   6          3.66        -75.34        75.34 o                         
  -6 -14   6        409.02        528.37       111.03 o                         
  -5 -14   6         62.00         92.46        91.90 o                         
  -4 -14   6         54.55         76.12        93.14 o                         
  -3 -14   6         64.48        -34.03        60.51 o                         
  -2 -14   6          1.31         42.68        65.54 o                         
  -1 -14   6          0.88        -14.85        63.99 o                         
   0 -14   6          0.84         22.79        63.55 o                         
   1 -14   6         64.54         95.51        83.01 o                         
   2 -14   6         18.81         80.06        82.60 o                         
   3 -14   6         22.88         26.45        58.46 o                         
   4 -14   6        910.78        964.15       122.46 o                         
   5 -14   6        196.24        405.42       109.47 o                         
   6 -14   6         87.87         54.19        91.39 o                         
   7 -14   6        667.17        871.67       147.47 o                         
   8 -14   6          2.27          9.63        94.76 o                         
  -7 -13   6        117.10        134.33        77.83 o                         
  -6 -13   6        257.73        150.28        73.44 o                         
  -5 -13   6         54.39        -35.78        57.55 o                         
  -4 -13   6        723.85        929.97       100.81 o                         
  -3 -13   6         17.95        -23.62        54.66 o                         
  -2 -13   6         45.40        239.25        67.62 o                         
  -1 -13   6       2674.61       2800.21       188.07 o                         
   0 -13   6       2097.59       2183.20       253.41 o                         
   1 -13   6        585.01        673.73        81.73 o                         
   2 -13   6         19.08        -28.53        37.99 o                         
   3 -13   6       1033.89       1183.08       104.41 o                         
   4 -13   6        448.48        479.81        75.66 o                         
   5 -13   6         24.55        -52.18        52.84 o                         
   6 -13   6       1033.00       1287.42       158.31 o                         
   7 -13   6         27.71         79.36        97.51 o                         
   8 -13   6         10.20         26.52        96.01 o                         
   9 -13   6          4.04        -10.06        87.84 o                         
  -8 -12   6         22.65         83.34        78.95 o                         
  -7 -12   6          9.02        -65.47        65.47 o                         
  -6 -12   6          1.65        -28.33        77.17 o                         
  -5 -12   6         59.07         74.73        47.38 o                         
  -4 -12   6        675.28        789.60        95.09 o                         
  -3 -12   6          8.57        100.86        60.90 o                         
  -2 -12   6       1801.39       1550.81       119.35 o                         
  -1 -12   6        364.88        390.53        70.73 o                         
   0 -12   6         20.63        148.24        54.46 o                         
   1 -12   6        702.75        770.65        66.98 o                         
   2 -12   6        647.30        754.36        64.64 o                         
   3 -12   6         55.22         71.19        40.69 o                         
   4 -12   6        132.68        160.34        58.80 o                         
   5 -12   6        690.83        741.09        82.84 o                         
   6 -12   6        376.86        527.35       113.97 o                         
   7 -12   6         27.62        -52.31        60.86 o                         
   8 -12   6        184.64        141.87        70.61 o                         
   9 -12   6        523.75        386.07        91.58 o                         
  10 -12   6         12.28        -82.32        82.32 o                         
  -9 -11   6        227.33        202.17        84.40 o                         
  -8 -11   6         19.28        -42.00        56.21 o                         
  -7 -11   6          3.18        -41.31        73.93 o                         
  -6 -11   6         12.63          1.43        48.97 o                         
  -5 -11   6        321.81        168.49        44.68 o                         
  -4 -11   6        133.26         83.22        55.31 o                         
  -3 -11   6       3470.05       3354.12       167.37 o                         
  -2 -11   6         14.13        137.64        63.98 o                         
  -1 -11   6        210.40        469.89        69.82 o                         
   0 -11   6       4900.22       5196.93       260.17 o                         
   1 -11   6       1050.65       1222.14        70.57 o                         
   2 -11   6        906.15        885.49        71.45 o                         
   3 -11   6         93.73         72.51        41.59 o                         
   4 -11   6         83.70         29.92        29.41 o                         
   5 -11   6        637.66        510.50       107.90 o                         
   6 -11   6          2.43         34.79        46.92 o                         
   7 -11   6        132.33        167.02        97.17 o                         
   8 -11   6        402.22        256.89        77.88 o                         
   9 -11   6        218.90         81.11        68.93 o                         
  10 -11   6         61.46         66.33       110.71 o                         
  11 -11   6        225.52        192.57       123.18 o                         
 -10 -10   6        281.96        267.68        93.12 o                         
  -9 -10   6        124.98        171.92        70.36 o                         
  -8 -10   6         63.61         51.43        58.00 o                         
  -7 -10   6         60.22         96.70        53.53 o                         
  -6 -10   6         68.21         88.51        41.48 o                         
  -5 -10   6        453.85        507.37        55.67 o                         
  -4 -10   6       1815.28       2038.41        95.86 o                         
  -3 -10   6        167.72        267.43        55.04 o                         
  -2 -10   6         45.64        129.68        34.18 o                         
  -1 -10   6       6399.96       6293.62       215.02 o                         
   0 -10   6        232.46        221.03        40.50 o                         
   1 -10   6        109.56         98.04        31.18 o                         
   2 -10   6       1676.34       1549.03        81.50 o                         
   3 -10   6         64.77         80.92        23.90 o                         
   4 -10   6        185.61        252.88        40.87 o                         
   5 -10   6         89.15         93.29        40.30 o                         
   6 -10   6        723.66        561.99       116.83 o                         
   7 -10   6          5.18         33.36        59.71 o                         
   8 -10   6       1631.94       1667.43       156.96 o                         
   9 -10   6        386.99        443.35       103.20 o                         
  10 -10   6          1.25         17.71        76.94 o                         
  11 -10   6        289.59        199.76        91.52 o                         
 -11  -9   6        753.31        763.43       147.95 o                         
 -10  -9   6       1076.50        883.29       150.93 o                         
  -9  -9   6        344.77        283.47        80.01 o                         
  -8  -9   6        255.57        246.31        63.61 o                         
  -7  -9   6        105.94        271.89        54.46 o                         
  -6  -9   6         32.59         66.59        31.13 o                         
  -5  -9   6        802.84        738.80        56.15 o                         
  -4  -9   6         80.48         81.40        30.42 o                         
  -3  -9   6         54.23         61.23        37.64 o                         
  -2  -9   6       2903.30       2459.95        94.34 o                         
  -1  -9   6         42.33         76.99        30.03 o                         
   0  -9   6       1620.32       1308.51        62.43 o                         
   1  -9   6        770.50        803.20        44.15 o                         
   2  -9   6         10.84         39.98        21.23 o                         
   3  -9   6          1.04         -2.04        17.28 o                         
   4  -9   6         99.71        103.29        41.34 o                         
   5  -9   6       1012.06        968.74       197.48 o                         
   6  -9   6         69.57         49.38        42.88 o                         
   7  -9   6       5626.14       5956.91       260.04 o                         
   8  -9   6       2988.01       2817.22       171.83 o                         
   9  -9   6          3.68        -61.46        61.46 o                         
  10  -9   6       1240.84       1081.35       122.05 o                         
  11  -9   6         40.87         -9.85        76.96 o                         
  12  -9   6        109.59         39.14       126.90 o                         
 -12  -8   6         67.66        -45.66       128.25 o                         
 -11  -8   6        205.77        212.54        84.77 o                         
 -10  -8   6          0.08        -47.63        56.78 o                         
  -9  -8   6       1341.58       1275.11       148.86 o                         
  -8  -8   6         84.69        148.08        38.96 o                         
  -7  -8   6        294.04        198.22        37.33 o                         
  -6  -8   6          0.13         77.91        30.67 o                         
  -5  -8   6          9.36        182.45        23.26 o                         
  -4  -8   6        854.91        739.16        48.29 o                         
  -3  -8   6       1163.06       1283.99        65.97 o                         
  -2  -8   6        169.84        215.60        42.54 o                         
  -1  -8   6       4874.38       4691.09       213.12 o                         
   0  -8   6        883.84        873.76        44.30 o                         
   1  -8   6        249.81        394.72        30.31 o                         
   2  -8   6       5629.30       5255.36       143.22 o                         
   3  -8   6        100.40         91.83        40.10 o                         
   4  -8   6         14.58         -0.65        26.20 o                         
   5  -8   6         21.49         30.91        33.62 o                         
   6  -8   6       1985.07       2031.92        74.77 o                         
   7  -8   6       4901.32       4875.00       179.30 o                         
   8  -8   6         46.41          6.26        57.81 o                         
   9  -8   6       2545.75       2653.70       232.51 o                         
  10  -8   6          2.44        137.82        76.14 o                         
  11  -8   6          3.87        -68.78        68.78 o                         
  12  -8   6        180.21        107.18       123.02 o                         
 -12  -7   6         96.82         82.52        79.79 o                         
 -11  -7   6          3.58         49.78        79.72 o                         
 -10  -7   6       1649.89       1628.06        99.01 o                         
  -9  -7   6        726.44        516.00        51.60 o                         
  -8  -7   6       2292.81       2573.47       100.24 o                         
  -7  -7   6        120.76         62.54        33.27 o                         
  -6  -7   6        578.84        656.46        63.80 o                         
  -5  -7   6       6753.81       6690.47       184.91 o                         
  -4  -7   6       6631.97       6421.58       193.11 o                         
  -3  -7   6         39.86         21.63        23.16 o                         
  -2  -7   6        773.43        669.69        49.80 o                         
  -1  -7   6       1520.89       1400.05        78.66 o                         
   0  -7   6          5.46         53.01        18.00 o                         
   1  -7   6       6843.71       7672.63       200.83 o                         
   2  -7   6       7475.19       7603.06       197.96 o                         
   3  -7   6         14.50         11.12        20.60 o                         
   4  -7   6       1331.14       1195.97        66.62 o                         
   5  -7   6       3046.61       3291.56       132.17 o                         
   6  -7   6       2126.63       2209.76        82.09 o                         
   7  -7   6        130.88        180.63        31.02 o                         
   8  -7   6        469.36        460.67        55.01 o                         
   9  -7   6        268.29        292.21        53.39 o                         
  10  -7   6          0.03         -2.03        68.89 o                         
  11  -7   6        814.28        908.02       128.72 o                         
  12  -7   6         71.94        -59.88        69.84 o                         
 -13  -6   6         29.53          6.93        77.63 o                         
 -12  -6   6        217.34        286.30        65.97 o                         
 -11  -6   6        241.36        263.55        58.43 o                         
 -10  -6   6        272.67        267.95        54.23 o                         
  -9  -6   6         68.81         42.48        36.07 o                         
  -8  -6   6       1104.08        993.97        63.83 o                         
  -7  -6   6        667.53        738.53        65.94 o                         
  -6  -6   6       6239.23       6196.33       174.33 o                         
  -5  -6   6         57.04         61.76        23.73 o                         
  -4  -6   6         51.60          8.54        21.79 o                         
  -3  -6   6       3990.37       3797.09       104.26 o                         
  -2  -6   6       2626.07       2784.73        87.85 o                         
  -1  -6   6          5.52         -7.67        10.86 o                         
   0  -6   6       1673.56       1327.12        61.21 o                         
   1  -6   6         79.16         39.69        11.65 o                         
   2  -6   6        531.04        631.61        38.08 o                         
   3  -6   6       1922.72       1559.78        73.71 o                         
   4  -6   6         18.34         46.78        23.91 o                         
   5  -6   6        285.91        302.70        43.60 o                         
   6  -6   6       3916.86       3740.83       143.75 o                         
   7  -6   6        912.59       1057.56        77.22 o                         
   8  -6   6       4043.69       4220.96       166.90 o                         
   9  -6   6          1.37        -44.59        53.09 o                         
  10  -6   6       2616.50       2852.32       144.26 o                         
  11  -6   6        110.37         77.35        73.79 o                         
  12  -6   6         10.96         12.43        72.88 o                         
  13  -6   6        243.39        226.77        95.15 o                         
 -13  -5   6        378.31        363.99        74.72 o                         
 -12  -5   6         15.57         16.63        52.17 o                         
 -11  -5   6        119.74        178.36        53.80 o                         
 -10  -5   6         25.20          4.50        36.98 o                         
  -9  -5   6          2.87        -26.61        34.36 o                         
  -8  -5   6         22.10         13.83        30.89 o                         
  -7  -5   6       3979.49       3936.49       122.63 o                         
  -6  -5   6       1561.57       1708.43        67.37 o                         
  -5  -5   6          2.61         48.45        21.83 o                         
  -4  -5   6       4857.26       4429.26       108.75 o                         
  -3  -5   6       1858.60       1868.40        63.41 o                         
  -2  -5   6        251.75        229.27        22.59 o                         
  -1  -5   6         96.41         82.84        15.64 o                         
   0  -5   6         12.21         -4.55        15.37 o                         
   1  -5   6       3858.59       3594.78        92.02 o                         
   2  -5   6       6512.88       7663.80       251.13 o                         
   3  -5   6       1520.82       1271.60        60.05 o                         
   4  -5   6       3029.33       2588.78        74.01 o                         
   5  -5   6       6124.51       7168.63       239.13 o                         
   6  -5   6       1052.72       1226.95        57.74 o                         
   7  -5   6       2345.12       2591.45        94.98 o                         
   8  -5   6       1138.79       1070.40        81.87 o                         
   9  -5   6        673.30        555.32        75.59 o                         
  10  -5   6         40.76        116.48        53.94 o                         
  11  -5   6         49.47         28.38        53.98 o                         
  12  -5   6       1133.77       1428.42       398.53 o                         
  13  -5   6          4.41         93.77        85.10 o                         
 -14  -4   6        702.07        605.53        94.51 o                         
 -13  -4   6         22.90         64.53        60.47 o                         
 -12  -4   6         40.91         32.60        52.47 o                         
 -11  -4   6        479.52        372.08        48.77 o                         
 -10  -4   6        628.30        503.39        47.25 o                         
  -9  -4   6          0.68        -30.58        30.58 o                         
  -8  -4   6        296.41        271.18        34.91 o                         
  -7  -4   6       2908.46       2834.02        86.03 o                         
  -6  -4   6         32.62         54.84        20.98 o                         
  -5  -4   6       4507.28       3984.66       108.67 o                         
  -4  -4   6       2113.08       2270.83        63.70 o                         
  -3  -4   6       2984.53       3695.39       100.03 o                         
  -2  -4   6       1170.30        984.05        39.33 o                         
  -1  -4   6         41.69         39.00        11.69 o                         
   0  -4   6       1213.49       1261.38        42.44 o                         
   1  -4   6       1906.22       1682.56        48.71 o                         
   2  -4   6        709.15        773.24        46.67 o                         
   3  -4   6       2667.00       2563.67        70.66 o                         
   4  -4   6      11695.95      11231.13       290.88 o                         
   5  -4   6        180.83        203.62        27.56 o                         
   6  -4   6        628.40        763.08        38.63 o                         
   7  -4   6       4013.30       3909.71       116.80 o                         
   8  -4   6       1857.96       1719.23        76.40 o                         
   9  -4   6         46.31          6.46        43.46 o                         
  10  -4   6        817.85        741.79       133.09 o                         
  11  -4   6       2289.09       2221.34       203.43 o                         
  12  -4   6          1.63         78.69        64.19 o                         
  13  -4   6         19.05        -59.15        60.93 o                         
 -14  -3   6        147.40        146.17        65.22 o                         
 -13  -3   6        167.93        198.74        60.51 o                         
 -12  -3   6        961.77        872.34        64.94 o                         
 -11  -3   6       1187.06       1350.76        72.95 o                         
 -10  -3   6        943.96        952.79        60.07 o                         
  -9  -3   6          1.80        -21.72        29.34 o                         
  -8  -3   6        523.65        670.83        45.20 o                         
  -7  -3   6         61.49          0.21        24.02 o                         
  -6  -3   6       2016.91       2309.64        63.11 o                         
  -5  -3   6      12869.77      14773.36       290.80 o                         
  -4  -3   6      16192.58      18140.43       336.64 o                         
  -3  -3   6       3197.15       3091.07        63.83 o                         
  -2  -3   6       1137.62       1304.10        44.34 o                         
  -1  -3   6       1242.61        978.05        39.27 o                         
   0  -3   6         83.73         51.56        17.71 o                         
   1  -3   6       3381.11       3258.57        77.74 o                         
   2  -3   6       6099.42       5537.37       126.05 o                         
   3  -3   6       1064.67       1297.74        51.38 o                         
   4  -3   6          3.14         18.53        16.13 o                         
   5  -3   6       1508.31       1736.60        62.11 o                         
   6  -3   6       2101.85       2195.42        97.62 o                         
   7  -3   6         45.67         48.51        31.51 o                         
   8  -3   6        467.86        399.56        49.13 o                         
   9  -3   6        359.48        377.04        51.20 o                         
  10  -3   6        647.78        777.79        69.34 o                         
  11  -3   6         85.60         42.41        57.94 o                         
  12  -3   6       1526.09       1465.57       103.07 o                         
  13  -3   6       1462.82       1553.68       127.43 o                         
 -14  -2   6        712.75        676.20        68.33 o                         
 -13  -2   6        684.15        618.61        58.51 o                         
 -12  -2   6        278.97        214.33        46.54 o                         
 -11  -2   6        461.94        469.31        50.34 o                         
 -10  -2   6         60.47        -20.84        32.91 o                         
  -9  -2   6        316.04        273.20        38.14 o                         
  -8  -2   6          2.59          3.29        25.95 o                         
  -7  -2   6       5904.47       5865.67       135.93 o                         
  -6  -2   6       3662.51       3900.12        94.38 o                         
  -5  -2   6        972.64       1092.72        46.23 o                         
  -4  -2   6         71.98        108.83        16.29 o                         
  -3  -2   6      34428.94      37622.38       628.23 o                         
  -2  -2   6      14872.47      17560.16       309.87 o                         
  -1  -2   6      17470.59      17057.88       377.90 o                         
   0  -2   6       4702.83       5369.29       124.05 o                         
   1  -2   6       1316.11       1492.02        43.42 o                         
   2  -2   6        234.79        190.05        19.80 o                         
   3  -2   6       6187.01       6243.31       153.75 o                         
   4  -2   6       2250.73       2196.62        66.46 o                         
   5  -2   6      18137.89      20476.53       478.77 o                         
   6  -2   6         34.65         82.20        30.95 o                         
   7  -2   6         25.32         25.94        33.34 o                         
   8  -2   6       1328.52       1690.28        93.19 o                         
   9  -2   6          2.52         -3.41        49.62 o                         
  10  -2   6        304.91        550.65        62.94 o                         
  11  -2   6        896.35        893.60        84.47 o                         
  12  -2   6        974.41       1265.19       107.47 o                         
  13  -2   6         79.48        156.59        84.79 o                         
 -15  -1   6        226.11        169.96        75.73 o                         
 -14  -1   6         40.40         49.28        51.70 o                         
 -13  -1   6        141.55        127.83        45.96 o                         
 -12  -1   6          3.51        -18.45        35.57 o                         
 -11  -1   6         47.29         22.32        34.90 o                         
 -10  -1   6        985.62        861.88        56.83 o                         
  -9  -1   6       1172.70       1112.63        70.84 o                         
  -8  -1   6        137.85        202.78        33.17 o                         
  -7  -1   6       3184.10       3057.61        85.47 o                         
  -6  -1   6       1843.63       1895.11        64.68 o                         
  -5  -1   6        946.58        898.48        38.93 o                         
  -4  -1   6      10050.35      10743.06       202.73 o                         
  -3  -1   6      47854.37      53153.54       962.06 o                         
  -2  -1   6      52477.71      56369.09      1068.82 o                         
  -1  -1   6       5209.13       4649.65        97.25 o                         
   0  -1   6       2873.71       1870.62        51.42 o                         
   1  -1   6        647.97        434.66        33.82 o                         
   2  -1   6       6354.37       6268.01       166.01 o                         
   3  -1   6        341.97        207.11        25.05 o                         
   4  -1   6        690.63        586.51        33.26 o                         
   5  -1   6        229.74        229.80        34.51 o                         
   6  -1   6       4869.92       5112.67       164.10 o                         
   7  -1   6       6492.31       7107.03       220.32 o                         
   8  -1   6        259.15        180.61        43.33 o                         
   9  -1   6         29.72         45.19        42.64 o                         
  10  -1   6       1963.61       1850.80        94.40 o                         
  11  -1   6        218.32        248.24        51.42 o                         
  12  -1   6         11.63         38.74        63.08 o                         
  13  -1   6        831.47        735.27       113.36 o                         
 -15   0   6        117.73         34.42        92.29 o                         
 -14   0   6         11.65        -47.14        47.14 o                         
 -13   0   6        138.40         69.58        47.58 o                         
 -12   0   6        403.91        324.46        49.91 o                         
 -11   0   6        563.17        463.27        48.31 o                         
 -10   0   6       2350.40       2389.49       101.16 o                         
  -9   0   6        852.19       1181.05        62.05 o                         
  -8   0   6        949.37       1202.89        61.34 o                         
  -7   0   6       4698.29       4339.02       112.86 o                         
  -6   0   6       4127.81       3868.46       100.02 o                         
  -5   0   6       3395.54       3609.15        86.81 o                         
  -4   0   6          7.29         20.40        14.44 o                         
  -3   0   6       6387.85       7152.31       132.24 o                         
  -2   0   6       6821.75       5726.38       112.07 o                         
  -1   0   6        124.36         44.76        13.01 o                         
   0   0   6        100.49         50.84        13.76 o                         
   1   0   6          7.44         10.65        12.29 o                         
   2   0   6       4762.73       5825.27       134.38 o                         
   3   0   6       6009.77       6946.80       201.48 o                         
   4   0   6        105.28        176.34        28.86 o                         
   5   0   6      11424.71      12508.92       353.36 o                         
   6   0   6       5513.61       6374.61       178.29 o                         
   7   0   6       1045.44       1066.18        75.34 o                         
   8   0   6        528.73        531.78        55.80 o                         
   9   0   6        579.90        722.23        57.75 o                         
  10   0   6         11.14         35.54        38.52 o                         
  11   0   6        238.83        189.73        66.35 o                         
  12   0   6        515.27        550.74        84.62 o                         
  13   0   6         22.52        110.28        86.57 o                         
 -15   1   6          0.29         21.23        60.17 o                         
 -14   1   6          6.42        -49.61        49.61 o                         
 -13   1   6         55.75        -30.28        50.15 o                         
 -12   1   6         13.24        -37.65        37.65 o                         
 -11   1   6        220.07        105.50        42.50 o                         
 -10   1   6       2877.34       2754.79       107.53 o                         
  -9   1   6       1506.88       1819.90        81.85 o                         
  -8   1   6       3209.03       2951.85        99.70 o                         
  -7   1   6         65.78         97.38        27.99 o                         
  -6   1   6       1789.34       1912.26        61.00 o                         
  -5   1   6       1233.13       1201.29        69.15 o                         
  -4   1   6         62.44         91.23        15.89 o                         
  -3   1   6         14.58         30.94        12.18 o                         
  -2   1   6        121.41        124.87        14.50 o                         
  -1   1   6        171.47        166.80        18.60 o                         
   0   1   6       3131.87       2923.92        63.97 o                         
   1   1   6        100.61        181.17        16.37 o                         
   2   1   6         19.06         39.08        13.56 o                         
   3   1   6        222.25        192.23        22.44 o                         
   4   1   6       3872.96       3664.57       128.74 o                         
   5   1   6       2190.34       2059.15        91.34 o                         
   6   1   6       3366.99       3217.10       102.41 o                         
   7   1   6       2794.78       2917.04        97.70 o                         
   8   1   6       1927.06       2208.27       118.12 o                         
   9   1   6        813.84        845.54        59.99 o                         
  10   1   6        239.16        185.00        61.88 o                         
  11   1   6        355.92        371.14        96.10 o                         
  12   1   6        185.99        194.87        87.87 o                         
 -15   2   6        378.21        501.48        77.53 o                         
 -14   2   6        666.38        640.28        77.46 o                         
 -13   2   6          6.23        -46.33        46.33 o                         
 -12   2   6         25.67         26.94        48.76 o                         
 -11   2   6        422.70        502.76        52.09 o                         
 -10   2   6        116.80        134.43        37.23 o                         
  -9   2   6        668.96        576.67        43.17 o                         
  -8   2   6       8496.97       8622.46       235.02 o                         
  -7   2   6       2045.41       2171.00        68.99 o                         
  -6   2   6        172.57        144.64        29.14 o                         
  -5   2   6       7498.41       7401.10       171.22 o                         
  -4   2   6          6.71         30.97        16.97 o                         
  -3   2   6        243.74        340.24        26.80 o                         
  -2   2   6       1223.87       1053.63        57.51 o                         
  -1   2   6       3790.54       4048.56        95.60 o                         
   0   2   6       1876.26       1730.83        50.95 o                         
   1   2   6         11.58        -13.46        13.46 o                         
   2   2   6       1149.78       1189.57        36.38 o                         
   3   2   6       5047.50       5358.92       155.58 o                         
   4   2   6         71.55         96.22        18.00 o                         
   5   2   6       4383.53       4582.54       138.75 o                         
   6   2   6       7614.20       7890.17       207.27 o                         
   7   2   6          7.74        200.23        25.41 o                         
   8   2   6       2080.08       1973.80        72.68 o                         
   9   2   6       1470.45       1500.75        89.47 o                         
  10   2   6       1023.74       1093.82       117.11 o                         
  11   2   6         98.08         55.40        80.43 o                         
  12   2   6         41.77         86.00        84.71 o                         
 -15   3   6        436.67        628.35        82.58 o                         
 -14   3   6         65.15        -17.99        54.69 o                         
 -13   3   6        321.44        326.25        67.58 o                         
 -12   3   6        664.62        453.08        64.74 o                         
 -11   3   6        560.84        516.43        62.45 o                         
 -10   3   6         10.05         -1.76        40.40 o                         
  -9   3   6       6761.85       6663.17       214.03 o                         
  -8   3   6        275.32        455.35        50.95 o                         
  -7   3   6        234.80        285.96        40.28 o                         
  -6   3   6       1154.61        870.72        49.48 o                         
  -5   3   6        416.02        435.60        32.81 o                         
  -4   3   6        467.71        526.46        29.95 o                         
  -3   3   6        682.24        925.58        53.98 o                         
  -2   3   6      15821.32      15865.68       402.28 o                         
  -1   3   6       1806.70       2167.94        82.06 o                         
   0   3   6      14035.14      16472.95       378.84 o                         
   1   3   6      18069.91      20348.81       504.10 o                         
   2   3   6      13001.75      14368.49       397.23 o                         
   3   3   6       1244.74       1243.75       145.68 o                         
   4   3   6       2792.50       2815.59       118.32 o                         
   5   3   6       9518.42      10610.78       387.88 o                         
   6   3   6       1522.09       1454.47        89.59 o                         
   7   3   6       1412.53       1253.01        39.95 o                         
   8   3   6       2040.37       2188.71       182.26 o                         
   9   3   6        601.87        679.98        94.11 o                         
  10   3   6        489.15        477.03        90.54 o                         
  11   3   6        310.29        191.82        85.56 o                         
  12   3   6        293.47        159.99        88.88 o                         
 -15   4   6         27.73         63.53        63.24 o                         
 -14   4   6          0.11        103.15        59.02 o                         
 -13   4   6         25.56         84.65        53.33 o                         
 -12   4   6          0.10         58.30        47.79 o                         
 -11   4   6        160.54        163.50        49.96 o                         
 -10   4   6       2538.71       2602.33       124.26 o                         
  -9   4   6       2035.00       1996.50       100.20 o                         
  -8   4   6       2519.33       2473.67       101.31 o                         
  -7   4   6      12599.53      12784.87       335.22 o                         
  -6   4   6         69.41         96.64        24.39 o                         
  -5   4   6       1408.52       1319.72        65.08 o                         
  -4   4   6        568.28        646.65        53.76 o                         
  -3   4   6          5.29        -15.65        24.74 o                         
  -2   4   6         27.48         20.59        24.31 o                         
  -1   4   6        376.05        534.44        42.71 o                         
   0   4   6      12980.58      15247.61       471.07 o                         
   1   4   6       6387.43       6324.07       164.98 o                         
   2   4   6      14819.39      15585.19       429.17 o                         
   3   4   6        694.59        860.35        80.38 o                         
   4   4   6       2268.26       1871.43        86.89 o                         
   5   4   6         59.94         69.27        22.29 o                         
   6   4   6        338.00        360.10        45.17 o                         
   7   4   6       3865.28       4413.99       355.23 o                         
   8   4   6          0.92          8.02        64.82 o                         
   9   4   6       1201.99       1295.82       196.40 o                         
  10   4   6        331.87        260.47        85.53 o                         
  11   4   6        285.87        187.26        87.72 o                         
 -15   5   6         62.58         33.19        79.52 o                         
 -14   5   6         38.11         28.08        56.32 o                         
 -13   5   6        492.72        573.09        73.72 o                         
 -12   5   6       1031.40       1002.24        85.76 o                         
 -11   5   6        943.25        800.36        74.85 o                         
 -10   5   6         52.84        144.27        46.52 o                         
  -9   5   6        720.76        764.48        64.23 o                         
  -8   5   6       2354.53       2309.12       128.56 o                         
  -7   5   6        377.18        365.76        47.06 o                         
  -6   5   6          6.52         34.31        44.82 o                         
  -5   5   6        187.74         93.33        35.65 o                         
  -4   5   6        551.39        633.53        55.41 o                         
  -3   5   6        223.76        258.24        47.96 o                         
  -2   5   6        766.37        683.44        71.96 o                         
  -1   5   6      21915.86      22241.02       786.60 o                         
   0   5   6       4612.14       4628.43       157.98 o                         
   1   5   6      10838.31      11578.06       325.20 o                         
   2   5   6      11012.96      10438.32       291.47 o                         
   3   5   6        242.26        363.98        37.20 o                         
   4   5   6       1178.11       1152.96        82.69 o                         
   5   5   6        434.02        240.64        92.82 o                         
   6   5   6        158.82        229.18       111.15 o                         
   7   5   6         33.55         56.15       101.98 o                         
   8   5   6         14.10        117.16        72.35 o                         
   9   5   6        824.99        780.18       183.92 o                         
  10   5   6        236.87        272.15        85.75 o                         
  11   5   6        261.59        330.06        96.97 o                         
 -15   6   6        263.59        304.39        90.71 o                         
 -14   6   6        187.27        335.54        71.11 o                         
 -13   6   6        718.24        702.06        76.73 o                         
 -12   6   6        176.24        290.14        60.84 o                         
 -11   6   6        114.20        128.43        53.30 o                         
 -10   6   6       1467.62       1493.49       123.11 o                         
  -9   6   6        508.54        475.32        54.86 o                         
  -8   6   6       2032.16       2060.48        83.71 o                         
  -7   6   6        343.35        219.54        37.52 o                         
  -6   6   6         24.99         77.81        38.08 o                         
  -5   6   6         51.75         77.99        35.79 o                         
  -4   6   6        301.21        350.67        46.42 o                         
  -3   6   6       2490.81       2639.71       169.03 o                         
  -2   6   6         25.79          5.34        30.63 o                         
  -1   6   6       1414.35       1558.99        90.35 o                         
   0   6   6       9085.36       8862.25       286.09 o                         
   1   6   6       4243.54       3793.02       120.57 o                         
   2   6   6        486.01        304.16        17.21 o                         
   3   6   6      14338.04      14161.90       392.37 o                         
   4   6   6       1501.61       1361.36        79.32 o                         
   5   6   6       1669.11       1840.31       234.91 o                         
   6   6   6        526.62        457.21       123.76 o                         
   7   6   6         24.71         58.44        81.36 o                         
   8   6   6       1912.19       1959.48       260.12 o                         
   9   6   6         17.07         54.98        84.16 o                         
  10   6   6        832.13        795.01       113.73 o                         
 -15   7   6         28.56         35.95        63.97 o                         
 -14   7   6         92.60         73.97        62.06 o                         
 -13   7   6        164.16        173.48        59.51 o                         
 -12   7   6        312.29        325.16        62.19 o                         
 -11   7   6        154.18        171.10        53.00 o                         
 -10   7   6        463.66        406.53        59.74 o                         
  -9   7   6       1132.10        826.35        59.30 o                         
  -8   7   6        613.79        542.70        49.26 o                         
  -7   7   6          9.66          8.38        39.09 o                         
  -6   7   6        687.44        563.28        61.26 o                         
  -5   7   6       3465.09       3595.07       144.23 o                         
  -4   7   6        254.60        206.62        55.08 o                         
  -3   7   6        775.98        741.54        72.51 o                         
  -2   7   6       2283.13       2526.90       121.83 o                         
  -1   7   6       5083.60       5724.18       228.40 o                         
   0   7   6       3912.58       3690.02       156.74 o                         
   1   7   6         26.57         35.99        25.05 o                         
   2   7   6       5100.93       4722.40       139.33 o                         
   3   7   6        171.67         94.27        21.34 o                         
   4   7   6        418.91        359.81       114.59 o                         
   5   7   6         23.03        -79.07        79.07 o                         
   6   7   6       1060.61       1102.35       198.24 o                         
   7   7   6          1.26        -24.06        99.69 o                         
   8   7   6          1.94        -56.15       106.57 o                         
   9   7   6        657.09        756.75       135.22 o                         
  10   7   6        670.00        494.92        99.28 o                         
 -14   8   6         87.25         78.14        63.66 o                         
 -13   8   6          1.38        -55.60        55.60 o                         
 -12   8   6        251.68        280.42        63.87 o                         
 -11   8   6        118.20         12.99        48.32 o                         
 -10   8   6        367.18        243.86        49.36 o                         
  -9   8   6        123.71         75.78        41.96 o                         
  -8   8   6          1.71        -43.44        43.44 o                         
  -7   8   6        534.00        512.18        64.08 o                         
  -6   8   6       2237.75       1897.94       203.44 o                         
  -5   8   6        701.04        536.93        81.18 o                         
  -4   8   6         29.14        -25.15        38.69 o                         
  -3   8   6       3914.38       3367.52       221.16 o                         
  -2   8   6        302.67        205.79        59.55 o                         
  -1   8   6       2521.11       2260.94       118.38 o                         
   0   8   6        941.68        754.96        59.32 o                         
   1   8   6       1620.08       1376.75        80.32 o                         
   2   8   6       1878.84       1598.15        60.08 o                         
   3   8   6       2432.75       2253.12        78.75 o                         
   4   8   6       2888.29       2897.97       264.70 o                         
   5   8   6        373.61        300.22       124.90 o                         
   6   8   6          1.44         10.31       100.84 o                         
   7   8   6        677.82        656.60       167.30 o                         
   8   8   6        708.26        374.71       146.67 o                         
   9   8   6        801.85        727.77       123.81 o                         
 -14   9   6         11.71         50.44        63.55 o                         
 -13   9   6          2.78        -19.36        59.48 o                         
 -12   9   6       1487.00       1540.72       127.33 o                         
 -11   9   6        415.13        432.66        62.58 o                         
 -10   9   6         10.50          7.49        44.40 o                         
  -9   9   6        385.56        403.37        66.18 o                         
  -8   9   6         35.13         21.27        46.18 o                         
  -7   9   6        180.07        227.38        55.64 o                         
  -6   9   6       1759.91       1819.47       199.38 o                         
  -5   9   6        256.08        445.23        70.93 o                         
  -4   9   6       7776.53       7961.86       320.82 o                         
  -3   9   6       2179.10       2349.10       315.12 o                         
  -2   9   6       1884.59       1777.39       146.63 o                         
  -1   9   6       1943.89       1865.72       214.28 o                         
   0   9   6         58.35        129.96        53.96 o                         
   1   9   6       1470.76       1369.12        85.68 o                         
   2   9   6       1710.31       2116.50        86.67 o                         
   3   9   6        962.47        758.13        90.05 o                         
   4   9   6        538.34        242.93       114.59 o                         
   5   9   6        266.99         32.09       111.15 o                         
   6   9   6       1089.29        744.83       177.61 o                         
   7   9   6        723.07        575.24       169.59 o                         
   8   9   6        406.32        483.57       174.18 o                         
 -13  10   6        256.29        242.08        66.45 o                         
 -12  10   6        200.09        243.32        95.99 o                         
 -11  10   6         30.05        -26.93        47.86 o                         
 -10  10   6        242.64        234.19        68.81 o                         
  -9  10   6        239.21        247.95        62.93 o                         
  -8  10   6         84.56         26.63        49.54 o                         
  -7  10   6        568.17        363.42        73.01 o                         
  -6  10   6        835.32        706.11        97.02 o                         
  -5  10   6       4381.78       4397.20       353.64 o                         
  -4  10   6       1318.76       1191.77       152.40 o                         
  -3  10   6         25.00        119.36        66.43 o                         
  -2  10   6       6874.96       6657.65       337.84 o                         
  -1  10   6         70.42         90.78        68.39 o                         
   0  10   6         57.74         44.35        88.81 o                         
   1  10   6        110.02        130.53        36.29 o                         
   2  10   6          5.76         23.93        33.76 o                         
   3  10   6         19.72         97.40       104.28 o                         
   4  10   6        320.49        256.68       128.34 o                         
   5  10   6       1286.99       1212.36       222.30 o                         
   6  10   6        217.94         -3.44       129.49 o                         
   7  10   6          3.56         51.57       135.22 o                         
   8  10   6        246.94        218.87       156.99 o                         
 -13  11   6          3.38        -51.17        57.26 o                         
 -12  11   6         96.51        214.03        65.80 o                         
 -11  11   6        388.19        496.49        85.01 o                         
 -10  11   6         69.46        113.64        63.23 o                         
  -9  11   6         23.05         85.14        58.13 o                         
  -8  11   6         65.79         75.52        60.00 o                         
  -7  11   6         23.72         87.25        64.48 o                         
  -6  11   6        223.63        104.59        61.76 o                         
  -5  11   6       3561.50       4253.47       205.79 o                         
  -4  11   6        351.19        388.58       106.00 o                         
  -3  11   6       5319.19       5752.43       334.60 o                         
  -2  11   6       1578.28       1561.33       147.14 o                         
  -1  11   6        162.18         78.98        64.32 o                         
   0  11   6        433.77        458.07        92.24 o                         
   1  11   6         62.26         41.61        41.22 o                         
   2  11   6        195.30        222.30       116.88 o                         
   3  11   6         72.77        173.03       118.03 o                         
   4  11   6        630.45        616.49       169.59 o                         
   5  11   6        229.75        183.34       138.65 o                         
   6  11   6        810.65        826.19       195.95 o                         
   7  11   6        558.31        478.98       171.88 o                         
 -12  12   6        277.97        441.40        82.27 o                         
 -11  12   6         47.86         44.57        66.23 o                         
 -10  12   6          0.02         89.62        64.94 o                         
  -9  12   6        134.87        117.50        64.66 o                         
  -8  12   6         98.07         34.60        64.76 o                         
  -7  12   6        245.84        205.58        74.29 o                         
  -6  12   6          9.07         39.55        62.80 o                         
  -5  12   6       2535.57       2869.54       204.53 o                         
  -4  12   6       1743.97       1775.72       166.54 o                         
  -3  12   6        567.75        727.13       107.66 o                         
  -2  12   6       1212.30       1378.07       115.99 o                         
  -1  12   6       1944.90       1659.44       152.97 o                         
   0  12   6         15.39         48.99        64.11 o                         
   1  12   6         73.58         24.78        66.07 o                         
   2  12   6          6.82         11.46       113.44 o                         
   3  12   6         11.00        -45.84        79.07 o                         
   4  12   6         39.31         30.94       122.61 o                         
   5  12   6       1343.77        969.43       215.43 o                         
   6  12   6       1045.94        987.76       218.87 o                         
 -11  13   6         63.28        144.24        71.70 o                         
 -10  13   6         95.51        167.01        83.19 o                         
  -9  13   6        230.09        390.31        79.29 o                         
  -8  13   6        126.93        233.05        79.74 o                         
  -7  13   6        141.22        225.76        78.01 o                         
  -6  13   6       1195.48       1376.53       143.08 o                         
  -5  13   6         58.34        132.23        78.80 o                         
  -4  13   6         35.97         50.44        67.93 o                         
  -3  13   6       2394.47       2785.84       273.02 o                         
  -2  13   6        716.69        913.77       120.55 o                         
  -1  13   6        440.70        514.80        99.18 o                         
   0  13   6        133.32        116.50        74.52 o                         
   1  13   6         48.63        116.88       114.59 o                         
   2  13   6         24.14        103.13       132.92 o                         
   3  13   6         12.54       -107.71       114.59 o                         
   4  13   6        612.83        357.52       161.57 o                         
 -10  14   6         54.94        190.83        70.27 o                         
  -9  14   6         47.92        148.86        70.84 o                         
  -8  14   6          4.02        -17.45        66.32 o                         
  -7  14   6        431.74        690.27       105.99 o                         
  -6  14   6        197.20        270.73        95.00 o                         
  -5  14   6         13.73        -58.11        80.37 o                         
  -4  14   6       2347.72       3084.27       193.50 o                         
  -3  14   6        426.62        599.00       118.22 o                         
  -2  14   6        246.83        390.06        99.24 o                         
  -1  14   6       1095.51       1060.20       135.20 o                         
   0  14   6        525.81        561.49       168.45 o                         
   1  14   6         10.13          8.02       107.71 o                         
   2  14   6          6.10        -32.09       118.03 o                         
   3  14   6        219.68        422.84       185.64 o                         
  -8  15   6        464.08        692.61       109.85 o                         
  -7  15   6        154.25        179.23        98.55 o                         
  -6  15   6         34.40          1.19        87.83 o                         
  -5  15   6        465.31        746.70       203.40 o                         
  -4  15   6        123.99        126.21        90.71 o                         
  -3  15   6         69.17         40.06        93.96 o                         
  -2  15   6       1433.63       1749.70       171.75 o                         
  -1  15   6       1031.33       1094.33       213.14 o                         
   0  15   6        222.70        429.71       153.55 o                         
   1  15   6        368.97        546.59       175.32 o                         
  -4  16   6        126.15        189.39        95.18 o                         
  -1 -16   7         47.96         -8.72        85.00 o                         
   0 -16   7        108.51        161.77       102.29 o                         
   1 -16   7        457.87        401.64       112.50 o                         
   2 -16   7        531.37        619.95       126.05 o                         
   3 -16   7        890.98        942.81       137.38 o                         
   4 -16   7          1.30        236.05       169.59 o                         
  -4 -15   7        162.97         -1.99        91.41 o                         
  -3 -15   7        364.79        514.62       120.53 o                         
  -2 -15   7         53.74         24.54        66.74 o                         
  -1 -15   7        131.10        132.41        98.33 o                         
   0 -15   7        495.33        607.10       113.83 o
[truncated: 594,217 more chars]
